# Supplementary material for: Biological Effects of Korean Red Ginseng Polysaccharides in Aged Rat Using Global Proteomic Approach
Source: Molecules. 2020 Jul 1;25(13):3019. doi: 10.3390/molecules25133019 (PMC7412055; doi:10.3390/molecules25133019)
Supplement: Supplementary file 1 [file molecules-25-03019-s001.zip]

Archive with 14 entries (11 files):
- Supplementary Files/
- Supplementary Files/Figures/
- Supplementary Files/Figures/Fig. 2_revised.pptx
- Supplementary Files/Figures/Fig. 3_revised.pptx
- Supplementary Files/Figures/Fig. 4_revised.pptx
- Supplementary Files/Figures/Fig. 5_revised.pptx
- Supplementary Files/Figures/Figure 1.tif
- Supplementary Files/Figures/Figure 6.tif
- Supplementary Files/Supplemental-Method_1-and-2.docx
- Supplementary Files/Supplemental-Table/
- Supplementary Files/Supplemental-Table/Supplemental-Table-1.-Serum-protein-list.xlsx
- Supplementary Files/Supplemental-Table/Supplemental-Table-2.-Serum-protein-list-99.9_95_min2.xlsx
- Supplementary Files/Supplemental-Table/Supplemental-Table-3.-Spleen-protein-list.xlsx
- Supplementary Files/Supplemental-Table/Supplemental-Table-4.-Liver-protein-list.xlsx
