# Supplementary material for: Biological Effects of Korean Red Ginseng Polysaccharides in Aged Rat Using Global Proteomic Approach
Source: Molecules. 2020 Jul 1;25(13):3019. doi: 10.3390/molecules25133019 (PMC7412055; doi:10.3390/molecules25133019)
Supplement: Supplementary file 1 [file molecules-25-03019-s001.zip › Supplementary Files/Supplemental-Table/Supplemental-Table-1.-Serum-protein-list.xlsx]

## Sheet: Supplemental Table 1
Supplemental Table 1. Serum protein list (FDR < 1%, p-value < 0.05)
Identified Proteins	Gene	Accession Number	Uniprot ID	Molecular Weight	N_1	N_2	N_3	H_1	H_2	H_3	STN	p-value
Serine protease inhibitor A3N	Serpina3n	P09006	SPA3N_RAT	47 kDa	70.972	469.46	543.34	893.3	823.72	812.82	8.57645	0.00093617
Ac1873	Fga	Q7TQ70	Q7TQ70_RAT	87 kDa	84.008	75.465	92.006	290.96	281.84	282.2	6.65155	0.00206147
Alpha-2-macroglobulin	LOC100911545	M0R9G2	M0R9G2_RAT	164 kDa	293.85	279.37	296.74	632.37	605.29	592.43	6.55583	0.00210875
Fibrinogen beta chain	Fgb	P14480	FIBB_RAT	54 kDa	9.0805	35.625	33.642	145.82	156.58	171.64	6.43228	0.00250591
Apolipoprotein C-III	Serpina10	A0A0G2K8Q1	A0A0G2K8Q1_RAT	11 kDa	1414.6	1642.5	1683.5	811.29	1140.8	1311.6	-5.75943	0.00292199
Actin, cytoplasmic 1	Ncam1	P60711	ACTB_RAT	42 kDa	367.84	368.89	398.71	156.58	173.66	190.4	-5.38911	0.00300709
Protein Tln1	Pm20d1	G3V852	G3V852_RAT	270 kDa	290.29	277.62	309.6	119.86	133.78	129.84	-4.97866	0.00399054
Retinol-binding protein 4	Apoc3	P04916	RET4_RAT	23 kDa	304.23	401.9	435.94	592.55	652.07	646.28	4.78473	0.00438771
Serine protease inhibitor A3K	Actb	P05545	SPA3K_RAT	47 kDa	344.71	1132.7	1162.6	1314	1189.6	1193.8	4.63129	0.00466194
Aa1249	Tln1	Q7TMA9	Q7TMA9_RAT	116 kDa	2287.9	2269.4	2048.9	2553.1	2751.9	2807.7	4.30317	0.00533333
Murinoglobulin-1	Rbp4	Q03626	MUG1_RAT	165 kDa	3201.4	3003.2	2996.3	3605.2	3639.8	3694.5	4.23836	0.00647754
Ab1-021	RGD1565682	Q7TMB9	Q7TMB9_RAT	68 kDa	0	0	125.35	0	0	0	-4.24073	0.00667612
Filamin alpha	Pear1	C0JPT7	C0JPT7_RAT	280 kDa	101.51	86.261	84.162	16.873	31.285	18.366	-4.18261	0.00688416
Keratin, type I cytoskeletal 17	Serpina3k	Q6IFU8	K1C17_RAT	48 kDa	26.977	15.49	10.851	78.271	80.503	80.241	4.09154	0.00711111
Protein LOC297568	Fbn2	A0A0G2K926	A0A0G2K926_RAT	164 kDa	17233	12966	12980	13568	13212	13139	-3.87522	0.00816076
Isoform Gamma-A of Fibrinogen gamma chain	Crp	P02680-2	FIBG_RAT	50 kDa	24.637	49.691	46.565	113.88	111.84	112.94	3.67558	0.00931442
Transgelin-2	Tubb2a	Q5XFX0	TAGL2_RAT	22 kDa	61.23	70.602	56.37	16.803	11.912	15.318	-3.54521	0.0100615
Myoglobin	Mug1	Q9QZ76	MYG_RAT	17 kDa	0	0	0	34.354	28.953	33.631	3.44484	0.0105248
Inter-alpha-trypsin inhibitor heavy chain H3	Serpina11	Q63416	ITIH3_RAT	99 kDa	1306.5	750.83	760.74	739.61	719.94	687.58	-3.32189	0.0110922
Group specific component	LOC299282	Q68FY4	Q68FY4_RAT	54 kDa	619.18	1540.8	1474.5	1640.3	1442	1390.8	3.23502	0.011461
Keratin, type II cytoskeletal 5	Flna	A0A0G2K509	A0A0G2K509_RAT	63 kDa	104.99	142.32	128.17	221.63	223.18	221.97	3.20916	0.0116407
Keratin, type II cytoskeletal 5	Krt17	Q6P6Q2	K2C5_RAT	62 kDa	3.4168	11.192	9.4077	42.32	35.157	45.387	3.13845	0.0119338
Keratin, type I cytoskeletal 10	LOC297568	Q6IFW6	K1C10_RAT	57 kDa	123.47	141.52	141.77	221.18	232.59	241.21	3.07269	0.0120662
14-3-3 protein zeta/delta	Pepd	P63102	1433Z_RAT	28 kDa	61.32	74.494	80.045	23.804	25.313	22.976	-3.09059	0.0122742
Serine protease inhibitor A3M	Fgg	F1LR92	F1LR92_RAT	47 kDa	24.962	101.05	110.09	143.45	152.15	134.96	2.67591	0.0142695
Alpha-1-antiproteinase	Tagln2	P17475	A1AT_RAT	46 kDa	503.68	1440.1	1458.3	1414.9	1302.1	1350.3	2.67505	0.0142695
Glutathione S-transferase Mu 1	Mb	P04905	GSTM1_RAT	26 kDa	0	0	0	22.404	23.824	22.976	2.67406	0.0142695
Profilin-1	Src	P62963	PROF1_RAT	15 kDa	102.26	129.59	132.16	47.568	75.278	64.205	-2.69365	0.0146288
Glutathione S-transferase alpha-3	Itih3	P04904	GSTA3_RAT	25 kDa	0	0	0	22.404	20.846	22.976	2.58266	0.0149976
Carbonic anhydrase 3	Gc	P14141	CAH3_RAT	29 kDa	0	0	0	18.203	20.846	26.04	2.55172	0.0151584
Fatty acid-binding protein, adipocyte	Krt5	P70623	FABP4_RAT	15 kDa	0	0	0	18.498	28.953	18.344	2.55172	0.0151584
Adenylyl cyclase-associated protein 1	Alox12	Q08163	CAP1_RAT	52 kDa	42.924	59.257	64.036	15.403	22.335	22.976	-2.57404	0.0156217
Ribonuclease UK114	Krt5	P52759	UK114_RAT	14 kDa	0	0	0	15.856	23.162	21.402	2.39329	0.0164161
Afamin	Pcyox1	G3V9R9	G3V9R9_RAT	69 kDa	576.01	539.5	576.47	406.34	453.28	448.47	-2.45937	0.016435
Keratin, type I cytoskeletal 14	Krt10	Q6IFV1	K1C14_RAT	53 kDa	0	0	0	14.002	22.335	22.976	2.3608	0.0166714
LOC367586 protein	Ywhaz	Q5M7V3	Q5M7V3_RAT	51 kDa	0	17.321	12.804	37.121	35.948	34.641	2.33457	0.016974
Cofilin-1	Heatr1	P45592	COF1_RAT	19 kDa	36.792	44.019	40.912	11.202	14.89	13.786	-2.36942	0.0173901
Tropomyosin alpha-4 chain	Msn	P09495	TPM4_RAT	29 kDa	30.66	27.089	35.576	11.202	0	10.722	-2.36072	0.0173995
Hemoglobin subunit beta-1	Slc20a1	P02091	HBB1_RAT	16 kDa	908.39	977.56	1045.3	747.79	813.62	886.78	-2.2888	0.0181182
Vinculin	Smarcad1	P85972	VINC_RAT	117 kDa	50.023	49.909	53.866	21.3	21.803	19.378	-2.27282	0.0183073
Complement C3	Lamc1	M0RBF1	M0RBF1_RAT	186 kDa	7881.6	8025.6	7795.5	7748.2	7348.3	7199.6	-2.25693	0.0184303
Dermcidin	Serpina3m	Q71DI1	Q71DI1_RAT	11 kDa	0	0	0	0	26.058	24.459	2.15973	0.0191111
Protein Serpina4	Serpina1	Q5M8C3	Q5M8C3_RAT	48 kDa	88.214	241.89	268.8	257.59	280.02	290.17	2.13212	0.0193097
Myl6 protein	Fgl2	B2GV99	B2GV99_RAT	17 kDa	17.043	21.096	15.733	0	0	0	-2.19402	0.0196596
Glutathione S-transferase Mu 2	Gstm1	P08010	GSTM2_RAT	26 kDa	0	0	0	16.803	16.379	18.381	2.09016	0.019792
14-3-3 protein eta	Hsp90ab1	P68511	1433F_RAT	28 kDa	22.995	27.089	24.903	8.4015	0	7.6588	-2.1655	0.0198582
Alpha-1-inhibitor 3	Pfn1	P14046	A1I3_RAT	164 kDa	793.78	434.81	550.04	889.93	633.72	623.58	2.05478	0.0201608
14-3-3 protein theta	Notch4	P68255	1433T_RAT	28 kDa	16.863	20.317	14.23	0	0	0	-2.09016	0.0206998
Transthyretin	Afap1l1	P02767	TTHY_RAT	16 kDa	655.15	918.99	969.26	458.16	784.43	896.93	-2.05792	0.0210591
Transforming growth factor beta-1	Fgd5	P17246	TGFB1_RAT	44 kDa	17.043	15.069	15.733	0	0	0	-1.98315	0.0221844
Coactosin-like protein	Dmp1	B0BNA5	COTL1_RAT	16 kDa	56.811	66.303	53.494	21.141	31.848	33.631	-1.97171	0.0222033
Hemopexin	Svep1	P20059	HEMO_RAT	51 kDa	962.72	1082.1	1083.6	845.82	909.4	946.9	-1.9461	0.0225532
Apolipoprotein A-IV	Whsc1l1	P02651	APOA4_RAT	44 kDa	443.97	511.4	509.9	369.41	415.47	400.47	-1.91001	0.0232624
Fetuin-B	Gsta3	Q9QX79	FETUB_RAT	42 kDa	111.05	321.12	341.38	327.19	336.21	332.53	1.86019	0.0235177
Fibrinogen-like protein 1	Ca3	Q5M8C6	FGL1_RAT	36 kDa	74.897	87.321	76.417	99.198	119.63	146.66	1.84527	0.023792
Integrin-linked protein kinase	4 SV	Q99J82	ILK_RAT	51 kDa	16.863	15.237	12.451	0	0	0	-1.83502	0.0250496
Proprotein convertase subtilisin/kexin type 9	Fabp4	P59996	PCSK9_RAT	75 kDa	11.362	23.865	13.478	35.061	42.368	32.223	1.7631	0.0251537
Zero beta-globin (Fragment)	Adamtsl3	Q63011	Q63011_RAT	16 kDa	278.37	274.25	320.96	208.77	205.57	253.76	-1.82444	0.0251537
Alpha-1-macroglobulin	Cap1	Q63041	A1M_RAT	167 kDa	17764	16040	15622	17284	17084	16673	1.74381	0.0254468
Complement component 8, alpha polypeptide (Predicted)	Clasp2	D3ZWD6	D3ZWD6_RAT	66 kDa	198.92	181.6	182	130.98	133.31	141.31	-1.79023	0.0259196
Fermt3 protein	LOC364556	B2GVB9	B2GVB9_RAT	76 kDa	38.34	30.995	39.947	14.354	20.223	13.62	-1.7631	0.0262979
Protein LOC297568	Itgbl1	G3V9J1	G3V9J1_RAT	97 kDa	201.64	199.95	210.24	145.9	154	149.8	-1.75077	0.0265059
Protein Dsp	Hrsp12	F1LMV6	F1LMV6_RAT	332 kDa	0	0	0	14.002	13.401	12.254	1.63988	0.0276501
14-3-3 protein gamma	Pcsk5	P61983	1433G_RAT	28 kDa	29.127	23.703	28.46	9.8017	13.401	9.1906	-1.6814	0.0280378
Heat shock cognate 71 kDa protein	Stab2	P63018	HSP7C_RAT	71 kDa	22.983	10.88	16.327	4.9778	3.036	6.3534	-1.67984	0.028227
Hemoglobin subunit alpha-1/2	Pdia3	P01946	HBA_RAT	15 kDa	876.24	953.64	1035	822.81	822.85	872.93	-1.64158	0.0289456
Ras-related protein Rab-27B	Qsox1	Q99P74	RB27B_RAT	25 kDa	10.731	13.544	14.23	0	0	0	-1.63988	0.0291537
Apolipoprotein C-II (Predicted)	Krtap9-5	G3V8D4	G3V8D4_RAT	11 kDa	96.579	111.51	122.72	66.066	75.278	82.549	-1.62202	0.0293806
CXC chemokine RTCK1	Son	Q99ME0	Q99ME0_RAT	12 kDa	39.768	51.234	53.494	21.141	28.953	27.516	-1.58737	0.0299669
Apolipoprotein M	Afm	P14630	APOM_RAT	22 kDa	355.65	382.63	369.99	476	418.41	431.96	1.53853	0.0301182
Apolipoprotein C-IV	Krt14	P55797	APOC4_RAT	15 kDa	33.726	42.53	49.119	57.705	72.217	73.475	1.51116	0.0310733
Bridging integrator 2	F12	Q68FR2	BIN2_RAT	55 kDa	49.056	54.177	64.036	32.206	35.736	29.103	-1.53864	0.0314137
Complement C5	Fn1	A0A096P6L9	A0A096P6L9_RAT	189 kDa	695.75	620.53	659.55	532.72	578.56	600.37	-1.52235	0.0320567
Tubulin alpha-1B chain	Pf4	Q6P9V9	TBA1B_RAT	50 kDa	7.9852	26.769	34.187	11.6	8.4134	8.4679	-1.51774	0.032331
Dermatopontin (Predicted), isoform CRA_a	LOC367586	B2RZ77	B2RZ77_RAT	24 kDa	0	0	0	8.4015	11.912	15.318	1.47441	0.0324161
Fibrillin 1, isoform CRA_a	Cfl1	G3V9M6	G3V9M6_RAT	312 kDa	23.286	22.068	23.161	38.819	34.142	51.22	1.44882	0.0332861
Protein Rsu1	Pros1	D4A8F2	D4A8F2_RAT	31 kDa	13.797	22.01	19.567	7.0012	0	10.722	-1.46206	0.0345343
Thrombospondin 1	Ganab	Q71SA3	Q71SA3_RAT	130 kDa	611.6	585.13	611	534.36	517.94	524.74	-1.38593	0.037617
Ig gamma-2B chain C region	Tpm4	P20761	IGG2B_RAT	36 kDa	0	10.235	8.087	17.787	15.297	18.475	1.29024	0.0387896
Protein Serpinf2	C8b	F7FHF3	F7FHF3_RAT	62 kDa	184.47	250.06	256.41	164.31	204.53	184.83	-1.35486	0.0388936
Protein Serpinb6	Cfhr1	Q6P9U0	Q6P9U0_RAT	43 kDa	9.0805	9.9628	12.898	0	0	0	-1.34389	0.0392624
Peroxiredoxin-1	Hbb	Q63716	PRDX1_RAT	22 kDa	0	0	0	11.202	10.423	9.1906	1.25339	0.0401702
Protein Cfh	Apoa2	G3V9R2	G3V9R2_RAT	140 kDa	978.78	959.16	918.67	875.85	853.57	849.79	-1.30747	0.0403877
Pleckstrin	Col18a1	Q4KM33	PLEK_RAT	40 kDa	20.179	18.819	25.797	8.202	11.896	9.9056	-1.3014	0.0405485
Insulin-like growth factor binding protein complex acid-labile subunit	Cd5l	O70211	O70211_RAT	67 kDa	99.104	98.957	91.669	67.442	69.606	71.316	-1.30031	0.0406147
Ras-related C3 botulinum toxin substrate 1	Rarres2	Q6RUV5	RAC1_RAT	21 kDa	7.665	11.851	10.673	0	0	0	-1.29901	0.0406903
Serine (Or cysteine)ptidase inhibitor, clade B (Ovalbumin), member 10	Gp5	G3V6B2	G3V6B2_RAT	45 kDa	9.0805	11.07	10.553	0	0	0	-1.29901	0.0406903
Protein Serpinc1	Vcl	Q5M7T5	Q5M7T5_RAT	52 kDa	216.39	428.14	423.77	435.43	400.39	400.64	1.22449	0.0415319
Proz protein (Fragment)	C3	B1H253	B1H253_RAT	46 kDa	21.188	62.293	72.877	72.589	78.011	71.69	1.22041	0.0419385
14-3-3 protein epsilon	Nit1	P62260	1433E_RAT	29 kDa	7.665	10.158	12.451	0	0	0	-1.25339	0.0423073
Chloride intracellular channel protein 1	Sepp1	Q6MG61	CLIC1_RAT	27 kDa	7.665	10.158	12.451	0	0	0	-1.25339	0.0423073
Plakoglobin	Cfd	P70565	P70565_RAT	82 kDa	14.203	15.069	22.027	7.1853	12.046	0	-1.23577	0.043026
Protein AMBP	2 SV	Q64240	AMBP_RAT	39 kDa	370.99	382.61	418.41	433.19	436.23	472.9	1.18549	0.0435272
Protein Itih2	Pglyrp2	D3ZFH5	D3ZFH5_RAT	92 kDa	525.8	522.51	515.19	455.83	454.09	464.83	-1.21783	0.0440473
Uncharacterized protein (Fragment)	Lcat	B1H247	B1H247_RAT	60 kDa	81.423	96.941	113.24	67.866	62.877	83.212	-1.21184	0.0444161
Serine protease inhibitor A3L	Serpina4	P05544	SPA3L_RAT	46 kDa	863.38	1392.1	1239	1396.1	1203.3	1176.4	1.14505	0.0449835
78 kDa glucose-regulated protein	Apon	P06761	GRP78_RAT	72 kDa	24.278	23.549	26.643	16.727	9.1081	14.463	-1.17461	0.046052
F13b protein	Hrg	B1H260	B1H260_RAT	75 kDa	71.574	66.31	67.134	39.822	49.335	54.939	-1.15833	0.0465626
Phosphoglycerate kinase 1	Mst1	P16617	PGK1_RAT	45 kDa	18.161	24.353	24.624	13.328	10.706	11.144	-1.14198	0.0472057
Hemoglobin subunit beta-2	Krt1	P11517	HBB2_RAT	16 kDa	113.62	123.57	125.87	95.135	95.545	91.721	-1.12359	0.0480757
Chloride intracellular channel protein	Pi16	G3V8C4	G3V8C4_RAT	29 kDa	9.198	13.544	14.23	0	8.934	0	-1.11628	0.0484728
L-lactate dehydrogenase	Megf6	B5DEN4	B5DEN4_RAT	36 kDa	27.242	37.637	41.66	22.22	23.634	19.811	-1.11387	0.048539
C4b-binding protein beta chain	Myl6	Q63515	C4BPB_RAT	29 kDa	0	0	7.4131	10.827	11.473	10.777	1.08128	0.0499291
Apolipoprotein H	Gstm2	Q5I0M1	Q5I0M1_RAT	38 kDa	115.62	226.64	196.81	231.5	226.65	186.68	1.08126	0.0499291
