# Supplementary material for: Biological Effects of Korean Red Ginseng Polysaccharides in Aged Rat Using Global Proteomic Approach
Source: Molecules. 2020 Jul 1;25(13):3019. doi: 10.3390/molecules25133019 (PMC7412055; doi:10.3390/molecules25133019)
Supplement: Supplementary file 1 [file molecules-25-03019-s001.zip › Supplementary Files/Supplemental-Table/Supplemental-Table-2.-Serum-protein-list-99.9_95_min2.xlsx]

## Sheet: Supplemental Table 1-1
Supplemental Table 2. Serum protein list (at 99.9%_95%_min peptide 2)
Identified Proteins	Gene	Accession Number	Uniprot ID	Molecular Weight	N_1	N_2	N_3	H_1	H_2	H_3	STN	p-value
Alpha-1-macroglobulin	A1m	Q63041	A1M_RAT	167 kDa	16985	15267	15003	16508	16398	16039	3.23825	0.00369664
Protein LOC297568	LOC297568	A0A0G2K926	A0A0G2K926_RAT	164 kDa	16470	12413	12592	13295	12930	12827	-5.01458	0.00215535
Complement C3	C3	M0RBF1	M0RBF1_RAT	186 kDa	7518.6	7795.9	7547.1	7439.6	7028.5	6861.5	-4.1082	0.00288196
Murinoglobulin-1	Mug1	Q03626	MUG1_RAT	165 kDa	3084.5	2887.6	2926	3552	3582.5	3632.5	7.12657	0.000985933
Apolipoprotein E	Apoe	A0A0G2K151	A0A0G2K151_RAT	41 kDa	2540.4	2472.4	2398.9	2311.6	2425.9	2321.5	-1.52683	0.0117235
Alpha-1-antiproteinase	Serpina1	P17475	A1AT_RAT	46 kDa	476.35	1357.9	1394.3	1329.8	1227.4	1266	3.5358	0.00320734
Group specific component	Gc	Q68FY4	Q68FY4_RAT	54 kDa	602.84	1495.9	1447.2	1591.8	1398.8	1337	4.43175	0.00258838
Serine protease inhibitor A3L	Serpina3l	P05544	SPA3L_RAT	46 kDa	821.53	1343.8	1211.3	1330.4	1144.7	1117	1.28315	0.0152954
Complement component 4, gene 1	C4a	Q6MG79	Q6MG79_RAT	192 kDa	1348.4	1334.3	1382.2	1278.7	1368	1468.9	0.289521	0.172651
Ceruloplasmin	Cp	A0A0G2K9I6	A0A0G2K9I6_RAT	124 kDa	1031.2	965.96	947.11	993.07	945.86	919.15	-0.555579	0.0714373
Serine protease inhibitor A3K	Serpina3k	P05545	SPA3K_RAT	47 kDa	373.17	1078.5	1130.4	1235.8	1122.1	1120.9	5.70161	0.00144587
Alpha-1-inhibitor 3	A1i3	P14046	A1I3_RAT	164 kDa	1166.6	967.88	969.87	949.09	850.6	821.2	-3.14732	0.00413456
Inter alpha-trypsin inhibitor, heavy chain 4	Itih4	Q5EBC0	Q5EBC0_RAT	104 kDa	945.8	957.48	951.15	1004.7	1010.4	999.3	1.02865	0.022378
Aa1249	Crp	Q7TMA9	Q7TMA9_RAT	116 kDa	2181.7	2146.5	1936.4	2440.7	2633.3	2668.5	6.52883	0.00113761
Hemopexin	Hpx	P20059	HEMO_RAT	51 kDa	908.94	1040.8	1017.5	800.18	866.56	882.2	-2.76838	0.0048318
Kininogen 1	Kng1	Q5PQU1	Q5PQU1_RAT	48 kDa	1183.1	941.18	926.14	1022.9	981.04	995.08	-0.323574	0.151171
Fibronectin	Fn1	F1LST1	F1LST1_RAT	263 kDa	1077.4	1123.5	1062.5	1085	1095.8	1106.4	0.140975	0.315271
Inter-alpha-trypsin inhibitor heavy chain H3	Itih3	Q63416	ITIH3_RAT	99 kDa	1231.1	731.47	733.42	715.71	695.14	671.09	-4.31635	0.00272049
Protein Cfh	Cfh	G3V9R2	G3V9R2_RAT	140 kDa	954.48	919.92	897.65	850.57	821.56	821.67	-1.86658	0.00844771
Apolipoprotein B-100	Apob	F1M6Z1	F1M6Z1_RAT	510 kDa	1209.5	1235.3	1216.3	1185.5	1148.6	1134.7	-1.1286	0.0206483
Haptoglobin	Hp	A0A0H2UHM3	A0A0H2UHM3_RAT	38 kDa	1512.9	1297.8	1215.5	1448.6	1307.4	1184.9	-0.4843	0.089282
Protein Kng2	Kng1l1	F7EUK4	F7EUK4_RAT	48 kDa	583.12	752.6	736.22	720.13	736.2	742.83	0.936847	0.0271437
Plasminogen	Plg	Q01177	PLMN_RAT	91 kDa	697.61	729.48	730.06	642.78	646.2	661.24	-1.5534	0.0112343
Apolipoprotein A-I	Apoa1	P04639	APOA1_RAT	30 kDa	983.16	1066.8	1128.7	1071.2	1051.2	1110.6	0.334075	0.148325
Serine protease inhibitor A3N	Serpina3n	P09006	SPA3N_RAT	47 kDa	71.827	439.79	540.09	844.16	795.42	777.14	11.2352	0.000293578
Protein C2	C2	A0A0U1RRP9	A0A0U1RRP9_RAT	124 kDa	593.31	570.36	599.85	582.38	537.24	496.6	-1.20024	0.0178128
Histidine-rich glycoprotein	Hrg	Q99PS8	HRG_RAT	59 kDa	593.93	599.63	614.23	591.15	578.28	579.85	-0.471051	0.0929003
Complement C5	C5	A0A096P6L9	A0A096P6L9_RAT	189 kDa	680.83	608.27	633.99	516.48	555.17	572.49	-2.23467	0.00646361
Afamin	Afm	G3V9R9	G3V9R9_RAT	69 kDa	548.06	531.8	544.07	404.02	429.51	440.15	-3.05888	0.00426911
Thrombospondin 1	Thbs1	Q71SA3	Q71SA3_RAT	130 kDa	627.4	559.9	577.28	519.28	501.11	496	-2.05209	0.0074104
Protein Itih2	Itih2	D3ZFH5	D3ZFH5_RAT	92 kDa	506.96	499.21	497.67	454.52	445.51	451.42	-1.33491	0.0148086
Alpha-2-macroglobulin	LOC100911545	M0R9G2	M0R9G2_RAT	164 kDa	288.61	268.61	295.58	617.95	600.57	588.83	8.77911	0.000565138
Protein Serpinc1	Serpinc1	Q5M7T5	Q5M7T5_RAT	52 kDa	220.6	410.67	416.51	412.81	399.42	383.05	1.42352	0.012981
Inter-alpha trypsin inhibitor, heavy chain 1 (Predicted), isoform CRA_a	Itih1	B2RYM3	B2RYM3_RAT	101 kDa	394.22	376.54	364.68	357.27	354.17	367.01	-0.568564	0.0700746
Apolipoprotein C-III	Apoc3	A0A0G2K8Q1	A0A0G2K8Q1_RAT	11 kDa	1363.5	1597.7	1652.1	776.55	1097.3	1277	-8.36805	0.000724159
Prothrombin	F2	P18292	THRB_RAT	70 kDa	484.36	519.05	539.98	490.29	501.43	521.74	-0.255777	0.192206
C-reactive protein	Crp	P48199	CRP_RAT	25 kDa	474.89	551.24	580.99	657.84	602.07	583.87	1.91817	0.0078581
Apolipoprotein A-IV	Apoa4	P02651	APOA4_RAT	44 kDa	438.07	491.27	488.32	350.68	404.31	366.16	-2.73946	0.00490275
Complement component C9	C9	F7F389	F7F389_RAT	65 kDa	323.27	326.44	314.64	276.46	314.52	331.53	-0.430687	0.100409
Protein AMBP	Ambp	Q64240	AMBP_RAT	39 kDa	345.35	360.33	394.2	390.64	401.18	436.22	1.23798	0.0166141
Protein RGD1310507	RGD1310507	A0A0G2K896	A0A0G2K896_RAT	77 kDa	331.67	288.69	291.31	235.17	262.38	278.26	-1.51177	0.0118875
Gelsolin	Gsn	Q68FP1	GELS_RAT	86 kDa	325.4	310.48	294.68	278.5	262.98	268.41	-1.30627	0.0152
Fetuin-B	Fetub	Q9QX79	FETUB_RAT	42 kDa	104.61	318.04	335.59	316.49	320.46	320.9	2.17063	0.00640734
Hemoglobin subunit beta-1	Hbb	P02091	HBB1_RAT	16 kDa	849.58	932.15	996.3	693.28	752.52	844.86	-3.33921	0.00362324
Serum paraoxonase/arylesterase 1	Pon1	P55159	PON1_RAT	39 kDa	403.89	424.35	425.15	372.29	392.48	390.65	-0.926492	0.0282446
Complement factor I	Cfi	Q9WUW3	CFAI_RAT	67 kDa	265.77	343.45	344.26	305.84	318.04	304.94	-0.25239	0.193722
Hemoglobin subunit alpha-1/2	Hba1	P01946	HBA_RAT	15 kDa	822.05	886.31	980.89	751.32	790.18	823.44	-2.23008	0.00646361
Retinol-binding protein 4	Rbp4	P04916	RET4_RAT	23 kDa	266.24	353.66	383.41	509.81	577.07	567.32	5.94144	0.00133333
Protein Serpina4	Serpina4	Q5M8C3	Q5M8C3_RAT	48 kDa	79.639	227.52	255.6	251.06	278.35	287.92	3.05467	0.00415413
Transthyretin	Ttr	P02767	TTHY_RAT	16 kDa	566.57	837.44	895.52	420.9	728.69	844.39	-2.25321	0.00643914
Protein Serpinf2	Serpinf2	F7FHF3	F7FHF3_RAT	62 kDa	309.47	241.93	253.49	148.76	187.23	174.6	-3.62078	0.00328073
Plasma kallikrein	Klkb1	P14272	KLKB1_RAT	71 kDa	216.91	215.32	207.54	180.44	207.93	200.71	-0.645074	0.0552122
Apolipoprotein M	Apom	P14630	APOM_RAT	22 kDa	354.66	347.58	336.62	427.33	400.41	406.73	1.88139	0.0080685
Protein Vtn	Vtn	Q3KR94	Q3KR94_RAT	55 kDa	227.91	269.6	264.35	281.47	281.75	283.64	0.956923	0.0257321
Actin, cytoplasmic 1	Actb	P60711	ACTB_RAT	42 kDa	372.24	383.58	396.75	161.5	172.12	178.11	-7.24679	0.00103242
Apolipoprotein H	Apoh	Q5I0M1	Q5I0M1_RAT	38 kDa	113.96	231.64	222.2	220.74	219.01	201.44	0.930141	0.0274349
Kininogen-1	Kng1	P08934	KNG1_RAT	71 kDa	170.37	201.57	189.22	201.12	189.15	192.02	0.274044	0.177725
Protein LOC297568	LOC297568	G3V9J1	G3V9J1_RAT	97 kDa	201.25	186.53	202.17	148.74	146.5	148.58	-1.97998	0.00782385
Glutathioneroxidase 3	Gpx3	P23764	GPX3_RAT	25 kDa	292.18	318.36	320.25	275.71	263.57	291.56	-1.06078	0.0223486
Complement component 8, alpha polypeptide (Predicted)	C8a	D3ZWD6	D3ZWD6_RAT	66 kDa	196.86	177.57	180.17	127.44	134.51	137.18	-2.20862	0.00649297
LOC299567 protein (Fragment)	Pglyrp2	Q5I0H8	Q5I0H8_RAT	37 kDa	219.76	170.41	178.59	111.79	132.38	160.08	-2.31677	0.00612599
Protein Mgam	Mgam	D3ZTX4	D3ZTX4_RAT	205 kDa	230.82	237.3	222.43	276.33	252.56	243.75	0.973729	0.0251278
Carboxylesterase 1C	Ces1c	P10959	EST1C_RAT	60 kDa	179.13	148.6	161.68	115.33	127.81	139.53	-1.57189	0.0110214
Complement component C8 beta chain	C8b	P55314	CO8B_RAT	67 kDa	94.914	175.96	170.11	149.69	146.31	143.16	-0.0292255	0.446566
Plasma protease C1 inhibitor	Serping1	Q6P734	IC1_RAT	56 kDa	143.96	130.64	136.8	97.924	126.61	140.09	-0.72514	0.047085
Ab1-021	LOC299282	Q7TMB9	Q7TMB9_RAT	68 kDa	4.5586	166.27	139.6	210.04	165.13	159.28	3.34568	0.00346911
Protein Tln1	Tln1	G3V852	G3V852_RAT	270 kDa	268.7	261.62	289.58	116.52	123.95	122.67	-5.98627	0.00136514
Anionic trypsin-1	Prss1	P00762	TRY1_RAT	26 kDa	80.86	73.693	90.569	32.63	31.941	0	-4.32084	0.00268135
C4b-binding protein alpha chain	C4bpa	Q5M891	Q5M891_RAT	67 kDa	175.06	114.53	116.13	120.3	133.2	112.41	-0.63463	0.056022
Oxidation resistance protein 1	C7	A0A0G2K7X7	A0A0G2K7X7_RAT	94 kDa	100.25	111.58	115	105.51	108.5	109.13	-0.0499467	0.435552
Serine protease inhibitor A3M	Serpina3m	F1LR92	F1LR92_RAT	47 kDa	26.595	100.18	109.77	139.38	149	134.45	3.09456	0.00407339
Keratin, type I cytoskeletal 10	Krt10	Q6IFW6	K1C10_RAT	57 kDa	115.25	132.76	131.94	207.69	213.88	218.44	3.59345	0.00318043
Aa2-066	Ahsg	Q7TP75	Q7TP75_RAT	61 kDa	80.95	134.74	145.75	124.03	111.96	123.3	-0.0477871	0.437419
Ac1873	Fga	Q7TQ70	Q7TQ70_RAT	87 kDa	73.192	64.557	86.434	267.08	259.27	257.81	8.05964	0.000780428
Keratin, type II cytoskeletal 5	Krt5	A0A0G2K509	A0A0G2K509_RAT	63 kDa	102.28	124.13	115.83	198.72	201.51	203.78	3.75957	0.00308991
Serum amyloid P-component	Apcs	P23680	SAMP_RAT	26 kDa	161.63	188.77	199.25	151.41	176.27	181.88	-0.553087	0.0716306
Serum amyloid A protein	Saa4	Q5M878	Q5M878_RAT	15 kDa	251.82	313.17	370.04	288.72	332.58	366.07	0.552227	0.0706569
Alpha-2-HS-glycoprotein	Ahsg	P24090	FETUA_RAT	38 kDa	66.456	114.84	144.39	119.18	113.48	97.438	0.0664634	0.421194
Clusterin	Clu	G3V836	G3V836_RAT	51 kDa	144.22	163.95	155.25	126.07	129.38	136.16	-1.0668	0.0221235
Heparin cofactor 2	Serpind1	A0A0G2K8K3	A0A0G2K8K3_RAT	58 kDa	147.7	123.74	99.926	93.761	98.175	96.661	-1.37544	0.0138618
Glycosylphosphatidylinositol specific phospholipase D1, isoform CRA_a	Gpld1	G3V8B1	G3V8B1_RAT	94 kDa	85.795	84.78	100.58	102.02	97.493	101.84	0.510396	0.0765529
Coagulation factor XII	F12	D3ZTE0	FA12_RAT	66 kDa	98.259	88.378	86.755	80.303	96.551	86.302	-0.181108	0.288744
Corticosteroid-binding globulin	Serpina6	P31211	CBG_RAT	45 kDa	58.383	108.28	106.61	81.202	83.773	77.991	-0.552546	0.0716453
Uncharacterized protein (Fragment)	2 SV	B1H247	B1H247_RAT	60 kDa	109.27	88.787	111.85	65.447	64.618	85.356	-1.74305	0.00937737
Angiotensinogen	Agt	P01015	ANGT_RAT	52 kDa	29.672	100.17	112.63	91.649	91.557	82.299	0.42606	0.099655
Protein Z-dependent protease inhibitor	Serpina10	Q62975	ZPI_RAT	50 kDa	63.902	69.866	76.763	64.969	77.365	72.903	0.0800123	0.410831
Alpha-2 antiplasmin	Serpinf1	Q80ZA3	Q80ZA3_RAT	46 kDa	33.854	84.433	101.24	91.168	86.346	84.595	0.816892	0.0379327
Murinoglobulin-2	Mug2	Q6IE52	MUG2_RAT	162 kDa	71.377	71.973	73.687	69.116	77.647	80.601	0.215931	0.245798
Regulator of G-protein signaling 9	Rgs9	P49805	RGS9_RAT	77 kDa	16.123	0	0	0	0	0	-1.19713	0.0187719
Complement component 4, gene 2	C4b	Q6MG90	Q6MG90_RAT	192 kDa	68.148	77.009	73.623	87.66	91.518	91.685	0.998392	0.0244673
C1r protein	C1r	B5DEH7	B5DEH7_RAT	80 kDa	54.001	62.407	59.94	65.611	62.809	67.211	0.424378	0.100032
Zero beta-globin (Fragment)	3 SV	Q63011	Q63011_RAT	16 kDa	268	258.35	311.44	196.07	195.14	249.71	-2.29335	0.00625566
Carboxypeptidase N catalytic chain	Cpn1	Q9EQV8	CBPN_RAT	52 kDa	58.724	88.521	80.952	94.894	86.782	94.009	0.874335	0.0347352
Fibrinogen beta chain	Fgb	P14480	FIBB_RAT	54 kDa	8.2817	32.043	34.173	135.47	151.56	162.46	7.44989	0.000900306
Fibrinogen-like protein 1	Fgl1	Q5M8C6	FGL1_RAT	36 kDa	73.298	83.628	73.66	111.06	121.28	141.65	2.4748	0.00546055
Insulin-like growth factor binding protein complex acid-labile subunit	Igfals	O70211	O70211_RAT	67 kDa	99.537	95.962	93.462	63.676	69.962	70.632	-1.58159	0.0109872
F13b protein	F13b	B1H260	B1H260_RAT	75 kDa	72.378	72.33	70.76	45.962	52.215	51.4	-1.41898	0.013392
Isoform Gamma-A of Fibrinogen gamma chain	Fgg	P02680-2	FIBG_RAT	50 kDa	26.072	49.359	45.872	113.98	109.23	112.49	4.28187	0.00267645
Ac2-120	F5	Q7TPK2	Q7TPK2_RAT	237 kDa	74.958	80.863	73.175	75.973	91.686	77.391	0.305636	0.165174
Alpha-2-glycoprotein 1, zinc	Azgp1	Q3B8R6	Q3B8R6_RAT	34 kDa	69.052	83.427	90.668	81.119	88.73	85.79	0.242853	0.195601
Proz protein (Fragment)	Proz	B1H253	B1H253_RAT	46 kDa	20.704	61.213	71.992	69.652	78.486	71.318	1.38234	0.013485
Protein Lrp1	Lrp1	G3V928	G3V928_RAT	505 kDa	57.453	53.889	72.746	56.416	50.883	60.532	-0.347685	0.145889
Complement component C6	C6	F1M7F7	F1M7F7_RAT	104 kDa	52.091	49.613	45.678	61.543	52.495	53.593	0.45549	0.0952294
Coagulation factor X	F10	Q63207	FA10_RAT	54 kDa	51.415	87.699	76.348	78.821	78.876	80.524	0.467183	0.0920171
Receptor protein-tyrosine kinase	Egfr	E7CXR9	E7CXR9_RAT	135 kDa	48.035	45.542	53.046	51.556	49.718	51.922	0.162743	0.300528
Attractin	Atrn	Q99J86	ATRN_RAT	159 kDa	60.807	53.719	53.691	49.52	42.87	53.246	-0.524618	0.0764306
Complement C1s subcomponent	C1s	G3V7L3	G3V7L3_RAT	78 kDa	75.216	55.539	51.201	47.742	51.319	44.902	-0.854851	0.0353713
Coagulation factor IX	F9	P16296	FA9_RAT	52 kDa	46.667	52.123	57.964	45.154	41.073	53.057	-0.42169	0.101693
Complement component 8, gamma polypeptide (Predicted), isoform CRA_a	C8g	D3ZPI8	D3ZPI8_RAT	18 kDa	110.53	105.56	101.45	102.77	92.062	90.924	-0.550515	0.0717896
Keratin, type II cytoskeletal 1	Krt1	Q6IMF3	K2C1_RAT	65 kDa	79.274	88.865	84.058	90.905	89.568	99.42	0.5089	0.0772281
Carboxypeptidase B2	Cpb2	Q9EQV9	CBPB2_RAT	49 kDa	23.183	53.332	46.983	47.329	49.837	49.089	0.56185	0.0698789
Keratin, type II cytoskeletal 8	Krt8	Q10758	K2C8_RAT	54 kDa	11.174	12.081	7.1554	118.34	130.81	136.33	8.25633	0.000662997
Hepatocyte growth factor activator	Hgfac	Q5EBA7	Q5EBA7_RAT	71 kDa	40.198	37.279	50.837	33.079	33.458	38.95	-0.598075	0.0596869
Alpha-1-acid glycoprotein	Orm1	P02764	A1AG_RAT	24 kDa	47.62	56.34	64.831	39.043	53.573	49.58	-0.595626	0.0598165
Ig kappa chain C region, A allele	1 SV	P01836	KACA_RAT	12 kDa	63.465	72.75	61.203	89.783	72.215	80.583	0.908568	0.0282936
Protein Zc3h4	Zc3h4	D3ZVW3	D3ZVW3_RAT	127 kDa	26.245	32.4	41.209	43.88	32.598	36.535	0.405257	0.121969
Filamin alpha	Flna	C0JPT7	C0JPT7_RAT	280 kDa	96.183	80.21	81.862	26.249	29.382	26.508	-4.02788	0.00294067
Fibrillin 1, isoform CRA_a	Fbn1	G3V9M6	G3V9M6_RAT	312 kDa	28.862	34.953	29.789	33.563	44.409	50.676	0.929277	0.0274349
Keratin, type II cytoskeletal 6A	Krt6a	Q4FZU2	K2C6A_RAT	59 kDa	2.6983	0	2.6907	120.08	122.21	125.03	9.64276	0.000501529
Protein F11	F11	A0A0G2K4I9	A0A0G2K4I9_RAT	70 kDa	36.977	38.097	38.946	34.033	34.159	37.166	-0.240152	0.198302
Mannan-binding lectin serineptidase 2	Masp2	A2VCV7	A2VCV7_RAT	76 kDa	54.082	45.618	52.994	33.923	43.588	44.972	-0.725149	0.047085
von Willebrand factor	Vwf	F1M957	F1M957_RAT	309 kDa	30.495	44.411	39.386	26.908	32.352	38.838	-0.40692	0.120401
Apolipoprotein N	Apon	Q5M890	Q5M890_RAT	28 kDa	100.64	118.45	115.09	105.7	118.71	104.51	-0.0660283	0.425629
Protein Pcdh17	Pcdh17	D3ZPN0	D3ZPN0_RAT	132 kDa	0	28.87	10.275	30.663	10.696	23.165	0.923327	0.0275645
Glycoprotein 5, platelet	Gp5	G3V9H9	G3V9H9_RAT	63 kDa	43.795	49.549	45.336	50.831	44.923	45.259	0.0479735	0.433255
Keratin, type I cytoskeletal 17	Krt17	Q6IFU8	K1C17_RAT	48 kDa	28.189	40.515	35.934	73.921	77.814	79.002	2.84461	0.00449419
Complement component 2	C2	Q6MG73	Q6MG73_RAT	84 kDa	40.201	40.098	44.993	35.847	39.645	44.265	-0.127075	0.326857
Igh-6 protein	Igh-6	Q3B8R4	Q3B8R4_RAT	66 kDa	22.225	29.681	28.777	36.331	33.917	34.742	0.688583	0.0492477
Major urinary protein	1 SV	P02761	MUP_RAT	21 kDa	90.861	83.301	86.225	84.106	98.476	78.675	0.0183339	0.446361
Protein LOC360919	LOC360919	F7FAY5	F7FAY5_RAT	70 kDa	27.544	27.918	32.272	27.652	26.733	34.844	0.0583649	0.426449
Hemoglobin subunit beta-2	1 SV	P11517	HBB2_RAT	16 kDa	116.12	133.27	132	98.128	103.1	101.87	-1.27316	0.0157382
Protein Vnn3	Vnn3	D4A183	D4A183_RAT	56 kDa	6.7181	37.647	32.893	35.348	33.26	34.258	0.698522	0.0485994
Coagulation factor XIII A chain	F13a1	G3V811	G3V811_RAT	83 kDa	42.442	49.936	42.81	26.079	34.868	33.432	-1.07715	0.021737
Kelch-like protein 36	Klhl36	Q66HD2	KLH36_RAT	70 kDa	0	5.4286	0	7.8436	20.961	19.421	2.17891	0.00638043
Vinculin	Vcl	P85972	VINC_RAT	117 kDa	45.502	49.534	49.067	20.499	16.904	18.538	-2.52949	0.00531131
Carboxypeptidase Q	Cpq	Q6IRK9	CBPQ_RAT	52 kDa	6.8263	36.829	39.211	26.466	27.928	27.191	-0.0604713	0.429593
Mannose-binding protein A	Mbl1	P19999	MBL1_RAT	25 kDa	43.991	42.17	53.381	37.024	41.303	36.842	-0.601139	0.059452
Complement factor properdin	Cfp	B0BNN4	B0BNN4_RAT	51 kDa	3.1056	47.066	31.976	29.425	28.252	28.745	0.119694	0.327743
Complement factor D	Cfd	P32038	CFAD_RAT	28 kDa	42.29	44.272	41.799	39.957	41.415	39.956	-0.17667	0.290552
Platelet factor 4	Pf4	P06765	PLF4_RAT	11 kDa	71.794	77.463	76.419	72.687	74.291	94.092	0.307898	0.165059
Protein R3hdml	R3hdml	D3ZBM0	D3ZBM0_RAT	28 kDa	2.0704	0	0	17.506	0	0	1.18924	0.0182606
Complement component factor h-like 1	Cfhr1	Q5I0M3	Q5I0M3_RAT	31 kDa	37.995	41.293	39.417	30.413	38.254	39.956	-0.263235	0.185177
Protein Pglyrp2	Pglyrp2	M0R485	M0R485_RAT	47 kDa	20.171	26.533	24.034	23.169	26.636	31.739	0.342949	0.146319
Ppp4r2 protein	Ppp4r2	B2RZ73	B2RZ73_RAT	42 kDa	11.472	9.6205	5.3841	15.787	0	6.9687	-0.101133	0.394192
Selenoprotein P	Sepp1	P25236	SEPP1_RAT	43 kDa	16.508	27.635	34.247	23.988	27.58	31.209	0.121594	0.32732
Carbonic anhydrase 1	Ca1	B0BNN3	CAH1_RAT	28 kDa	47.23	50.116	49.303	51.32	38.885	51.803	-0.0947859	0.404438
Keratin, type II cytoskeletal 5	Krt5	Q6P6Q2	K2C5_RAT	62 kDa	11.734	19.196	14.168	44.566	44.441	43.845	2.65523	0.00490031
Cfh protein	LOC100361907	Q5FVP9	Q5FVP9_RAT	45 kDa	10.352	27.964	32.122	25.613	30.636	27.413	0.435419	0.0979719
Apolipoprotein C-II (Predicted)	Apoc2	G3V8D4	G3V8D4_RAT	11 kDa	83.648	106.12	115.55	59.338	73.529	80.804	-1.6947	0.00968073
Keratin, type II cytoskeletal 2 epidermal	Krt2	Q6IG02	K22E_RAT	69 kDa	22.823	30.88	30.105	38.855	35.597	46.677	1.04539	0.0219841
LOC367586 protein	LOC367586	Q5M7V3	Q5M7V3_RAT	51 kDa	0	15.814	12.33	40.928	35.711	35.374	2.81622	0.00462875
Fibulin-1	Fbln1	D3ZQ25	D3ZQ25_RAT	78 kDa	24.234	24.916	20.538	19.889	17.401	19.379	-0.475164	0.0925211
Keratin, type I cytoskeletal 14	Krt14	Q6IFV1	K1C14_RAT	53 kDa	0	13.52	4.7563	35.167	41.048	37.827	3.35103	0.00346177
Apolipoprotein C-IV	Apoc4	P55797	APOC4_RAT	15 kDa	42.148	39.274	39.417	53.299	65.726	62.947	1.44687	0.012778
Mannan-binding lectin serine protease 1	Masp1	Q8CHN8	MASP1_RAT	80 kDa	18.066	32.347	25.846	24.163	24.792	27.347	0	0.447763
14-3-3 protein zeta/delta	Ywhaz	P63102	1433Z_RAT	28 kDa	57.561	59.816	71.404	16.967	22.22	20.146	-3.41411	0.00354495
Protein Stab1	Stab1	D3ZWH1	D3ZWH1_RAT	242 kDa	2.9519	0	6.5405	16.531	16.337	14.542	1.84553	0.00819083
Vitamin K-dependent protein S	Pros1	P53813	PROS_RAT	75 kDa	18.139	17.462	23.336	17.132	17.114	27.568	0.138466	0.318513
Profilin-1	Pfn1	P62963	PROF1_RAT	15 kDa	94.801	120.86	124.92	43.858	70.701	60.236	-3.09694	0.0042055
Serum albumin	Alb	A0A0G2JSH5	A0A0G2JSH5_RAT	69 kDa	17.06	18.022	18.504	24.356	19.761	23.672	0.481894	0.0885284
Phospholipid phosphatase-related protein type 2	Prg4	F1LRA5	F1LRA5_RAT	116 kDa	38.575	57.086	45.701	39.917	47.951	36.105	-0.441699	0.0981896
Protein Mst1	Mst1	F7FMS0	F7FMS0_RAT	83 kDa	27.756	31.385	38.315	29.738	28.07	38.849	0	0.447763
L-lactate dehydrogenase	Ldha	B5DEN4	B5DEN4_RAT	36 kDa	26.916	40.018	39.709	22.378	20.392	24.619	-1.18666	0.0189529
Protein Xpc	Xpc	D4A3D8	D4A3D8_RAT	105 kDa	19.985	10.857	3.3825	20.139	9.5568	9.8005	0.256207	0.190481
Lecithin cholesterol acyltransferase	Lcat	O35849	O35849_RAT	50 kDa	10.749	24.908	21.264	18.42	19.497	21.48	0.0352556	0.440423
Bridging integrator 2	Bin2	Q68FR2	BIN2_RAT	55 kDa	45.754	48.5	57.803	28.714	29.164	25.902	-1.79818	0.00896391
Proprotein convertase subtilisin/kexin type 9	Pcsk9	P59996	PCSK9_RAT	75 kDa	15.581	30.944	28.17	37.591	34.841	36.724	1.00895	0.0240661
E3 ubiquitin-protein ligase UBR4	Ubr4	Q2TL32	UBR4_RAT	574 kDa	0	8.1614	0	2.6104	0	0	-0.431763	0.100279
Protein Lamb1	Lamb1	D3ZQN7	D3ZQN7_RAT	197 kDa	5.3745	7.4886	6.5899	18.427	12.565	21.911	1.51292	0.0115645
Insulin-like growth factor-binding protein 3	Igfbp3	P15473	IBP3_RAT	32 kDa	31.323	33.155	40.272	16.823	26.486	27.173	-1.00678	0.0248587
Complement factor B, isoform CRA_b	Cfb	G3V615	G3V615_RAT	85 kDa	22.155	23.691	24.795	22.68	20.755	23.505	-0.0974417	0.402542
Fermt3 protein	Fermt3	B2GVB9	B2GVB9_RAT	76 kDa	40.66	32.936	38.906	14.416	19.343	12.486	-2.14148	0.00675719
Fibrillin-2	Fbn2	Q9WUH9	Q9WUH9_RAT	313 kDa	21.24	5.2142	6.8194	9.5947	18.489	17.67	0.541006	0.0730716
Low-density lipoprotein receptor-related protein 2	Lrp2	A0A0G2K9W7	A0A0G2K9W7_RAT	519 kDa	6.8324	18.22	28.341	18.712	13.779	12.84	-0.26348	0.185113
Protein RGD1305422	RGD1305422	A0A0G2K9T0	A0A0G2K9T0_RAT	106 kDa	5.5765	0	0	0	0	0	-0.500473	0.0871804
Murinoglobulin-2	Mug2	M0R5V7	M0R5V7_RAT	152 kDa	4.815	0	0	14.61	10.276	10.889	1.67811	0.0095633
Tubulin alpha-1B chain	Tuba1b	Q6P9V9	TBA1B_RAT	50 kDa	20.887	39.793	38.469	9.9692	8.358	8.3332	-2.60703	0.00517431
78 kDa glucose-regulated protein	Hspa5	P06761	GRP78_RAT	72 kDa	25.676	26.043	25.815	14.724	14.566	15.316	-1.14038	0.0199437
Protein Tgfbi	Tgfbi	D4A8G5	D4A8G5_RAT	75 kDa	28.796	12.257	15.104	13.587	20.102	13.937	-0.2948	0.170887
Adenylyl cyclase-associated protein 1	Cap1	Q08163	CAP1_RAT	52 kDa	41.326	53.35	57.803	14.357	20.831	21.585	-2.6589	0.00505688
Protein Mmrn1	Mmrn1	D4A3E0	D4A3E0_RAT	136 kDa	22.093	23.11	21.982	31.198	22.693	27.644	0.473341	0.0913101
Electrogenic sodium bicarbonate cotransporter 1	Slc4a4	Q9JI66	S4A4_RAT	121 kDa	3.7207	5.4286	2.6921	21.346	11.985	9.6169	1.57323	0.0108404
Prosaposin	Psap	F7EPE0	F7EPE0_RAT	61 kDa	15.452	17.023	15.107	11.46	11.139	16.999	-0.320181	0.159748
Alpha-amylase	Amy1a	Q5I0L0	Q5I0L0_RAT	58 kDa	0	22.93	21.236	19.172	15.196	20.454	0.338897	0.147657
Ribonuclease 4	Rnase4	O55004	RNAS4_RAT	17 kDa	58.554	67.797	74.954	56.758	62.217	72.283	-0.227867	0.203684
Ubiquitin-40S ribosomal protein S27a	Rps27a	P62982	RS27A_RAT	18 kDa	9.0158	0	13.43	24.616	25.049	26.147	2.07506	0.00694801
Carbonic anhydrase 2	Ca2	P27139	CAH2_RAT	29 kDa	30.995	32.333	34.002	35.24	29.164	34.536	0.0559814	0.427709
Isoform LMW of Kininogen-1	Kng1	P08934-2	KNG1_RAT	48 kDa	4.0309	0	5.4936	0	0	0	-0.660194	0.0537639
Complement C1q subcomponent subunit A	C1qa	P31720	C1QA_RAT	26 kDa	42.415	35.21	38.08	20.332	31.402	32.716	-0.864612	0.0349187
Alpha glucosidase 2 alpha neutral subunit (Predicted)	Ganab	D3ZAN3	D3ZAN3_RAT	91 kDa	15.661	15.617	18.142	18.509	15.624	17.749	0.110944	0.361898
Beta-2-microglobulin	B2m	P07151	B2MG_RAT	14 kDa	52.977	58.954	56.215	51.598	50.905	72.283	0.153796	0.305475
Stabilin-2	Stab2	F1LZZ6	F1LZZ6_RAT	274 kDa	5.2194	4.2896	2.6921	4.3167	10.987	3.8715	0.438026	0.0972893
Apolipoprotein C-I	Apoc1	P19939	APOC1_RAT	10 kDa	55.765	47.163	71.831	36.119	48.077	51.201	-0.920007	0.0284428
Peptidyl-prolyl cis-trans isomerase A	Ppia	P10111	PPIA_RAT	18 kDa	50.516	55.818	52.501	43.919	47.976	49.36	-0.441918	0.0981407
Actin, alpha cardiac muscle 1	Actc1	P68035	ACTC_RAT	42 kDa	20.704	28.086	26.16	14.416	19.343	19.978	-0.743209	0.043978
Fructose-bisphosphate aldolase A	Aldoa	P05065	ALDOA_RAT	39 kDa	22.775	25.839	22.593	13.387	20.552	17.481	-0.721731	0.0473174
Protein Lrp1b	Lrp1b	F1M443	F1M443_RAT	84 kDa	13.562	15.401	13.57	12.594	11.393	13.513	-0.205246	0.248333
Sulphonylurea receptor 2b	SUR2b	Q9JJ67	Q9JJ67_RAT	174 kDa	3.3591	18.905	6.1256	13.329	10.329	5.2009	0	0.447763
Complement C1q subcomponent subunit C	C1qc	P31722	C1QC_RAT	26 kDa	24.209	34.087	32.469	15.662	25.847	29.457	-0.580072	0.0687829
Lysozyme C-1	Lyz1	P00697	LYSC1_RAT	17 kDa	44.612	50.111	43.723	36.119	56.561	57.224	0.260311	0.184533
Protein Fcgbp	Fcgbp	D3ZJF8	D3ZJF8_RAT	275 kDa	4.0629	4.7547	12.449	12.263	18.017	14.574	1.0946	0.0207291
Tubulin beta-2A chain	Tubb2a	P85108	TBB2A_RAT	50 kDa	2.0704	21.224	21.298	12.27	12.917	15.199	-0.161602	0.302402
Protein Icoslg	Icoslg	F1LVL2	F1LVL2_RAT	35 kDa	4.7027	15.046	14.399	12.69	13.573	14.561	0.337878	0.147736
Interleukin-1 receptor accessory protein	Il1rap	Q63621	IL1AP_RAT	66 kDa	3.3591	17.198	15.764	15.757	16.561	15.285	0.485896	0.0878875
Extracellular superoxide dismutase [Cu-Zn]	Sod3	Q08420	SODE_RAT	27 kDa	30.995	32.333	34.002	19.578	23.609	24.463	-0.877878	0.0308086
Transgelin-2	Tagln2	Q5XFX0	TAGL2_RAT	22 kDa	54.122	68.465	53.332	19.486	11.11	12.951	-3.72201	0.0032318
Protein Ltbp3	Ltbp3	F1LRT0	F1LRT0_RAT	134 kDa	2.6872	9.7298	6.3362	18.386	8.104	14.504	1.04595	0.0219694
Protein C, isoform CRA_b	Proc	F7FMY6	F7FMY6_RAT	54 kDa	23.349	22.688	15.458	20.463	22.48	21.227	0.0682505	0.420548
Keratin, type II cytoskeletal 73	Krt73	Q6IG03	K2C73_RAT	60 kDa	6.9522	5.0841	0	9.7163	9.1922	5.8321	0.691958	0.0491009
Uncharacterized protein C3orf67 homolog	2 SV	Q4V7B1	CC067_RAT	72 kDa	0	0	3.8548	0	0	0	-0.323154	0.159036
CXC chemokine RTCK1	Ppbp	Q99ME0	Q99ME0_RAT	12 kDa	41.787	45.576	46.846	25.614	24.581	33.433	-1.36987	0.0145052
Isoform 2 of Deleted in malignant brain tumors 1 protein	Dmbt1	Q8CIZ5-4	DMBT1_RAT	153 kDa	24.285	21.696	21.526	19.489	22.207	17.402	-0.33915	0.147829
Proprotein convertase subtilisin/kexin type 5	Pcsk5	P41413	PCSK5_RAT	201 kDa	1.3757	9.3523	8.1495	13.369	12.995	8.2854	0.804956	0.0395474
Protein Smarcc2	Smarcc2	D4A510	D4A510_RAT	125 kDa	0	0	0	1.5337	0	0	0.118692	0.32856
Protein Gp1ba	Gp1ba	D3ZQU7	D3ZQU7_RAT	78 kDa	12.663	10.196	11.639	11.805	12.303	12.892	0.0863595	0.406324
Protein Phf14	Phf14	A0A0G2K7P2	A0A0G2K7P2_RAT	104 kDa	6.7612	0	6.8586	11.624	9.6141	8.3739	0.805143	0.0395327
Complement C1q subcomponent subunit B	C1qb	G3V7N9	G3V7N9_RAT	27 kDa	26.28	29.73	34.169	16.141	25.847	26.77	-0.644892	0.0552171
Complement factor H-related protein	RGD1564614	Q91WX0	Q91WX0_RAT	78 kDa	12.764	14.299	15.107	7.0902	9.6537	8.5173	-0.713051	0.047545
Extracellular matrix protein 1	Ecm1	Q62894	ECM1_RAT	63 kDa	1.3436	8.6977	10.965	14.384	16.57	12.571	1.05493	0.0217761
Hyaluronan-binding protein 2	Habp2	Q6L711	HABP2_RAT	62 kDa	4.0309	15.155	14.397	11.214	10.517	8.4002	-0.137271	0.320856
Cofilin-1	Cfl1	P45592	COF1_RAT	19 kDa	38.047	35.566	38.548	9.1363	12.499	10.073	-2.74671	0.00488807
Metallothionein-3	Mt3	P37361	MT3_RAT	7 kDa	5.5765	0	0	7.7397	9.1624	5.4201	0.909238	0.0282398
RCG61833	Xdh	F1LQS6	F1LQS6_RAT	146 kDa	12.169	8.8203	13.454	19.489	21.825	20.883	1.079	0.020937
SECIS binding protein 2, isoform CRA_a	Secisbp2	F1LPQ8	F1LPQ8_RAT	93 kDa	0	1.3618	6.7515	0	0	0	-0.582161	0.0686654
Lumican	Lum	P51886	LUM_RAT	38 kDa	8.0938	11.903	9.6088	11.634	14.213	14.611	0.479239	0.0892257
Phosphoglycerate kinase 1	Pgk1	P16617	PGK1_RAT	45 kDa	17.599	21.345	21.403	11.327	10.881	11.238	-1.05475	0.0224856
SCO-spondin	Sspo	Q700K0	SSPO_RAT	551 kDa	9.0272	2.9433	14.251	8.065	4.6751	10.193	-0.153072	0.307721
Coronin-1A	Coro1a	Q91ZN1	COR1A_RAT	51 kDa	19.669	19.098	20.214	12.357	12.09	14.983	-0.759589	0.0430581
Protein LOC100912012	Clec3b	D3ZUU6	D3ZUU6_RAT	22 kDa	13.283	19.4	20.401	16.967	23.609	23.024	0.422038	0.100296
Myosin, heavy polypeptide 9, non-muscle	Myh9	G3V6P7	G3V6P7_RAT	226 kDa	18.888	13.56	18.835	9.7445	17.834	6.961	-0.679493	0.0515058
Protein Vamp4	Vamp4	A0A096MJ99	A0A096MJ99_RAT	16 kDa	12.396	5.6474	7.8396	17.514	10.221	1.5486	0.192667	0.260572
Protein Fat4	Fat4	D3ZEH1	D3ZEH1_RAT	540 kDa	2.0154	3.2333	6.4349	7.8456	4.6751	8.1859	0.620982	0.0570202
Low-density lipoprotein receptor-related protein 4	Lrp4	Q9QYP1	LRP4_RAT	212 kDa	17.99	11.71	2.0601	4.911	14.379	13.686	0.0451311	0.435714
Protein RGD1566320	RGD1566320	D4ABV0	D4ABV0_RAT	12 kDa	8.0949	4.986	6.4984	6.3812	6.7522	3.0303	-0.177146	0.290317
Protein Ccdc186	Ccdc186	A0A0G2K8K1	A0A0G2K8K1_RAT	105 kDa	0	6.7799	4.8069	0	0	10.449	-0.0682566	0.42478
Heat shock cognate 71 kDa protein	Hspa8	P63018	HSP7C_RAT	71 kDa	22.88	12.245	16.341	7.3993	2.9704	5.4201	-1.68279	0.00985933
Pleckstrin	Plek	Q4KM33	PLEK_RAT	40 kDa	19.515	22.332	28.371	8.2379	8.4628	9.989	-1.72537	0.00946789
Low density lipoprotein receptor, isoform CRA_a	Ldlr	G3V7A5	G3V7A5_RAT	97 kDa	12.976	7.2476	7.0827	3.4343	1.4456	8.9628	-0.791987	0.0402251
Protein Zmym2	Zmym2	D4A3R6	D4A3R6_RAT	155 kDa	0	7.864	2.7151	1.5337	1.5196	5.2551	-0.221334	0.243574
Gastric inhibitory polypeptide receptor	Gipr	P43219	GIPR_RAT	52 kDa	0	7.2192	6.8502	3.0892	0	5.3101	-0.42005	0.104206
Ig gamma-2B chain C region	Igh-1a	P20761	IGG2B_RAT	36 kDa	0	10.279	8.2203	16.871	14.437	17.424	1.3243	0.014581
Coactosin-like protein	Cotl1	B0BNA5	COTL1_RAT	16 kDa	52.977	56.006	53.092	18.059	31.109	30.118	-2.15715	0.00669847
Apolipoprotein A-II	Apoa2	P04638	APOA2_RAT	11 kDa	39.036	38.32	43.723	41.278	42.421	48.189	0.251105	0.192431
Protein Fnip2	Fnip2	A0A0G2JUW9	A0A0G2JUW9_RAT	123 kDa	1.3757	2.0428	6.0923	6.6125	1.5196	8.5173	0.602613	0.0588086
Protein Serpina3c	Serpina3c	A0A0G2JSK1	A0A0G2JSK1_RAT	46 kDa	0	8.6977	15.07	3.8343	3.0393	2.2727	-0.984878	0.0254948
Protein Twsg1	Twsg1	D4A9T2	D4A9T2_RAT	25 kDa	8.153	3.6191	5.6019	12.844	3.713	1.5486	0.0575984	0.426542
C4b-binding protein beta chain	C4bpb	Q63515	C4BPB_RAT	29 kDa	0	5.5349	10.417	9.2024	11.674	11.055	0.774206	0.0412991
Integrin beta-like protein 1	Itgbl1	Q5PQQ8	ITGBL_RAT	54 kDa	8.0938	17.695	1.37	5.1348	2.7893	3.0972	-0.932548	0.0281052
Microtubule-associated protein 10	Map10	D3ZAP3	MAP10_RAT	96 kDa	0	0	0	1.418	0	0	0	0.447763
Protein Tubb1	Tubb1	M0R8B6	M0R8B6_RAT	50 kDa	0	17.395	17.811	6.9018	9.8776	8.3332	-0.51233	0.0776391
Carboxylic ester hydrolase	Ces1c	D3ZGK7	D3ZGK7_RAT	64 kDa	11.421	8.1711	8.9271	8.5082	11.139	10.84	0.14123	0.314968
Protein Lmtk2	Lmtk2	D3ZBH5	D3ZBH5_RAT	165 kDa	2.0154	5.4474	0	8.6173	0	4.6458	0.50114	0.0785346
Heterogeneous nuclear ribonucleoprotein M	Hnrnpm	Q62826	HNRPM_RAT	74 kDa	3.7207	6.1189	3.5894	0	0	0	-0.944551	0.0274569
Calreticulin	Calr	P18418	CALR_RAT	48 kDa	0	7.4562	4.7952	9.2024	13.539	8.8593	1.02941	0.022378
Thyroxine-binding globulin	Serpina7	P35577	THBG_RAT	47 kDa	0	12.212	9.5903	9.8535	9.8776	10.639	0.392267	0.12354
Protein Pltp	Pltp	E9PSP1	E9PSP1_RAT	54 kDa	9.4054	12.257	10.3	4.9631	7.4259	10.066	-0.445268	0.0977982
Plakoglobin	Jup	P70565	P70565_RAT	82 kDa	13.941	14.739	15.615	13.371	10.45	9.5152	-0.501937	0.0797015
Deubiquitinating protein VCIP135	Vcpip1	Q8CF97	VCIP1_RAT	135 kDa	0	0	4.5415	0	3.8227	1.5151	0	0.447763
Cystatin-C	Cst3	P14841	CYTC_RAT	15 kDa	29.686	32.996	38.031	27.165	30.957	34.167	-0.253668	0.192783
Cathepsin B	Ctsb	Q6IN22	Q6IN22_RAT	38 kDa	13.458	10.111	13.08	12.357	19.343	17.481	0.485896	0.0878875
Ig lambda-2 chain C region	4 SV	P20767	LAC2_RAT	11 kDa	16.235	16.167	25.501	20.883	19.442	20.146	0.0697316	0.419061
Leucine-rich repeat transmembrane neuronal protein 2	Lrrtm2	D4A7P2	LRRT2_RAT	59 kDa	2.6983	0	0	0	1.4456	0	-0.225254	0.240673
Integrin beta	Itgb3	M0RCF3	M0RCF3_RAT	87 kDa	2.6872	4.7547	2.7468	10.167	7.4776	5.4201	0.67526	0.0514324
Double-strand break repair protein MRE11A	Mre11a	Q9JIM0	MRE11_RAT	80 kDa	1.3436	13.789	2.0551	0	5.2077	8.754	-0.122715	0.328988
Actn1 protein	Actn1	Q6GMN8	Q6GMN8_RAT	103 kDa	8.9421	8.8415	10.062	3.2681	5.2163	4.4929	-0.909839	0.0288905
Biotinidase	Btd	Q5FVF9	BTD_RAT	58 kDa	10.077	10.895	11.674	6.3812	8.1685	7.743	-0.536317	0.0751193
Uncharacterized protein	1 SV	F1LWS4	F1LWS4_RAT	66 kDa	10.286	8.1638	6.7083	5.229	5.2163	7.7021	-0.37901	0.126684
Neurogenic locus notch homolog protein 2	Notch2	G3V8G9	G3V8G9_RAT	265 kDa	8.7299	7.0016	7.2005	5.0112	9.1995	1.2837	-0.457988	0.0954349
Membrane-associated guanylate kinase, WW and PDZ domain-containing protein 3	Magi3	Q9JK71	MAGI3_RAT	161 kDa	8.3716	0	2.0551	0	5.3424	3.7878	-0.0736125	0.421108
Tropomyosin alpha-4 chain	Tpm4	P09495	TPM4_RAT	29 kDa	22.139	21.017	32.302	10.441	4.1662	8.6339	-2.04322	0.00743731
14-3-3 protein gamma	Ywhag	P61983	1433G_RAT	28 kDa	25.091	22.633	25.501	6.5259	12.499	8.6339	-1.75535	0.00929419
Proteasome subunit alpha type-2	Psma2	P17220	PSA2_RAT	26 kDa	16.235	17.783	23.801	20.883	15.276	15.829	-0.21572	0.24482
Protein Krtap4-13	LOC100912586	D3ZGB2	D3ZGB2_RAT	27 kDa	26.335	8.4887	5.4869	2.8361	3.713	7.4279	-1.27008	0.0157505
Histone acetyltransferase KAT6A	Kat6a	Q5TKR9	KAT6A_RAT	223 kDa	10.752	5.6619	8.1506	1.418	2.8237	5.3699	-0.984878	0.0254948
Isoform 5 of cAMP-specific 3',5'-cyclic phosphodiesterase 4D	Pde4d	P14270-8	PDE4D_RAT	84 kDa	0	11.791	0	0	0	0	-0.944551	0.0274569
Protein Rnf19a	Rnf19a	D3ZXM0	D3ZXM0_RAT	90 kDa	4.7027	0	5.4802	2.8361	4.5589	3.8715	0.0707672	0.417752
Protein Kmt2b	Kmt2b	A0A0G2K1E3	A0A0G2K1E3_RAT	295 kDa	18.59	17.686	15.615	8.814	10.004	3.4805	-1.34499	0.0147694
Metallothionein	Mt4	D3ZTJ2	D3ZTJ2_RAT	6 kDa	1.3757	11.42	4.8019	9.2654	7.4948	2.3203	0.0590011	0.426006
Protein Zmynd11	Zmynd11	F7EXH3	F7EXH3_RAT	70 kDa	0	0	0	2.4361	0	3.4805	0.323154	0.151198
Ab1-351	LOC364556	Q7TP95	Q7TP95_RAT	78 kDa	2.0154	0	6.7548	2.1271	0	0	-0.53924	0.0747596
CXXC finger 1 (PHD domain)	Cxxc1	A1A5S2	A1A5S2_RAT	76 kDa	4.4278	4.4937	7.4784	6.4196	0	9.721	0.122715	0.326209
Protein Tjp2	Tjp2	Q3ZB99	Q3ZB99_RAT	131 kDa	0	0	0	6.406	0	0	0.500473	0.078811
CLIP-associating protein 2	Clasp2	A0A0G2JZM8	A0A0G2JZM8_RAT	165 kDa	2.7514	0	2.3782	1.5337	2.6081	3.8511	0.256662	0.185793
Coagulation factor VII	F7	Q8K3U6	FA7_RAT	50 kDa	14.759	12.037	15.681	11.356	12.132	12.498	-0.334078	0.148555
Multiple inositol polyphosphate phosphatase 1	Minpp1	G3V7H2	G3V7H2_RAT	55 kDa	0	12.651	11.645	6.1349	9.1178	9.0908	-0.101133	0.394192
Keratin 71	Krt71	U3R7A7	U3R7A7_RAT	57 kDa	0	0	0	0	7.6122	0	0.660194	0.0523865
Protein Spty2d1	Spty2d1	M0R8V7	M0R8V7_RAT	74 kDa	0	0	0	2.8361	8.2891	0	0.807239	0.0383388
Anoctamin	Ano6	A0A0G2K1M7	A0A0G2K1M7_RAT	106 kDa	0	0	0	1.418	0	0	0	0.447763
Proteasome subunit alpha type-6	Psma6	P60901	PSA6_RAT	27 kDa	14.759	11.317	17.001	14.357	16.665	17.268	0.195142	0.260078
Serotransferrin	Tf	A0A0G2QC06	A0A0G2QC06_RAT	107 kDa	10.132	6.1283	8.2404	7.7992	7.4259	10.066	0.051003	0.430194
Protein Mycbp2	Mycbp2	D4A2D3	D4A2D3_RAT	499 kDa	0	4.85	12.206	7.1318	0	1.4386	-0.602613	0.0594398
Protein Adamtsl3	Adamtsl3	D4ADD4	D4ADD4_RAT	187 kDa	3.414	4.9517	2.7468	1.418	3.7646	1.5486	-0.316628	0.163956
Protein phosphatase 1 regulatory subunit 15A	Peg3	D4AB33	D4AB33_RAT	181 kDa	0	0	3.3542	3.9218	6.3555	0	0.505878	0.0773872
Protein Kin	Kin	D3ZRI6	D3ZRI6_RAT	45 kDa	2.0704	0	0	0	0	0	-0.118692	0.359706
Heterogeneous nuclear ribonucleoprotein H3 (2H9) (Predicted), isoform CRA_c	Hnrnph3	D4ABK7	D4ABK7_RAT	37 kDa	6.9522	8.8208	15.362	2.2209	1.5196	2.4972	-1.54438	0.011337
Protein Tenm3	Tenm3	F1LV44	F1LV44_RAT	284 kDa	5.9037	14.267	0	0	0	2.3229	-1.24582	0.016707
Uncharacterized protein	4 SV	M0R6C7	M0R6C7_RAT	260 kDa	2.6872	3.3703	4.7702	1.418	0	6.9483	-0.15051	0.311188
Protein Adipoq	Adipoq	A0A0G2K845	A0A0G2K845_RAT	23 kDa	19.341	16.797	17.679	14.836	18.903	15.448	-0.184941	0.286877
Alpha globin	Hba-a3	Q63910	Q63910_RAT	16 kDa	36.248	35.372	40.6	28.379	25.452	39.153	-0.55085	0.0717847
Otoferlin	Otof	A0A0G2K867	A0A0G2K867_RAT	227 kDa	2.6983	2.2469	0	1.5337	0	0	-0.20393	0.256191
Protein Mllt3	Mllt3	A0A0G2QC34	A0A0G2QC34_RAT	55 kDa	1.3436	3.6242	4.0361	0	5.4572	9.932	0.482473	0.0883792
Complement inhibitory factor H	Cfh	Q91YB6	Q91YB6_RAT	140 kDa	4.079	7.0213	2.0125	7.8833	6.2929	5.4446	0.369583	0.134522
Protein Rusc2	Rusc2	M0RCV5	M0RCV5_RAT	141 kDa	0	3.6191	1.7947	0	0	0	-0.414448	0.119251
Carboxypeptidase	Ctsa	Q6AYS3	Q6AYS3_RAT	51 kDa	0	10.279	7.5352	8.4355	7.5982	8.3332	0.270284	0.179704
Proteasome subunit alpha type-4	Psma4	P21670	PSA4_RAT	29 kDa	8.8556	12.933	20.401	16.967	19.442	18.707	0.494455	0.086992
Fructose-bisphosphate aldolase	Aldob	Q66HT1	Q66HT1_RAT	40 kDa	7.2465	7.864	10.702	16.476	16.926	13.735	0.910813	0.0280489
Dermcidin	2 SV	Q71DI1	Q71DI1_RAT	11 kDa	4.4278	4.85	5.1003	24.065	34.814	37.356	3.22839	0.00369908
Eukaryotic translation initiation factor 3 subunit C	Eif3c	B5DFC8	EIF3C_RAT	105 kDa	2.7905	9.5093	14.793	0	2.2795	0	-1.6149	0.0104367
Laminin, beta 3, isoform CRA_a	Lamb3	F1LPI5	F1LPI5_RAT	129 kDa	0	3.4006	3.3542	0	0	8.0895	0.242857	0.194669
Laminin subunit beta-2	Lamb2	P15800	LAMB2_RAT	196 kDa	3.7207	9.0477	5.3841	2.8986	9.2059	0	-0.311888	0.165717
Protein Tnc	Tnc	A0A0G2K1L0	A0A0G2K1L0_RAT	222 kDa	5.5765	2.0428	8.1309	2.1271	1.4852	11.169	-0.1262	0.327538
Protein Pappa	Pappa	A0A096MJG5	A0A096MJG5_RAT	168 kDa	0	4.0564	10.603	0	1.4852	2.4972	-0.950317	0.0267547
Phospholipase A2, membrane associated	Pla2g2a	P14423	PA2GA_RAT	16 kDa	18.105	24.942	30.12	18.748	18.924	21.922	-0.430871	0.100396
Protein Rarres2	Rarres2	Q5BK77	Q5BK77_RAT	19 kDa	19.845	33.282	23.839	25.86	28.179	20.815	-0.0624933	0.428597
Protein Myof	Myof	A0A0G2K695	A0A0G2K695_RAT	235 kDa	0	3.1628	2.6921	7.2758	0	3.8689	0.387623	0.124724
CD320 antigen	Cd320	Q5HZW5	CD320_RAT	28 kDa	3.3591	2.9433	1.3734	0	0	0	-0.414448	0.119251
Isoform 4 of Troponin T, slow skeletal muscle	Tnnt1	Q7TNB2-4	TNNT1_RAT	30 kDa	0	0	1.3734	0	0	0	0	0.447763
Rho GDP-dissociation inhibitor 1	Arhgdia	Q5XI73	GDIR1_RAT	23 kDa	14.759	21.017	20.401	10.441	12.499	12.951	-0.824784	0.0372135
Protein Whsc1l1	Whsc1l1	A0A0G2K001	A0A0G2K001_RAT	161 kDa	1.3436	6.4401	1.3734	3.0675	3.7646	6.7761	0.436843	0.0977125
Peptidyl-prolyl cis-trans isomerase G	Ppig	O55035	PPIG_RAT	88 kDa	0	0	2.7468	0	5.2843	10.723	0.902406	0.0285456
Proteasome subunit alpha type	Psma7	A0A0G2K0W9	A0A0G2K0W9_RAT	28 kDa	16.235	16.167	20.401	10.441	15.276	12.951	-0.550463	0.0718336
Protein Chd3	Chd3	F1LPP8	F1LPP8_RAT	207 kDa	3.3591	2.7237	6.1256	6.4437	3.6734	2.3229	0	0.447763
Protein Megf11	Megf11	F1M1F5	F1M1F5_RAT	99 kDa	0	1.3618	2.0551	4.4276	6.9029	3.0972	0.821722	0.0375144
Protein Krtap5-2	Krtap5-2	A0A0G2K565	A0A0G2K565_RAT	32 kDa	20.945	2.2469	3.4002	9.2734	7.9356	3.8213	-0.260006	0.186444
Protein Tmem145	Tmem145	D3Z9I0	D3Z9I0_RAT	82 kDa	2.0636	0	8.6827	4.797	0	0	-0.387623	0.124029
Complement C4	C4a	A0A0G2JW12	A0A0G2JW12_RAT	192 kDa	13.878	21.647	17.679	14.836	9.7212	14.009	-0.581603	0.0687021
Hemoglobin subunit beta-1	Hbb	A0A0G2JSW3	A0A0G2JSW3_RAT	16 kDa	27.883	26.529	31.231	12.9	16.968	18.071	-1.26677	0.0157896
Protein Son	Son	F1MAQ7	F1MAQ7_RAT	266 kDa	0	0	0	5.6552	7.9937	3.0972	1.13634	0.019315
Isoform EA2 of Lutropin-choriogonadotropic hormone receptor	Lhcgr	P16235-8	LSHR_RAT	71 kDa	2.7514	2.7205	0	0	2.9704	6.1714	0.242857	0.194669
Atrial natriureticptide-converting enzyme	Corin	J3QTE2	J3QTE2_RAT	123 kDa	1.3757	3.8283	10.653	2.2209	2.7497	0	-0.741528	0.0443547
Gametogenetin-binding protein 2	Ggnbp2	Q6GVH5	GGNB2_RAT	79 kDa	0	10.745	0	10.381	16.817	6.0236	1.07499	0.0210985
Protein Megf10	Megf10	F1MAP4	F1MAP4_RAT	123 kDa	7.7626	3.6191	7.8433	0	9.6223	0	-0.494501	0.0881713
Protein LOC680160	LOC680160	D4A5R4	D4A5R4_RAT	17 kDa	1.3436	6.1766	2.0601	5.6722	2.2278	6.9687	0.42005	0.100763
Isoform M2 of Pyruvate kinase PKM	Pkm	P11980-2	KPYM_RAT	58 kDa	0	9.8283	12.256	7.6686	6.0785	6.0605	-0.161997	0.30227
Proteasome subunit beta type	Psmb4	G3V8U9	G3V8U9_RAT	26 kDa	10.332	17.783	17.001	14.357	15.276	14.39	-0.0791733	0.415587
Protein Sptbn1	Sptbn1	A0A0G2K8W9	A0A0G2K8W9_RAT	273 kDa	0	1.3602	4.7563	2.6104	0	0	-0.188166	0.285509
Glyceraldehyde-3-phosphate dehydrogenase	Gapdh	P04797	G3P_RAT	36 kDa	8.2817	8.9874	8.3236	7.2082	10.031	6.2431	-0.102937	0.393434
Protein Krtap9-5	Krtap9-5	A0A0G2K9W3	A0A0G2K9W3_RAT	37 kDa	6.3109	4.986	0	8.5139	6.3093	1.5486	0.321171	0.157737
Calcium-dependent phospholipase A2	Pla2g5	P51433	PA2G5_RAT	16 kDa	0	0	6.7268	8.6818	8.2891	3.0637	0.717303	0.0471706
Protein Tmem87b	Tmem87b	D4A7B6	D4A7B6_RAT	63 kDa	1.3757	7.2573	0	0	0	0	-0.582161	0.0686654
Protein Crim1	Crim1	D4AEK3	D4AEK3_RAT	114 kDa	2.6983	1.3618	0	0	2.2278	0	-0.106353	0.391914
Protein Zzef1	Zzef1	D3ZG78	D3ZG78_RAT	332 kDa	5.9078	3.1714	0	2.3006	0	1.5486	-0.431763	0.100279
Ash1 (Absent, small, or homeotic)-like (Drosophila) (Predicted)	Ash1l	A0A0G2K2W6	A0A0G2K2W6_RAT	326 kDa	1.8604	5.5419	0	1.4806	3.0393	0	-0.354487	0.14435
Uncharacterized protein	4 SV	A0A0G2JXL5	A0A0G2JXL5_RAT	738 kDa	0	0	0	3.9155	5.6561	0	0.735086	0.044022
Epidermal growth factor receptor kinase substrate 8	Eps8	F1M3L7	EPS8_RAT	92 kDa	0	2.0404	0	0	0	0	-0.118692	0.359706
Protein LOC100910977	LOC100910977	F1LWE4	F1LWE4_RAT	86 kDa	6.7457	9.2735	4.0361	2.3006	3.5063	4.6123	-0.565615	0.0704049
Protein Vom2r43	Vom2r43	D4AB78	D4AB78_RAT	97 kDa	0	0	2.7468	5.6722	0	0	0.273522	0.177759
Glutathione S-transferase alpha-3	Gsta3	P04904	GSTA3_RAT	25 kDa	4.4278	4.85	6.8004	23.432	18.054	21.585	2.05177	0.00708012
Lipopolysaccharide-binding protein	Lbp	Q63313	LBP_RAT	54 kDa	0	5.5349	4.1101	9.9692	12.046	8.3332	1.07744	0.0210422
Protein Exoc1	Exoc1	A0A0G2JYT4	A0A0G2JYT4_RAT	77 kDa	1.3436	10.205	6.2462	0	0	1.5486	-1.01214	0.0235425
Protein jagged-1	Jag1	Q63722	JAG1_RAT	134 kDa	1.8604	5.8748	3.4335	4.6012	0	6.1275	0.0707672	0.417752
Protein Thsd7a	Thsd7a	F1MA97	F1MA97_RAT	184 kDa	0	0	4.0641	1.4806	4.5072	2.7988	0.256662	0.185793
14-3-3 protein eta	Ywhah	P68511	1433F_RAT	28 kDa	22.139	24.25	18.701	7.8311	2.7775	4.317	-2.18499	0.00655168
Protein Lrp8	Lrp8	D3ZE75	D3ZE75_RAT	105 kDa	22.188	0	9.259	6.0969	5.2326	0	-1.09869	0.0213284
Poly [ADP-ribose] polymerase	Parp8	F1M9T2	F1M9T2_RAT	90 kDa	0	0	1.37	0	1.5196	0	0.118692	0.32856
Multiple epidermal growth factor-like domains protein 8	Megf8	Q9QYP0	MEGF8_RAT	298 kDa	1.8604	1.3602	4.4868	2.1271	3.6416	2.2727	0.0851747	0.406615
Latent transforming growth factor beta binding protein 1	Ltbp1	D3ZAA3	D3ZAA3_RAT	187 kDa	1.3436	3.3703	0	0	2.7775	0	0	0.447763
Ryanodine receptor 1	Ryr1	F1LMY4	RYR1_RAT	565 kDa	7.5334	3.3703	3.7516	2.6104	12.731	0	0.122715	0.326209
Protein Arhgef3	Arhgef3	D4A1J1	D4A1J1_RAT	60 kDa	2.0154	1.3618	7.2883	0	4.3764	0	-0.333749	0.149757
EGF-containing fibulin-like extracellular matrix protein 1	Efemp1	O35568	FBLN3_RAT	55 kDa	0	3.1628	4.1101	6.1567	9.7054	6.7761	0.962818	0.0253554
Peroxiredoxin-2	Prdx2	A0A0G2JSH9	A0A0G2JSH9_RAT	22 kDa	8.8556	9.6999	11.901	13.052	13.887	15.829	0.513673	0.0763376
Glutathione S-transferase Mu 1	Gstm1	P04905	GSTM1_RAT	26 kDa	2.9519	4.85	3.4002	20.883	20.831	21.585	2.43259	0.00560245
Proteasome subunit alpha type-1	Psma1	P18420	PSA1_RAT	30 kDa	23.615	8.0833	18.701	7.8311	9.7212	11.512	-0.868965	0.0347376
Tripartite motif-containing protein 3	Trim3	O70277	TRIM3_RAT	81 kDa	2.6872	0	0	4.9614	1.3041	2.1579	0.273522	0.177759
Delta-like protein	Jag2	E9PU23	E9PU23_RAT	116 kDa	0	0	1.7947	2.0595	6.0448	0	0.46167	0.0930495
Sushi, von Willebrand factor type A, EGF andntraxin domain-containing protein 1	Svep1	F1LPU2	F1LPU2_RAT	388 kDa	0	2.0428	0	1.4806	1.4852	3.0303	0.106353	0.363638
Protein Dennd4c	Dennd4c	A0A0G2K089	A0A0G2K089_RAT	211 kDa	0	10.855	1.3734	0	0	0	-0.876973	0.0345321
WD repeat-containing protein 1	Wdr1	Q5RKI0	WDR1_RAT	66 kDa	0	9.4884	11.645	3.8343	5.3187	3.0303	-0.604008	0.0592685
Protein Strip2	Strip2	A0A0G2JT26	A0A0G2JT26_RAT	96 kDa	3.9308	11.773	4.0676	2.7253	0	2.3229	-0.97818	0.0257297
Protein Tpte2	Tpte2	D4ADC8	D4ADC8_RAT	78 kDa	0	0	4.0608	3.6542	9.8223	0	0.678677	0.0511291
Protein Rnf216	Rnf216	D3ZU60	D3ZU60_RAT	104 kDa	0	0	0	2.2209	1.3041	0	0.118692	0.32856
26S proteasome non-ATPase regulatory subunit 1	Psmd1	O88761	PSMD1_RAT	106 kDa	0	0	0	0	2.4179	0	0.118692	0.32856
Dermatopontin (Predicted), isoform CRA_a	Dpt	B2RZ77	B2RZ77_RAT	24 kDa	7.9192	6.4666	6.4419	7.8311	12.595	12.951	0.690433	0.049167
Xaa-Pro dipeptidase	Pepd	Q5I0D7	PEPD_RAT	55 kDa	0	5.5349	3.4251	3.8343	3.7991	4.5454	0.212699	0.246713
SLIT-ROBO Rho GTPase-activating protein 2	Srgap2	D4A208	SRGP2_RAT	121 kDa	2.9519	0	0	2.4361	2.7775	3.7459	0.354487	0.138358
Dentin matrix acidic phosphoprotein 1	Dmp1	P98193	DMP1_RAT	53 kDa	1.3436	8.5868	1.3417	6.75	2.2795	0	-0.0736125	0.421108
Echinoderm microtubule-associated protein-like 5	Eml5	Q6ED65	EMAL5_RAT	220 kDa	0	0	0	2.1271	0	1.5151	0.225254	0.202177
Protein Hmcn1	Hmcn1	F1M4Q3	F1M4Q3_RAT	612 kDa	2.9519	1.3618	1.37	6.0879	1.4852	1.5486	0.354487	0.138358
Protein LOC102551035	LOC102551035	D4A6S3	D4A6S3_RAT	13 kDa	0	2.0428	0	0	5.2843	0	0.294834	0.167875
Pear1 protein	Pear1	B5DEG9	B5DEG9_RAT	110 kDa	5.7424	3.4046	7.4939	5.057	5.1585	1.5486	-0.260564	0.185991
Isoform 4 of Sodium/potassium/calcium exchanger 1	Slc24a1	Q9QZM6-4	NCKX1_RAT	127 kDa	0	0	0	2.6104	0	0	0.225254	0.202177
Protein LOC680442	LOC680442	M0R4V6	M0R4V6_RAT	18 kDa	0	1.3602	1.7947	5.6722	2.9704	10.706	1.18924	0.0182606
CD5 antigen-like	Cd5l	Q4KM75	Q4KM75_RAT	38 kDa	6.2113	4.4937	8.3236	6.1785	8.4628	7.4917	0.169011	0.292881
Angiogenin ribonuclease 1	Ang2	Q5GAM6	Q5GAM6_RAT	16 kDa	22.306	20.634	34.354	20.639	39.593	21.083	0.153234	0.305651
Ficolin-1	Fcn1	Q9WTS8	FCN1_RAT	37 kDa	9.3169	10.111	15.458	6.1785	8.4628	12.486	-0.374587	0.127359
Isoform 2 of Cytosol aminopeptidase	Lap3	Q68FS4-2	AMPL_RAT	53 kDa	0	7.1163	4.7952	7.6686	7.5982	6.0605	0.535402	0.0741823
Protein Rsu1	Rsu1	D4A8F2	D4A8F2_RAT	31 kDa	13.283	16.167	18.701	6.5259	2.7775	8.6339	-1.3243	0.014926
Transcription factor 1	Arid1b	Q8CHN9	Q8CHN9_RAT	191 kDa	0	0	1.3734	0	9.5592	3.8689	1.01019	0.0228917
Protein Supt6h	Supt6h	F1LR36	F1LR36_RAT	199 kDa	1.3436	2.3721	4.1152	4.5632	1.4852	3.8715	0.242857	0.194669
Isoform 2 of Inositol 1,4,5-trisphosphate receptor type 1	Itpr1	P29994-2	ITPR1_RAT	312 kDa	0	0	0	0	5.6561	1.2837	0.500473	0.078811
Keratin, type II cytoskeletal 75	Krt75	Q6IG05	K2C75_RAT	59 kDa	0	0	0	6.5259	5.555	5.7559	1.25657	0.0156355
Achaete-scute homolog 2	Ascl2	P19360	ASCL2_RAT	28 kDa	0	0	0	0	5.8439	0	0.500473	0.078811
Protein Dmxl2	Dmxl2	F1M3W5	F1M3W5_RAT	341 kDa	2.0154	0	1.3734	0	5.2077	4.5454	0.613664	0.0579303
Proteasome subunit alpha type	Psma3	Q6IE67	Q6IE67_RAT	28 kDa	20.124	11.317	6.8004	9.1363	8.3325	7.1949	-0.649004	0.0544783
Proteasome subunit beta type-2	Psmb2	P40307	PSB2_RAT	23 kDa	13.283	14.55	18.701	5.2207	8.3325	8.6339	-1.11833	0.0209223
WW domain-binding protein 11	Wbp11	Q5PQQ2	WBP11_RAT	70 kDa	13.75	0	2.0601	3.5401	3.5063	1.4386	-0.543281	0.0739229
Protein Spryd3	Spryd3	F1M7P8	F1M7P8_RAT	50 kDa	0	0	0	0	2.1684	1.5486	0.225254	0.202177
Protein Ism2	Ism2	M0RD17	M0RD17_RAT	54 kDa	0	1.5814	0	0	2.2278	2.3203	0.106353	0.363638
Protein A2ml1	A2ml1	D3ZS19	D3ZS19_RAT	163 kDa	4.6509	4.5239	2.6921	0	2.8912	2.1579	-0.547518	0.0732306
Lysyl oxidase-like 1	Loxl1	Q5FWS5	Q5FWS5_RAT	67 kDa	2.0704	3.8283	1.37	7.6686	9.2563	8.5578	1.20559	0.0173358
Catalase	Cat	P04762	CATA_RAT	60 kDa	0	0	4.1101	4.6012	3.7991	7.3472	0.741528	0.043726
Glia-derived nexin	Serpine2	G3V7Z4	G3V7Z4_RAT	44 kDa	9.3169	6.7406	9.5127	5.1487	8.3824	6.2431	-0.371518	0.127897
Carbonic anhydrase 3	Ca3	P14141	CAH3_RAT	29 kDa	2.9519	0	3.4002	16.967	19.442	24.463	2.63071	0.00497125
Receptor-type tyrosine-protein phosphatase N2	Ptprn2	Q63475	PTPR2_RAT	112 kDa	0	0	0	5.1598	1.5196	2.4972	0.582161	0.0618667
Metalloendopeptidase	Tll1	D3Z8U5	D3Z8U5_RAT	114 kDa	1.8604	5.8954	0	0	1.5196	5.1217	-0.0806738	0.414777
Laminin, alpha 1	Lama1	E3W9F8	E3W9F8_RAT	338 kDa	0	0	1.37	1.5337	12.832	3.0972	1.19713	0.0174752
Protein Usp9y	Usp9y	A0A0G2JZU8	A0A0G2JZU8_RAT	292 kDa	4.0629	0	1.3734	0	2.9308	6.0236	0.333749	0.148365
Protein Ryr3	Ryr3	F1LPJ2	F1LPJ2_RAT	550 kDa	0	2.2469	0	1.418	3.0393	1.5486	0.20393	0.24992
Protein Fgd5	Fgd5	F1LTE6	F1LTE6_RAT	167 kDa	1.8604	6.3385	2.0601	0	0	0	-0.660194	0.0537639
Myosin heavy chain 7B	Myh7b	B6RK61	B6RK61_RAT	222 kDa	0	0	0	0	0	2.4972	0.118692	0.32856
Protein Dsp	Dsp	F1LMV6	F1LMV6_RAT	332 kDa	0	0	0	10.441	9.7212	11.512	1.93905	0.00770398
Proteasome subunit beta type	Psmb1	Q6PDW4	Q6PDW4_RAT	26 kDa	10.332	11.317	8.5005	13.052	12.499	12.951	0.354662	0.138302
Ras-related protein Rap-1b	Rap1b	Q62636	RAP1B_RAT	21 kDa	13.283	14.55	15.301	6.5259	8.3325	7.1949	-0.960487	0.0263193
Microtubule-actin cross-linking factor 1	Macf1	A0A0G2K9T4	A0A0G2K9T4_RAT	835 kDa	0	0	0	0	2.7893	0	0.225254	0.202177
Protein Prss50	Prss50	D4A1L9	D4A1L9_RAT	44 kDa	10.435	9.5025	2.6907	0	11.308	1.4386	-0.588527	0.0606557
Protein Celsr1	Celsr1	F1MAS4	F1MAS4_RAT	301 kDa	0	1.3618	0	7.3807	1.4852	6.0236	0.944551	0.0261015
Polymerase (DNA directed), theta (Predicted), isoform CRA_a	Polq	D4A628	D4A628_RAT	282 kDa	0	3.3703	1.37	0	2.4179	2.878	0.0974566	0.391706
Protein Vom2r18	Vom2r22	D3ZFX7	D3ZFX7_RAT	98 kDa	0	2.9433	0	4.0284	5.2843	0	0.431763	0.0982948
Protein Igfn1	Igfn1	F1M2K0	F1M2K0_RAT	303 kDa	2.6983	0	1.3734	0	0	0	-0.225254	0.240673
Protein Flnb	Flnb	A0A0G2JXT8	A0A0G2JXT8_RAT	278 kDa	0	4.5239	3.5894	0	0	0	-0.660194	0.0537639
Secreted phosphoprotein 24	Spp2	Q62740	SPP24_RAT	23 kDa	13.941	20.92	25.262	15.479	16.918	17.937	-0.359767	0.136778
Triosephosphate isomerase	Tpi1	P48500	TPIS_RAT	27 kDa	8.8556	14.55	15.301	11.747	9.7212	12.951	-0.170728	0.293908
Isoform 2 of Ryanodine receptor 2	Ryr2	B0LPN4-2	RYR2_RAT	562 kDa	1.3757	0	9.6463	1.5337	1.3041	2.4972	-0.577243	0.0693554
Transcriptional regulator ATRX	Atrx	A0A0G2JXZ3	A0A0G2JXZ3_RAT	279 kDa	4.7687	0	2.6907	2.1271	2.2795	3.7459	-0.0806738	0.414777
Protein Dst	Dst	D3ZC56	D3ZC56_RAT	847 kDa	0	5.4802	0	0	0	0	-0.414448	0.119251
Actin filament-associated protein 1-like 1	Afap1l1	D4AB98	AF1L1_RAT	87 kDa	2.6872	5.6552	2.7468	4.1865	1.4852	3.0637	-0.302154	0.168347
Sodium channel protein type 11 subunit alpha	Scn11a	O88457	SCNBA_RAT	202 kDa	1.8604	3.6191	3.8072	2.7878	1.4852	3.4416	-0.242857	0.197434
Contactin-associated protein 1	Cntnap1	P97846	CNTP1_RAT	156 kDa	1.8604	3.4046	0	0	0	0	-0.323154	0.159036
Tsukushin	Tsku	Q6QMY6	TSK_RAT	38 kDa	8.2817	10.111	10.702	7.2082	6.0448	7.4917	-0.460934	0.0951682
Transmembrane protein 165	Tmem165	Q4V899	TM165_RAT	35 kDa	2.9519	4.4937	0	0	3.6269	0	-0.17586	0.292834
Protein Lama2	Lama2	F1M614	F1M614_RAT	344 kDa	3.204	0	5.5463	1.5337	0	9.0354	0.144397	0.31246
Transmembrane protein 109	Tmem109	Q6AYQ4	TM109_RAT	26 kDa	3.7207	0	3.5672	0	1.5196	0	-0.46167	0.0950654
Protein Zfp536	Zfp536	D3ZJS6	D3ZJS6_RAT	142 kDa	1.8604	0	0	1.418	2.9704	2.3203	0.20393	0.24992
Protein Fsip2	Fsip2	A0A096MJX4	A0A096MJX4_RAT	778 kDa	5.4888	3.2333	0	0	0	2.3203	-0.46167	0.0950654
Protein Tbcd	Tbcd	F1M1D5	F1M1D5_RAT	134 kDa	0	0	0	0	5.0725	2.4972	0.500473	0.078811
Isoform 2 of Receptor-type tyrosine-protein phosphatase C	Ptprc	P04157-2	PTPRC_RAT	130 kDa	2.7905	0	0	0	2.2795	1.5151	0	0.447763
Protein Uhrf2	Uhrf2	D3ZK36	D3ZK36_RAT	90 kDa	0	0	4.7563	5.1487	7.6133	2.4972	0.586983	0.0603474
Protein Herc2	Herc2	A0A0G2JUC9	A0A0G2JUC9_RAT	527 kDa	0	0	9.6463	5.1598	1.4852	0	-0.387623	0.124029
Uncharacterized protein	4 SV	F1LP71	F1LP71_RAT	87 kDa	2.0154	0	0	0	0	0	-0.118692	0.359706
Protein Igflr1	Igflr1	D4A4X3	D4A4X3_RAT	40 kDa	0	0	0	1.418	1.4852	0	0	0.447763
Protein Usp25	Usp25	D4ACD3	D4ACD3_RAT	122 kDa	0	0	1.3417	0	0	0	0	0.447763
Mannose-binding protein C	Mbl2	P08661	MBL2_RAT	26 kDa	7.3797	8.0833	11.901	9.1363	8.3325	10.073	0	0.447763
Leucine rich repeat containing 49 (Predicted)	Lrrc49	B1H239	B1H239_RAT	79 kDa	0	0	1.7947	0	0	0	-0.118692	0.359706
Protein Setd1b	Setd1b	F1LWJ1	F1LWJ1_RAT	215 kDa	2.0704	0	0	0	12.72	0	0.886897	0.0293847
Guanine deaminase	Gda	Q9WTT6	GUAD_RAT	51 kDa	0	3.9535	2.7401	2.3006	3.0393	3.0303	0	0.447763
Lipin 1	Lpin1	Q5XIM8	Q5XIM8_RAT	102 kDa	4.1409	2.3721	0	7.7591	5.6561	1.5151	0.649652	0.0539596
Protein Mdn1 (Fragment)	Mdn1	A0A096MJ27	A0A096MJ27_RAT	118 kDa	0	3.6191	6.7515	0	0	4.6123	-0.387623	0.124029
Protein Nol4l	Nol4l	D3ZHS3	D3ZHS3_RAT	49 kDa	4.0859	0	0	0	3.5063	5.8008	0.407657	0.121174
Protein Kmt2a	Kmt2a	F1M0L3	F1M0L3_RAT	419 kDa	0	3.2333	1.3734	1.4806	0	2.2727	-0.106353	0.391914
Aa1027	Sec61gl	Q7TQ10	Q7TQ10_RAT	15 kDa	2.0636	0	0	0	1.3041	0	-0.118692	0.359706
Protein disulfide-isomerase-like protein of the testis	Pdilt	Q5XI02	PDILT_RAT	68 kDa	0	3.2333	0	0	0	0	-0.225254	0.240673
Glutathione S-transferase P	Gstp1	P04906	GSTP1_RAT	23 kDa	7.3797	8.0833	11.901	9.1363	9.7212	10.073	0.0962883	0.398782
Protein Gbf1	Gbf1	A0A0G2K3N1	A0A0G2K3N1_RAT	205 kDa	0	0	0	0	0	1.5486	0.118692	0.32856
Putative G-protein coupled receptor GPCR14 (Fragment)	Ackr4	Q9ESK1	Q9ESK1_RAT	24 kDa	3.4461	1.8095	0	0	1.9561	0	-0.20393	0.256191
Cadherin EGF LAG seven-pass G-type receptor 3	Celsr3	O88278	CELR3_RAT	359 kDa	0	0	0	0	0	1.5151	0.118692	0.32856
Discoidin domain receptor tyrosine kinase 2	Ddr2	B1WC09	B1WC09_RAT	96 kDa	0	0	3.4002	7.2193	0	0	0.354487	0.138358
Very low-density lipoprotein receptor	Vldlr	P98166	VLDLR_RAT	97 kDa	0	11.637	1.37	1.4806	2.2278	0	-0.821722	0.0375291
Protein Neb	Neb	A0A096MK15	A0A096MK15_RAT	772 kDa	2.9519	0	0	0	0	0	-0.225254	0.240673
Protein Rnf213	Rnf213	F1M0R1	F1M0R1_RAT	583 kDa	0	0	6.1264	0	0	1.5486	-0.380432	0.125845
Disintegrin and metalloproteinase domain-containing protein 17	Adam17	Q9Z1K9	ADA17_RAT	93 kDa	0	0	0	3.0675	3.7646	1.5151	0.582161	0.0618667
Protein Ltbp4	Ltbp4	D4A917	D4A917_RAT	175 kDa	0	0	6.4403	2.1271	3.9031	3.5564	0.157578	0.30217
Isoform 2 of Ectonucleotide pyrophosphatase/phosphodiesterase family member 2	Enpp2	Q64610-2	ENPP2_RAT	99 kDa	6.8854	2.7205	1.3417	0	4.2937	1.2837	-0.407657	0.120367
Protein Cecr6	Cecr6	M0R697	M0R697_RAT	58 kDa	0	0	0	5.368	0	7.0426	0.876973	0.0300746
14-3-3 protein theta	Ywhaq	P68255	1433T_RAT	28 kDa	14.759	17.783	10.201	5.2207	0	2.878	-1.80257	0.00893945
Thrombospondin-4	Thbs4	P49744	TSP4_RAT	108 kDa	0	7.3071	0	0	0	2.878	-0.354487	0.14435
Diet1	Malrd1	R9W7X6	R9W7X6_RAT	235 kDa	0	1.8095	8.9369	1.3073	4.1662	1.5151	-0.387623	0.124029
Suppressor of tumorigenicity 14 protein homolog	St14	Q9JJI7	Q9JJI7_RAT	95 kDa	0	4.0738	2.0125	0	0	10.925	0.456174	0.0942459
Growth hormone receptor	Ghr	P16310	GHR_RAT	71 kDa	3.1056	4.4937	4.7563	4.119	4.8359	4.9945	0.134287	0.319824
Protein Scarf1	Scarf1	A0A0G2K5E2	A0A0G2K5E2_RAT	48 kDa	0	0	0	0	2.9704	0	0.225254	0.202177
Notch homolog 4, [Drosophila]	Notch4	Q6MG89	Q6MG89_RAT	206 kDa	1.8604	0	0	3.9698	0	2.3229	0.294834	0.167875
Protein Rspo3	Rspo3	A7LKE6	A7LKE6_RAT	31 kDa	0	0	1.3734	0	0	4.4808	0.323154	0.151198
Heat shock protein HSP 90-beta	Hsp90ab1	P34058	HS90B_RAT	83 kDa	6.7457	10.854	8.1002	1.418	1.4852	1.5486	-1.51372	0.011819
Glycogen phosphorylase, liver form	Pygl	P09811	PYGL_RAT	97 kDa	4.0474	5.4239	6.7515	6.0903	10.519	5.8008	0.395653	0.123097
Proteasome subunit beta type-3	Psmb3	P40112	PSB3_RAT	23 kDa	7.3797	9.6999	11.901	11.747	12.499	8.6339	0.184343	0.285607
Fibulin 2, isoform CRA_a	Fbln2	G3V6X1	G3V6X1_RAT	131 kDa	0	2.9433	0	0	1.4456	2.3203	-0.106353	0.391914
Protein Thsd7b	Thsd7b	F1LPD7	F1LPD7_RAT	179 kDa	1.3757	3.3703	0	0	1.9561	1.5151	0	0.447763
Transcription elongation factor SPT5	Supt5h	E9PTB2	E9PTB2_RAT	121 kDa	0	2.9433	2.0601	2.1271	0	2.3229	-0.0974566	0.402473
Isoform 2 of Dynein heavy chain 1, axonemal	Dnah1	Q63164-2	DYH1_RAT	517 kDa	0	0	4.7419	3.0892	4.8359	3.7809	0.387623	0.124724
Isoform 2 of Plectin	Plec	P30427-2	PLEC_RAT	517 kDa	0	0	0	2.6104	0	0	0.225254	0.202177
Neurogenic locus notch homolog protein 3	Notch3	Q9R172	NOTC3_RAT	244 kDa	3.7207	0	1.3734	0	3.713	0	0	0.447763
Protein Trim67	Trim67	D3ZTX1	D3ZTX1_RAT	83 kDa	1.3757	0	4.025	0	2.6081	1.2837	-0.0974566	0.402473
Heterogeneous nuclear ribonucleoprotein C	Hnrnpc	A0A140TAI3	A0A140TAI3_RAT	32 kDa	0	1.3602	0	5.057	1.4852	1.2837	0.414448	0.103821
Protein Rnf217 (Fragment)	Rnf217	D4ABK2	D4ABK2_RAT	45 kDa	3.414	3.9535	2.7401	3.5451	3.7474	0	-0.0768758	0.418544
Alpha-enolase	Eno1	P04764	ENOA_RAT	47 kDa	0	7.1163	8.8312	3.0675	5.3187	4.5454	-0.252816	0.193615
Serine (Or cysteine)ptidase inhibitor, clade B (Ovalbumin), member 10	Serpinb10	G3V6B2	G3V6B2_RAT	45 kDa	9.3169	10.111	10.702	4.119	4.8359	2.4972	-1.07744	0.021737
Class I histocompatibility antigen, Non-RT1.A alpha-1 chain	RT1-Aw2	P15978	HA11_RAT	37 kDa	8.2817	8.9874	10.702	5.1487	6.0448	3.7459	-0.709785	0.0481223
Proteasome subunit beta type	Psmb5	G3V7Q6	G3V7Q6_RAT	29 kDa	8.8556	8.0833	3.4002	6.5259	15.276	8.6339	0.554593	0.0704636
Klotho	Kl	Q9Z2Y9	KLOT_RAT	117 kDa	1.3757	0	1.37	0	6.9602	2.3229	0.660194	0.0523865
Protein Muc5b	Muc5b	D3ZAU0	D3ZAU0_RAT	449 kDa	0	0	0	1.418	0	1.5486	0.118692	0.32856
LOC290763 protein (Fragment)	Adam26a	Q5U2M5	Q5U2M5_RAT	76 kDa	2.6872	0	4.1202	0	2.2795	3.8715	-0.0851747	0.412443
Bicaudal D homolog 2 (Drosophila)	Bicd2	Q496Z1	Q496Z1_RAT	97 kDa	0	1.8095	0	0	2.3375	0	0	0.447763
Ac2-059	2 SV	A4D0F6	A4D0F6_RAT	173 kDa	2.0154	0	0	0	2.1684	3.2092	0.20393	0.24992
Nucleoside diphosphate kinase B	Nme2	P19804	NDKB_RAT	17 kDa	18.369	9.1287	16.17	5.1598	14.14	15.059	-0.378089	0.126931
Glutathione S-transferase Mu 2	Gstm2	P08010	GSTM2_RAT	26 kDa	0	0	5.1003	13.052	15.276	15.829	2.01832	0.0072
Myoglobin	Mb	Q9QZ76	MYG_RAT	17 kDa	0	0	0	30.959	25.452	30.118	3.98422	0.00284526
Alpha-2-macroglobulin (Fragment)	2 SV	Q6LDG8	Q6LDG8_RAT	4 kDa	0	0	0	1.4806	2.1684	1.2837	0.118692	0.32856
FERM, RhoGEF and pleckstrin domain-containing protein 1	Farp1	F1LYQ8	FARP1_RAT	119 kDa	0	12.076	7.6196	0	2.7775	0	-1.13481	0.020504
Protein Tmprss4	Tmprss4	D3Z9X4	D3Z9X4_RAT	47 kDa	1.3436	0	4.5064	4.6012	0	0	0	0.447763
Voltage-dependent R-type calcium channel subunit alpha-1E	Cacna1e	F1LMS1	F1LMS1_RAT	259 kDa	2.0704	2.712	0	0	0	0	-0.323154	0.159036
Protein Zfp366	Zfp366	D4A715	D4A715_RAT	85 kDa	0	0	0	1.3073	1.5196	0	0.118692	0.32856
Integrin-linked protein kinase	Ilk	Q99J82	ILK_RAT	51 kDa	16.235	12.933	11.901	0	0	0	-2.34542	0.00606483
Glutathioneroxidase 1	Gpx1	P04041	GPX1_RAT	22 kDa	8.8556	11.317	6.8004	9.1363	6.9437	12.951	0.0962883	0.398782
Delta-like protein 1	Dll1	P97677	DLL1_RAT	77 kDa	0	4.068	0	0	1.3041	0	-0.323154	0.159036
Prostatic spermine-binding protein	Sbp	A0A0G2K176	A0A0G2K176_RAT	31 kDa	10.962	8.8431	6.2462	0	5.6561	6.0236	-0.742373	0.0442226
Phosphorylase b kinase regulatory subunit alpha, skeletal muscle isoform	Phka1	Q64649	KPB1_RAT	139 kDa	2.9519	0	3.7516	0	0	0	-0.500473	0.0871804
Fatty aldehyde dehydrogenase	Aldh3a2	A0A0G2JY43	A0A0G2JY43_RAT	65 kDa	0	0	1.37	0	0	0	0	0.447763
Voltage-dependent P/Q-type calcium channel subunit alpha-1A	Cacna1a	A0A0G2JXK1	A0A0G2JXK1_RAT	268 kDa	1.8604	3.2333	0	2.0595	1.3041	0	-0.20393	0.256191
Myosin light chain kinase 3	Mylk3	E9PT87	MYLK3_RAT	86 kDa	0	0	0	2.0595	0	0	0.118692	0.32856
Protein RGD1307100	RGD1307100	A0A096MJT6	A0A096MJT6_RAT	554 kDa	0	2.2469	1.7947	0	2.7775	0	0	0.447763
Protein Krtap4-13	Krtap4-3	D4A8A6	D4A8A6_RAT	20 kDa	0	4.2872	0	2.1271	2.2278	3.8689	0.17586	0.289228
Protein Xpo5	Xpo5	D3ZQE8	D3ZQE8_RAT	137 kDa	0	0	0	2.4361	0	0	0.118692	0.32856
Protein Lamc3	Lamc3	A0A0G2K023	A0A0G2K023_RAT	173 kDa	5.5765	0	1.37	1.5337	1.4852	2.4972	-0.273522	0.18059
Granulins	Grn	P23785	GRN_RAT	63 kDa	0	0	0	15.027	16.968	9.0354	2.34542	0.00594006
Protein Stk4	Stk4	D4A648	D4A648_RAT	55 kDa	2.6872	0	0	0	1.4456	2.4972	-0.106353	0.391914
Protein Gnptab	Gnptab	D3ZKE0	D3ZKE0_RAT	140 kDa	0	1.3618	0	0	0	0	0	0.447763
Purine nucleoside phosphorylase	Pnp	P85973	PNPH_RAT	32 kDa	10.332	8.0833	6.8004	5.2207	4.1662	2.878	-0.760751	0.0428159
Fibrinogen-like 2	Fgl2	G3V7P2	G3V7P2_RAT	49 kDa	2.6872	2.7237	4.8019	2.9518	5.2326	4.5956	0.139038	0.31601
Metalloproteinase inhibitor 2	Timp2	P30121	TIMP2_RAT	24 kDa	8.8556	9.6999	8.5005	7.8311	11.11	5.7559	-0.147951	0.312639
Isoform IGF-IB of Insulin-like growth factor I	Igf1	P08025-2	IGF1_RAT	18 kDa	19.518	20.634	18.738	7.7397	8.4842	30.118	-0.512397	0.0775804
RT1 class I, M1, gene 2	RT1-M1-2	Q6MFZ3	Q6MFZ3_RAT	39 kDa	1.8604	3.2333	1.3417	0	4.2627	2.1579	0.090633	0.402114
RNA polymerase-associated protein LEO1	Leo1	Q641X2	LEO1_RAT	77 kDa	0	0	0	3.6608	2.4179	0	0.414448	0.103821
Chromodomain-helicase-DNA-binding protein 8	Chd8	Q9JIX5	CHD8_RAT	291 kDa	0	0	0	0	1.4456	0	0	0.447763
Isoform 3 of HCLS1-associated protein X-1	Hax1	Q7TSE9-3	HAX1_RAT	32 kDa	0	0	0	0	2.2278	1.5151	0.225254	0.202177
Syntaxin-3	Stx3	Q08849	STX3_RAT	33 kDa	1.8604	8.8431	6.2462	7.7702	2.3375	0	-0.392105	0.123058
Protein Fras1	Fras1	F1M3H3	F1M3H3_RAT	425 kDa	0	0	0	1.418	0	0	0	0.447763
Microtubule-associated protein 1B	Map1b	P15205	MAP1B_RAT	270 kDa	0	0	0	0	1.5196	2.3229	0.225254	0.202177
T-cell surface glycoprotein CD4	Cd4	P05540	CD4_RAT	51 kDa	0	0	0	0	0	7.5722	0.660194	0.0523865
Integrin beta	Itgb8	A0A0G2JVU1	A0A0G2JVU1_RAT	84 kDa	0	7.2573	1.3417	3.9155	0	1.5486	-0.165886	0.301113
Protein Tenm4	Tenm4	F1LZ38	F1LZ38_RAT	311 kDa	0	0	0	2.6104	4.8359	0	0.582161	0.0618667
Cysteine-rich with EGF-like domain protein 1	Creld1	Q4V7F2	CREL1_RAT	46 kDa	1.3436	0	0	0	0	0	0	0.447763
Protein Lamc1	Lamc1	F1MAA7	F1MAA7_RAT	177 kDa	4.6509	4.2957	0	3.8343	0	2.3229	-0.242857	0.197434
Periostin,teoblast specific factor (Predicted), isoform CRA_a	Postn	D3ZAF5	D3ZAF5_RAT	90 kDa	2.0154	4.0855	4.1202	1.418	0	1.5486	-0.53924	0.0747596
Stromelysin-3	Mmp11	Q499S5	MMP11_RAT	56 kDa	4.9673	1.8095	4.7736	0	0	1.2837	-0.807239	0.039589
Chloride channel protein	Clcn6	D4A3H5	D4A3H5_RAT	97 kDa	0	3.2333	3.4285	1.418	0	2.3203	-0.294834	0.17076
RNA polymerase II-associated factor 1 homolog	Paf1	Q4V886	PAF1_RAT	61 kDa	0	0	2.6907	0	1.5196	0	-0.106353	0.391914
Ectonucleotide pyrophosphatase/phosphodiesterase family member 3	Enpp3	P97675	ENPP3_RAT	99 kDa	5.9343	0	6.2462	2.6104	0	0	-0.646185	0.0551144
Protein LOC100910814	LOC100910814	D3ZW67	D3ZW67_RAT	19 kDa	2.6983	0	5.3814	3.4343	6.9602	0	0.15051	0.306517
Anoctamin	Ano8	A0A0G2K5K1	A0A0G2K5K1_RAT	103 kDa	2.0154	2.712	1.3734	3.5451	2.9704	0	0.17586	0.289228
Keratin, type I cytoskeletal 42	Krt42	Q6IFU7	K1C42_RAT	50 kDa	0	1.3602	0	5.2207	9.2813	7.1949	1.37176	0.0135902
SWI/SNF-related matrix-associated actin-dependent regulator of chromatin subfamily A containing DEAD/H box 1	Smarcad1	D3Z9Z9	SMRCD_RAT	117 kDa	0	1.3618	0	1.4806	0	0	0	0.447763
Protein Parvb	Parvb	D3ZKG5	D3ZKG5_RAT	42 kDa	9.1631	14.746	9.3456	2.0595	2.4179	3.7459	-1.45412	0.0130153
Protein Suds3	Suds3	M0RBT5	M0RBT5_RAT	39 kDa	0	0	0	0	0	1.4386	0	0.447763
Proteasome subunit alpha type	Psma5	Q6P9V6	Q6P9V6_RAT	26 kDa	10.332	8.0833	11.901	7.8311	5.555	8.6339	-0.345827	0.146258
2,3-bisphosphoglycerate mutase	Bpgm	Q6P6G4	Q6P6G4_RAT	30 kDa	7.3797	8.0833	11.901	6.5259	6.9437	8.6339	-0.202385	0.256869
Ras-related protein Rab-27B	Rab27b	Q99P74	RB27B_RAT	25 kDa	10.332	11.317	11.901	3.9155	6.9437	5.7559	-0.819579	0.0377321
Protein Serpinb6	Serpinb6	Q6P9U0	Q6P9U0_RAT	43 kDa	8.2817	6.7406	11.891	2.0595	2.4179	3.7459	-1.16817	0.0193248
Creatine kinase B-type	Ckb	P07335	KCRB_RAT	43 kDa	8.2817	11.234	8.3236	4.119	3.6269	3.7459	-0.860915	0.0351266
Phospholipase A2, group VII (Platelet-activating factor acetylhydrolase, plasma)	Pla2g7	Q5M7T7	Q5M7T7_RAT	49 kDa	0	3.9535	4.1101	4.6012	5.3187	5.303	0.42005	0.100763
Olfactory receptor	Olr43	D4ACH0	D4ACH0_RAT	35 kDa	0	0	0	0	2.7775	0	0.225254	0.202177
Solute carrier organic anion transporter family member	Slco6b1	Q924H6	Q924H6_RAT	83 kDa	0	0	0	1.9609	0	0	0.118692	0.32856
Protein Rp1	Rp1	D4ABP8	D4ABP8_RAT	238 kDa	0	0	0	2.4361	0	0	0.118692	0.32856
Vesicle-associated membrane protein-associated protein B	Vapb	Q9Z269	VAPB_RAT	27 kDa	0	1.8095	0	5.3973	0	0	0.294834	0.167875
WAP four-disulfide core domain protein 2	Wfdc2	Q8CHN3	WFDC2_RAT	17 kDa	0	0	1.3417	1.5337	2.2278	3.604	0.500473	0.078811
Protein Zbtb5	Zbtb5	D3ZFS3	D3ZFS3_RAT	73 kDa	0	0	0	0	7.1413	0	0.582161	0.0618667
Isoform 2 of Sodium channel protein type 10 subunit alpha	Scn10a	Q62968-2	SCNAA_RAT	220 kDa	0	0	2.3782	0	0	0	-0.118692	0.359706
Protein LOC102554102	Trim30c	D4A0Y0	D4A0Y0_RAT	57 kDa	0	3.3703	0	0	0	1.5486	-0.106353	0.391914
Angiopoietin-like 3, isoform CRA_b	Angptl3	F7FHP0	F7FHP0_RAT	53 kDa	2.9519	0	5.1003	2.6104	6.9437	6.8142	0.543281	0.0725187
Transforming growth factor beta-1	Tgfb1	P17246	TGFB1_RAT	44 kDa	16.73	14.739	15.615	12.9	11.312	12.047	-0.485896	0.0891205
72 kDa type IV collagenase	Mmp2	P33436	MMP2_RAT	74 kDa	4.7027	5.6515	4.1202	2.1271	2.2278	3.8715	-0.50114	0.0799486
Isoform 3 of Voltage-dependent L-type calcium channel subunit alpha-1D	Cacna1d	P27732-3	CAC1D_RAT	252 kDa	4.074	1.5814	2.3782	5.1598	0	0	-0.0851747	0.412443
Isoform JM-A CYT2 of Receptor tyrosine-protein kinase erbB-4	Erbb4	Q62956-2	ERBB4_RAT	145 kDa	0	0	1.3734	0	0	1.2837	0	0.447763
Pleckstrin homology domain-containing family G member 5	Plekhg5	Q6RFZ7	PKHG5_RAT	116 kDa	1.3436	0	0	0	0	0	0	0.447763
Protein Scube1	Scube1	F1M987	F1M987_RAT	111 kDa	0	0	0	1.3073	7.1734	6.6996	1.01019	0.0228917
Prostaglandin E synthase 3	Ptges3	P83868	TEBP_RAT	19 kDa	2.6872	4.4149	0	0	0	0	-0.500473	0.0871804
Protein Atxn2l	Atxn2l	A0A0G2JYE0	A0A0G2JYE0_RAT	114 kDa	2.6983	0	0	3.6542	2.3375	0	0.188166	0.262747
Sodium-dependent phosphate transporter 1	Slc20a1	Q9JJP0	S20A1_RAT	74 kDa	0	0	2.7117	2.3006	0	0	-0.106353	0.391914
DNA-directed RNA polymerase I subunit RPA1	Polr1a	O54889	RPA1_RAT	194 kDa	2.0704	0	6.2462	0	0	0	-0.582161	0.0686654
Isoform 3 of Protein piccolo	Pclo	Q9JKS6-3	PCLO_RAT	552 kDa	0	1.8095	0	0	0	0	-0.118692	0.359706
TMPRSS2	Tmprss2	Q920K3	Q920K3_RAT	54 kDa	0	0	2.6833	0	1.3041	0	-0.225254	0.240673
Protein Pcdh10	Pcdh10	D3ZRX7	D3ZRX7_RAT	112 kDa	11.136	1.3618	1.7947	4.5632	1.4852	0	-0.522553	0.0767804
Protein Adamts17	Adamts17	D4ABB3	D4ABB3_RAT	124 kDa	0	3.6242	1.37	2.1271	1.4852	0	-0.20393	0.256191
Protein Sgol2	Sgol2	D3ZWI4	D3ZWI4_RAT	130 kDa	0	0	0	1.3073	2.3375	0	0.118692	0.32856
Adhesion G protein-coupled receptor E2	Adgre1	Q5Y4N8	AGRE1_RAT	102 kDa	1.3436	0	1.7947	0	0	0	-0.118692	0.359706
Usherin	Ush2a	F1M2F9	F1M2F9_RAT	567 kDa	2.6983	0	2.0125	0	0	0	-0.323154	0.159036
Oncoprotein-induced transcript 3 protein	Oit3	Q6V0K7	OIT3_RAT	60 kDa	0	0	0	0	4.4555	4.6458	0.660194	0.0523865
Transketolase	Tkt	P50137	TKT_RAT	68 kDa	4.7027	5.4474	5.4936	1.418	0	1.5486	-0.886897	0.0301358
Lipase	RGD1565682	D3ZUQ1	D3ZUQ1_RAT	44 kDa	0	7.1163	3.4251	5.368	2.2795	3.0303	-0.0736125	0.421108
Chloride intracellular channel protein	Clic4	G3V8C4	G3V8C4_RAT	29 kDa	8.8556	11.317	13.601	3.9155	8.3325	4.317	-0.925426	0.0282569
Protein Arid1a	Arid1a	D4A3E3	D4A3E3_RAT	218 kDa	0	0	0	7.5959	4.7336	0	0.944551	0.0261015
Tenascin R, isoform CRA_b	Tnr	A0A096MJE6	A0A096MJE6_RAT	150 kDa	1.3436	0	2.3782	0	0	5.2009	0.294834	0.167875
Spondin-1	Spon1	P35446	SPON1_RAT	91 kDa	0	2.712	0	0	1.5196	2.3229	0	0.447763
Protein Hephl1	Hephl1	A0A0G2K8Q3	A0A0G2K8Q3_RAT	128 kDa	3.1056	0	1.7947	4.091	0	0	0	0.447763
Histone acetyltransferase	Kat6b	M0R4T9	M0R4T9_RAT	205 kDa	0	6.7684	2.6907	2.0595	0	0	-0.613664	0.0585076
Integrin alpha-1	Itga1	P18614	ITA1_RAT	131 kDa	1.3757	1.3602	2.6833	5.1598	1.9561	1.9255	0.354487	0.138358
Protein Hoxd10	Hoxd10	D4ACD8	D4ACD8_RAT	46 kDa	0	1.3618	0	9.2788	2.4179	0	0.807239	0.0383388
Isoform 2 of Endoplasmic reticulum aminopeptidase 1	Erap1	Q9JJ22-2	ERAP1_RAT	101 kDa	0	3.734	0	3.9698	2.2795	1.5151	0.17586	0.289228
Integrin beta	Itgb4	F1LSD3	F1LSD3_RAT	200 kDa	4.7137	0	0	0	1.4852	0	-0.414448	0.119251
Protein Pdzrn4	Pdzrn4	D3ZNV5	D3ZNV5_RAT	89 kDa	2.6872	4.7665	0	0	0	0	-0.582161	0.0686654
Low-density lipoprotein receptor-related protein 10	Lrp10	Q496Z8	Q496Z8_RAT	76 kDa	1.8604	4.0762	0	0	0	0	-0.414448	0.119251
Serine incorporator 5	Serinc5	Q63175	SERC5_RAT	52 kDa	4.0474	2.2469	0	4.9631	2.2278	2.3229	0.165886	0.293761
Biliverdin reductase B (Flavin reductase (NADPH))	Blvrb	B5DF65	B5DF65_RAT	22 kDa	2.9519	4.85	5.1003	7.8311	8.3325	10.073	0.742373	0.0436281
Phospholipase A1 member A	Pla1a	P97535	PLA1A_RAT	50 kDa	0	3.1628	4.7952	4.6012	1.5196	6.0605	0.289689	0.170486
Nesprin-1	Syne1	Q8VHJ9	Q8VHJ9_RAT	325 kDa	0	0	1.37	0	0	0	0	0.447763
Zinc finger FYVE domain-containing protein 26	Zfyve26	A0A0G2K770	A0A0G2K770_RAT	284 kDa	0	0	0	2.7878	1.5196	1.5151	0.414448	0.103821
Protein Pappa2	Pappa2	D3ZQ32	D3ZQ32_RAT	199 kDa	0	1.8095	5.3841	0	2.7775	0	-0.273522	0.18059
Insulin-like growth factor-binding protein 5	Igfbp5	A0A0G2JVW1	A0A0G2JVW1_RAT	30 kDa	10.435	5.8954	0	7.2193	8.4842	0	-0.0605236	0.429556
Protein Bcl7a	Bcl7a	A0A0G2K1R2	A0A0G2K1R2_RAT	23 kDa	0	0	1.3734	0	1.4852	2.9538	0.225254	0.202177
Multiple epidermal growth factor-like domains protein 6	Megf6	O88281	MEGF6_RAT	165 kDa	1.3436	4.0855	5.4095	3.4775	0	1.5486	-0.333749	0.149757
ARNT exon 11 deletion variant	Arnt	Q80T26	Q80T26_RAT	88 kDa	4.0474	4.4937	0	0	0	1.5151	-0.46167	0.0950654
Elongation factor 2	Eef2	P05197	EF2_RAT	95 kDa	5.3966	9.4919	18.787	0	0	2.3203	-1.85575	0.00850887
Ubiquitin carboxyl-terminal hydrolase 4	Usp4	B2GUZ1	UBP4_RAT	108 kDa	5.3966	0	5.3814	0	0	0	-0.735086	0.0464587
2'-5'-oligoadenylate synthase 3	Oas3	Q5MYT7	OAS3_RAT	126 kDa	0	0	0	0	1.5196	0	0.118692	0.32856
Protein LOC686660	LOC686660	M0R5W1	M0R5W1_RAT	31 kDa	1.3436	0	0	0	1.4852	0	0	0.447763
Laminin, alpha 5, isoform CRA_a	Lama5	F1MAN8	F1MAN8_RAT	404 kDa	0	11.545	0	0	0	0	-0.944551	0.0274569
Integrin beta-6	Itgb6	Q6AYF4	ITB6_RAT	86 kDa	0	0	0	2.3006	0	1.5151	0.225254	0.202177
Killer cell lectin-like receptor subfamily G member 1	Klrg1	Q64335	KLRG1_RAT	21 kDa	0	4.0762	0	0	1.4852	0	-0.323154	0.159036
Ab1-133	Znfx1	Q7TP99	Q7TP99_RAT	231 kDa	0	2.7143	1.3734	1.5337	4.2627	3.8689	0.431763	0.0982948
Isoform 2 of NADH-cytochrome b5 reductase 3	Cyb5r3	P20070-2	NB5R3_RAT	35 kDa	5.5765	0	0	0	0	0	-0.500473	0.0871804
Protein Mms22l	Mms22l	D3ZS39	D3ZS39_RAT	141 kDa	5.5811	1.8095	0	0	0	0	-0.582161	0.0686654
Protein Pi16	Pi16	D3ZGM7	D3ZGM7_RAT	52 kDa	0	2.0428	4.1202	0	3.713	4.6458	0.242857	0.194669
Serum paraoxonase/lactonase 3	Pon3	Q68FP2	PON3_RAT	39 kDa	5.1761	6.7406	4.7563	4.119	6.0448	4.9945	-0.122715	0.328988
Proteasome subunit beta type-8	Psmb8	P28064	PSB8_RAT	31 kDa	4.4278	8.0833	8.5005	6.5259	8.3325	7.1949	0.0539702	0.428641
alpha-1,2-Mannosidase	Man1a1	A0A0G2JW29	A0A0G2JW29_RAT	82 kDa	0	7.907	6.1652	0	1.5196	3.0303	-0.678677	0.0516502
Protein Shroom4	Shroom4	F1LVL5	F1LVL5_RAT	165 kDa	0	0	0	0	0	2.878	0.225254	0.202177
Hepatocyte growth factor	Hgf	P17945	HGF_RAT	83 kDa	0	0	0	2.6104	0	1.5151	0.323154	0.151198
Protein Kdm5a	Kdm5a	A0A096MJZ8	A0A096MJZ8_RAT	186 kDa	0	0	0	1.4806	0	3.7809	0.323154	0.151198
Protein Fam179b	Fam179b	D3ZW60	D3ZW60_RAT	200 kDa	0	0	0	0	0	3.0972	0.225254	0.202177
Protein LOC680160	LOC680160	D3ZR16	D3ZR16_RAT	19 kDa	1.8604	3.1714	1.3734	0	0	0	-0.323154	0.159036
Chromodomain-helicase-DNA-binding protein 5	Chd5	A0A0H2UHP5	A0A0H2UHP5_RAT	222 kDa	5.5765	2.9433	0	2.1271	0	0	-0.53924	0.0747596
Protein Zfhx4	Zfhx4	D4A3U5	D4A3U5_RAT	396 kDa	2.9519	0	0	0	1.4852	0	-0.225254	0.240673
Protein RGD1560028	RGD1560028	D3Z8C2	D3Z8C2_RAT	47 kDa	4.1342	0	2.7434	0	0	0	-0.500473	0.0871804
Alpha-actinin-4	Actn4	A0A0G2K5U9	A0A0G2K5U9_RAT	105 kDa	1.3436	0	0	0	0	0	0	0.447763
Glioma tumor suppressor candidate region gene 2	Gltscr2	Q6QLN3	Q6QLN3_RAT	56 kDa	1.8604	2.0428	0	0	2.2278	3.0972	0.0974566	0.391706
cGMP-specific 3',5'-cyclic phosphodiesterase	Pde5a	O54735	PDE5A_RAT	95 kDa	5.3745	3.4046	4.8069	0	0	0	-0.876973	0.0345321
Aminopeptidase N	Anpep	P15684	AMPN_RAT	109 kDa	2.0636	1.3602	2.6833	2.6145	3.9122	3.2092	0.333749	0.148365
Afamin	Afm	P36953	AFAM_RAT	69 kDa	0	0	0	2.8361	3.713	0	0.500473	0.078811
Serpin A11	Serpina11	Q7TPA5	SPA11_RAT	47 kDa	0	6.3256	3.4251	3.8343	3.0393	4.5454	0.144397	0.31246
CRAMP (Fragment)	Camp	Q71KM5	Q71KM5_RAT	19 kDa	11.153	17.686	15.615	12.9	14.14	15.059	-0.119359	0.330498
Protein RGD1307182	RGD1307182	D3ZST4	D3ZST4_RAT	32 kDa	0	2.2469	1.3417	3.6389	5.2416	0	0.53924	0.0733578
Putative RNA binding protein 1 (Fragment)	LOC501187	Q91YB4	Q91YB4_RAT	42 kDa	0	0	2.3782	0	5.6561	9.7695	1.01214	0.022767
Chromodomain-helicase-DNA-binding protein 6	Chd6	A0A0G2K1L7	A0A0G2K1L7_RAT	305 kDa	0	0	0	1.3073	0	0	0	0.447763
Partitioning defective 3 homolog	Pard3	Q9Z340	PARD3_RAT	149 kDa	2.9519	0	2.3782	0	3.6269	1.4386	0	0.447763
Cytochrome P450 2C11	Cyp2c11	P08683	CP2CB_RAT	57 kDa	0	0	0	0	0	2.3203	0.118692	0.32856
Parkin variant SV4bINS	Park2	D3JVU6	D3JVU6_RAT	55 kDa	0	1.5814	2.0551	0	0	0	-0.225254	0.240673
Protein Dnah5	Dnah5	M0R8U1	M0R8U1_RAT	396 kDa	0	2.7143	1.7947	0	0	0	-0.323154	0.159036
Protein Obscn	Obscn	A0A0G2K3P4	A0A0G2K3P4_RAT	848 kDa	0	0	0	2.4361	0	0	0.118692	0.32856
Protein Crb2	Crb2	D4A3W2	D4A3W2_RAT	135 kDa	2.0154	0	2.0601	1.418	0	0	-0.225254	0.240673
Nucleolin	Ncl	P13383	NUCL_RAT	77 kDa	0	1.3618	2.0551	2.8361	1.4852	2.3229	0.20393	0.24992
Human immunodeficiency virus type I enhancer-binding protein 2 homolog	Hivep2	Q00900	ZEP2_RAT	267 kDa	0	0	0	1.418	0	1.5486	0.118692	0.32856
Pentaxin	crp	H6X2V8	H6X2V8_RAT	25 kDa	7.3797	8.0833	11.901	0	8.3325	0	-1.00728	0.0248465
Proteasome subunit beta type-10	Psmb10	Q4KM35	PSB10_RAT	29 kDa	0	4.85	6.8004	3.9155	6.9437	8.6339	0.426007	0.099655
Protein Atrnl1	Atrnl1	F1M3T8	F1M3T8_RAT	125 kDa	1.3436	0	3.4285	0	0	0	-0.225254	0.240673
Protein Chd1	Chd1	D4AAG9	D4AAG9_RAT	196 kDa	0	0	0	0	0	2.878	0.225254	0.202177
General transcription factor IIF subunit 1	Gtf2f1	Q6AY96	T2FA_RAT	57 kDa	2.6872	1.3618	0	5.1598	2.7893	0	0.354487	0.138358
Metallothionein	3 SV	A0A0H2UHT7	A0A0H2UHT7_RAT	12 kDa	0	6.552	0	0	0	0	-0.582161	0.0686654
Protein Whsc1	Whsc1	D4A9J4	D4A9J4_RAT	150 kDa	0	0	1.3734	0	0	0	0	0.447763
Protein Zfyve16	Zfyve16	D4ADF6	D4ADF6_RAT	168 kDa	0	1.3602	0	0	0	0	0	0.447763
Protein Abca12	Abca12	D3ZPI6	D3ZPI6_RAT	95 kDa	0	0	0	0	0	2.3229	0.118692	0.32856
ADAM-like, decysin 1 (Predicted)	Adamdec1	D3ZW34	D3ZW34_RAT	35 kDa	0	0	0	1.418	2.2278	1.5486	0.225254	0.202177
Protein Cacna1f	Cacna1f	G3V9W8	G3V9W8_RAT	221 kDa	3.7207	0	0	0	0	0	-0.323154	0.159036
Protein RGD1562608	RGD1562608	F1LT68	F1LT68_RAT	59 kDa	2.7514	0	1.3734	0	0	0	-0.225254	0.240673
Protein Sacs	Sacs	D4A1D3	D4A1D3_RAT	521 kDa	0	0	0	0	0	2.878	0.225254	0.202177
Protein Pkd2	Pkd2	D4A5F1	D4A5F1_RAT	109 kDa	0	0	0	2.4361	2.3375	0	0.225254	0.202177
Protein Ube2h	Ube2h	A0A0G2JUK4	A0A0G2JUK4_RAT	17 kDa	2.6872	0	1.37	4.4276	2.9704	1.5486	0.354487	0.138358
Protein Hspg2	Hspg2	F1LTJ5	F1LTJ5_RAT	263 kDa	1.3757	2.7143	1.3734	0	0	0	-0.225254	0.240673
Protein Ikzf1	Ikzf1	A0A0G2JVD9	A0A0G2JVD9_RAT	57 kDa	0	0	0	1.418	0	0	0	0.447763
AP-3 complex subunit beta	Ap3b2	D4AE00	D4AE00_RAT	119 kDa	0	2.3721	2.7401	1.4806	0	1.5151	-0.20393	0.256191
Protein Shisa8	Shisa8	M0R5B1	M0R5B1_RAT	42 kDa	0	0	1.3734	0	0	0	0	0.447763
Protein Dnah11	Dnah11	E9PU24	E9PU24_RAT	516 kDa	0	2.0404	0	0	0	0	-0.118692	0.359706
Phosphoinositide phospholipase C	Plcg2	A0A0G2JWA2	A0A0G2JWA2_RAT	148 kDa	0	0	0	3.7015	0	1.2837	0.323154	0.151198
Protein Efcab12	Efcab12	F1M1Q8	F1M1Q8_RAT	78 kDa	0	0	2.6907	0	0	0	-0.225254	0.240673
Apolipoprotein D	Apod	M0R4S2	M0R4S2_RAT	22 kDa	2.0704	3.2333	9.1785	3.9155	6.5842	5.3752	0.1262	0.324961
Mature alpha chain of major histocompatibility complex class I antigen (Fragment)	RT1.A2(0)	Q95567	Q95567_RAT	39 kDa	4.1409	4.4937	2.3782	3.0892	7.6133	3.7459	0.342923	0.146319
Protein Pm20d1	Pm20d1	F1M0Q9	F1M0Q9_RAT	53 kDa	0	2.3721	4.1101	1.5337	3.7991	2.2727	0.0851747	0.406615
14-3-3 protein epsilon	Ywhae	P62260	1433E_RAT	29 kDa	7.3797	9.6999	11.901	5.2207	2.7775	2.878	-1.02984	0.0230606
Procollagen, type XVIII, alpha 1, isoform CRA_a	Col18a1	F1LR02	F1LR02_RAT	135 kDa	7.3797	6.4666	6.8004	5.2207	6.9437	7.1949	-0.0563005	0.43175
Ferritin light chain 1	Ftl1	P02793	FRIL1_RAT	21 kDa	11.153	5.8954	9.3692	10.32	16.968	18.071	0.832821	0.0367902
Protein Kng2	Kng1	A0A0G2KA54	A0A0G2KA54_RAT	70 kDa	2.6983	0	0	0	0	0	-0.225254	0.240673
Nidogen-2	Nid2	W4VSR4	W4VSR4_RAT	158 kDa	0	1.5814	0	0	0	0	-0.118692	0.359706
Protein Crct1	Crct1	D3ZGI6	D3ZGI6_RAT	10 kDa	0	8.8431	2.6907	0	0	0	-0.876973	0.0345321
Protein Fam20b	Fam20b	D3ZUZ4	D3ZUZ4_RAT	47 kDa	0	0	0	5.1598	0	0	0.414448	0.103821
Protein Ptges3l1	Ptges3l1	Q5PQL9	Q5PQL9_RAT	17 kDa	16.704	0	0	0	0	1.5486	-1.13149	0.0206018
Isoform 2 of Sushi repeat-containing protein SRPX	Srpx	Q63769-2	SRPX_RAT	49 kDa	0	0	0	0	0	9.0354	0.735086	0.044022
Metalloendopeptidase	Bmp1	F1M798	F1M798_RAT	112 kDa	2.0636	2.2469	0	1.3073	5.6561	0	0.273522	0.177759
Glypican-3	Gpc3	P13265	GPC3_RAT	67 kDa	1.3757	0	0	0	0	0	0	0.447763
Protein Mib1	Mib1	D3ZUV2	D3ZUV2_RAT	110 kDa	0	1.8095	0	0	0	1.5486	0	0.447763
Dipeptidylptidase 4	Dpp4	P14740	DPP4_RAT	88 kDa	1.3757	0	0	0	0	0	0	0.447763
Neurofilament medium polypeptide	Nefm	G3V7S2	G3V7S2_RAT	96 kDa	0	0	0	2.6104	5.6561	0	0.660194	0.0523865
Urotensin-2 receptor	Uts2r	P49684	UR2R_RAT	43 kDa	0	0	0	0	0	3.0972	0.225254	0.202177
Protein Adam19	Adam19	D3ZPM7	D3ZPM7_RAT	101 kDa	0	0	2.0551	4.6698	0	1.5486	0.380432	0.126202
HCLS1-associated protein X-1 (Fragment)	Hax1	A0A096MJ14	A0A096MJ14_RAT	14 kDa	0	2.3721	0	0	1.4852	0	-0.118692	0.359706
Unconventional myosin-IXa	Myo9a	Q9Z1N3	MYO9A_RAT	301 kDa	9.7922	0	0	1.418	0	0	-0.807239	0.039589
Intersectin 1	Itsn1	D3ZV52	D3ZV52_RAT	194 kDa	0	0	0	2.0595	0	0	0.118692	0.32856
Adenosine deaminase domain-containing protein 1	Adad1	Q3KR54	ADAD1_RAT	68 kDa	4.0474	0	0	0	0	0	-0.323154	0.159036
Neurogenic locus notch homolog protein 1	Notch1	Q07008	NOTC1_RAT	271 kDa	0	0	1.7947	2.0595	0	0	0	0.447763
Protein Tmprss6	Tmprss6	D3ZF49	D3ZF49_RAT	86 kDa	2.0154	1.3618	0	0	1.4852	3.0972	0.106353	0.363638
Protein strawberry notch homolog 1	Sbno1	A0A0G2K5H7	A0A0G2K5H7_RAT	154 kDa	0	0	0	1.5337	0	0	0.118692	0.32856
Protein Prkcsh	Prkcsh	B1WC34	B1WC34_RAT	59 kDa	0	0	0	0	2.2278	0	0.118692	0.32856
Nitrilase homolog 1	Nit1	Q7TQ94	NIT1_RAT	32 kDa	8.8556	8.0833	5.1003	5.2207	4.1662	7.1949	-0.342652	0.147207
Vascular endothelial growth factor receptor 3	Flt4	Q91ZT1	VGFR3_RAT	153 kDa	0	0	0	0	2.2278	0	0.118692	0.32856
Protein Zeb2	Zeb2	E9PTC3	E9PTC3_RAT	137 kDa	0	2.0428	1.3417	0	2.2795	0	0	0.447763
Fidgetin (Predicted), isoform CRA_b	Fign	D3ZYS4	D3ZYS4_RAT	82 kDa	0	0	0	0	2.7775	0	0.225254	0.202177
Cytoplasmic dynein 2 heavy chain 1	Dync2h1	D3ZBB8	D3ZBB8_RAT	492 kDa	1.8604	1.3602	0	5.1598	0	2.878	0.46167	0.0930495
Protein Vom2r70	Vom2r70	M0R9Q3	M0R9Q3_RAT	96 kDa	0	0	1.7947	0	0	0	-0.118692	0.359706
Protein bassoon	Bsn	O88778	BSN_RAT	418 kDa	0	1.3602	0	0	0	0	0	0.447763
Catenin (Cadherin associated protein), delta 1 (Predicted), isoform CRA_a	Ctnnd1	D3ZZZ9	D3ZZZ9_RAT	104 kDa	0	0	1.3417	0	1.3041	0	0	0.447763
Moesin	Msn	O35763	MOES_RAT	68 kDa	2.0704	2.2469	2.3782	0	0	2.3229	-0.20393	0.256191
Protein Ttc21b	Ttc21b	D4A333	D4A333_RAT	150 kDa	1.3757	0	0	0	0	0	0	0.447763
Protein Dido1	Dido1	D3ZWL9	D3ZWL9_RAT	243 kDa	0	1.3602	0	2.0595	0	0	0.118692	0.32856
Elongation factor 1-gamma	Eef1g	Q68FR6	EF1G_RAT	50 kDa	5.9037	6.4666	11.346	0	0	4.317	-1.14307	0.0197774
Protein Ptprk	Ptprk	A5I9F0	A5I9F0_RAT	162 kDa	2.0704	0	2.0601	0	0	0	-0.225254	0.240673
Protein Zc3h12c	Zc3h12c	D3ZSI6	D3ZSI6_RAT	99 kDa	0	2.712	0	0	0	0	-0.225254	0.240673
Protein LOC685544	LOC685544	D3ZQT2	D3ZQT2_RAT	21 kDa	0	1.5814	0	0	0	1.2837	-0.118692	0.359706
Protein Tie1	Tie1	B5DFD6	B5DFD6_RAT	125 kDa	1.8604	0	0	0	2.2795	0	0	0.447763
Dynein heavy chain 7, axonemal	Dnah7	A0A0G2JYD0	A0A0G2JYD0_RAT	424 kDa	1.8604	0	0	0	0	0	-0.118692	0.359706
Ephrin type-A receptor 3	Epha3	G3V9D5	G3V9D5_RAT	110 kDa	0	0	0	0	0	5.7559	0.500473	0.078811
Protein Npepps	Npepps	F1M9V7	F1M9V7_RAT	103 kDa	1.8604	0	0	0	0	0	-0.118692	0.359706
Cytoplasmic dynein 1 heavy chain 1	Dync1h1	P38650	DYHC1_RAT	532 kDa	0	0	0	2.4361	0	0	0.118692	0.32856
Peptidyl-glycine alpha-amidating monooxygenase	Pam	P14925	AMD_RAT	109 kDa	0	0	0	5.1598	0	0	0.414448	0.103821
Signal transducer and activator of transcription	Stat4	Q66HB2	Q66HB2_RAT	86 kDa	0	0	0	1.4806	0	0	0	0.447763
Uncharacterized protein	4 SV	A0A0G2K6I7	A0A0G2K6I7_RAT	20 kDa	0	0	2.6921	0	0	0	-0.225254	0.240673
Protein Lats1	Lats1	F1M2K4	F1M2K4_RAT	126 kDa	0	0	2.3782	0	0	0	-0.118692	0.359706
Protein Lce1m	Lce1m	D3ZG26	D3ZG26_RAT	15 kDa	1.3757	0	0	0	0	1.4386	0	0.447763
Probasin	Pbsn	P15399	PBAS_RAT	21 kDa	0	0	0	0	1.5196	0	0.118692	0.32856
E3 ubiquitin-protein ligase UBR5	Ubr5	H9KVE3	H9KVE3_RAT	269 kDa	0	0	0	2.6104	1.5196	0	0.323154	0.151198
Uncharacterized protein	4 SV	A0A0G2K9G7	A0A0G2K9G7_RAT	24 kDa	0	2.0404	2.0551	2.6104	1.4852	1.5151	0.0974566	0.391706
Isoform A of Huntingtin-associated protein 1	Hap1	P54256-2	HAP1_RAT	67 kDa	0	0	0	2.1271	0	0	0.118692	0.32856
Protein Zfp266	Zfp266	A0A0G2JW15	A0A0G2JW15_RAT	68 kDa	0	0	0	0	2.2278	0	0.118692	0.32856
NEDD4-binding protein 2-like 2	N4bp2l2	Q66H65	N42L2_RAT	66 kDa	0	0	6.2462	1.5337	0	3.7459	-0.0851747	0.412443
Protein Adamts16	Adamts16	D3ZLL7	D3ZLL7_RAT	136 kDa	0	2.7143	1.3734	0	0	0	-0.225254	0.240673
Ubiquitin carboxyl-terminal hydrolase 16	Usp16	Q2KJ09	UBP16_RAT	94 kDa	0	0	0	1.9609	0	1.2837	0.118692	0.32856
F-actin-capping protein subunit beta	Capzb	A0A0G2JYB1	A0A0G2JYB1_RAT	33 kDa	0	4.85	5.1003	0	0	2.878	-0.505878	0.0793028
Protein LOC100910851	LOC100910851	A0A0G2JVI7	A0A0G2JVI7_RAT	97 kDa	0	0	0	0	0	3.4805	0.225254	0.202177
Leucine carboxyl methyltransferase 1	Lcmt1	Q6P4Z6	LCMT1_RAT	38 kDa	0	2.712	0	0	0	0	-0.225254	0.240673
Protein LOC102556967	Zfp719	F1MAM5	F1MAM5_RAT	83 kDa	0	0	0	3.8343	0	0	0.323154	0.151198
Uncharacterized protein	Patj	F1MAD2	F1MAD2_RAT	199 kDa	0	0	0	2.3006	3.0393	2.2727	0.414448	0.103821
LRRGT00028	LOC500028	Q6TXH1	Q6TXH1_RAT	25 kDa	0	0	2.0551	0	0	0	-0.118692	0.359706
Fatty acid-binding protein, adipocyte	Fabp4	P70623	FABP4_RAT	15 kDa	0	0	0	18.059	19.796	18.071	2.94909	0.00432294
Olfactory receptor	Olr88	A0A0G2JTV9	A0A0G2JTV9_RAT	35 kDa	0	0	0	0	3.6269	0	0.323154	0.151198
Protein Smchd1	Smchd1	D4AAG8	D4AAG8_RAT	226 kDa	0	0	0	1.418	0	0	0	0.447763
Alpha-mannosidase	Man2a2	D4A4J3	D4A4J3_RAT	132 kDa	0	0	0	1.5337	0	0	0.118692	0.32856
Slit homolog 2 protein	Slit2	A0A0G2KA49	A0A0G2KA49_RAT	147 kDa	1.8604	1.3618	0	1.5337	0	0	0	0.447763
Protein Rif1	Rif1	A0A0G2KB73	A0A0G2KB73_RAT	266 kDa	0	4.5935	0	0	0	0	-0.414448	0.119251
Histidine rich calcium binding protein, isoform CRA_b	Hrc	G3V8S6	G3V8S6_RAT	86 kDa	0	0	1.37	1.9609	1.5196	0	0.225254	0.202177
Isoform Tau-B of Microtubule-associated protein tau	Mapt	P19332-2	TAU_RAT	72 kDa	0	0	2.0601	0	0	0	-0.118692	0.359706
Protein Abca13	Abca13	D4A885	D4A885_RAT	492 kDa	0	0	1.37	0	0	0	0	0.447763
Spectrin alpha chain, non-erythrocytic 1	Sptan1	P16086	SPTN1_RAT	285 kDa	0	0	0	4.6698	0	0	0.414448	0.103821
Protein Adgre5	Adgre5	A0A0G2JSI4	A0A0G2JSI4_RAT	99 kDa	0	2.0428	2.0601	0	0	2.3229	-0.106353	0.391914
Protein Zfp280d	Zfp280d	F1M0V0	F1M0V0_RAT	107 kDa	0	0	0	5.2207	0	0	0.414448	0.103821
Acetyl-CoA carboxylase 1	Acaca	P11497	ACACA_RAT	265 kDa	0	0	0	0	2.1684	0	0.118692	0.32856
Protein Ehmt1	Ehmt1	A0A0G2K889	A0A0G2K889_RAT	141 kDa	2.6872	0	1.37	0	0	0	-0.225254	0.240673
1-phosphatidylinositol 4,5-bisphosphate phosphodiesterase beta-1	Plcb1	P10687	PLCB1_RAT	138 kDa	2.7905	0	0	0	1.3041	0	-0.225254	0.240673
Protein Adam23	Adam23	D3ZT36	D3ZT36_RAT	91 kDa	0	0	2.6907	0	0	0	-0.225254	0.240673
Ribonuclease pancreatic gamma-type	3 SV	Q8VD89	RNS1G_RAT	17 kDa	0	0	0	0	0	1.5151	0.118692	0.32856
Protein Tmco2	Tmco2	D4A4E7	D4A4E7_RAT	21 kDa	1.3436	0	2.0601	3.6389	1.4852	1.4386	0.20393	0.24992
Elongation factor 1-alpha	LOC100360413	M0R757	M0R757_RAT	50 kDa	0	4.068	9.4175	0	0	0	-0.944551	0.0274569
Protein Zbtb41	Zbtb41	D3ZMX0	D3ZMX0_RAT	105 kDa	0	4.5239	3.5894	0	0	0	-0.660194	0.0537639
Hepatocyte growth factor receptor	Met	A0A0G2JY19	A0A0G2JY19_RAT	157 kDa	2.0704	0	0	2.0595	2.4179	2.4972	0.20393	0.24992
Protein Zfp462	Zfp462	D3ZFG7	D3ZFG7_RAT	284 kDa	0	0	0	2.0595	0	0	0.118692	0.32856
Receptor protein-tyrosine kinase	Erbb2	Q8K3F9	Q8K3F9_RAT	139 kDa	1.3436	1.3618	0	0	2.3375	0	0.118692	0.32856
Protein Ank2	Ank2	F1M5N3	F1M5N3_RAT	427 kDa	2.9519	5.8954	0	0	2.7775	2.878	-0.242857	0.197434
Protein Zranb3	Zranb3	D3ZDS8	D3ZDS8_RAT	121 kDa	0	0	0	5.1598	0	0	0.414448	0.103821
Integrin beta	Itgb7	G3V7M2	G3V7M2_RAT	88 kDa	0	0	3.4002	3.6608	0	1.4386	0.0974566	0.391706
Protein Sart3	Sart3	D3ZAS8	D3ZAS8_RAT	109 kDa	0	1.3602	0	0	0	0	0	0.447763
Disintegrin and metalloproteinase domain-containing protein 5	Adam5	Q5BK84	ADAM5_RAT	80 kDa	0	0	2.6907	0	2.3375	1.5486	0	0.447763
AT-rich interactive domain-containing protein 4B	Arid4b	A0A0G2JVS0	A0A0G2JVS0_RAT	133 kDa	0	5.8954	1.37	0	0	0	-0.500473	0.0871804
Adenomatous polyposis coli protein	Apc	P70478	APC_RAT	311 kDa	5.5765	0	0	0	0	0	-0.500473	0.0871804
Nuclear receptor binding SET domain protein 1 (Predicted), isoform CRA_a	Nsd1	D4AA06	D4AA06_RAT	262 kDa	0	1.3618	0	1.418	0	0	0	0.447763
Acyl-coenzyme A synthetase ACSM3, mitochondrial	Acsm3	Q6SKG1	ACSM3_RAT	66 kDa	0	2.0404	0	0	0	0	-0.118692	0.359706
Eukaryotic translation initiation factor 5B	Eif5b	B2GUV7	IF2P_RAT	138 kDa	0	1.5814	0	0	2.7497	1.9255	0.20393	0.24992
Nucleolin-related protein NRP	NRP	Q9QZX1	Q9QZX1_RAT	77 kDa	0	0	6.4142	2.1271	0	0	-0.380432	0.125845
Protein Atad5	Atad5	D4A058	D4A058_RAT	205 kDa	0	0	0	0	0	2.4972	0.118692	0.32856
Protein Adam26a	Adam26a	F1LMB6	F1LMB6_RAT	81 kDa	0	0	0	0	1.5196	3.8715	0.414448	0.103821
Netrin 2-like (Chicken)	Ntn3	G3V6X3	G3V6X3_RAT	62 kDa	0	0	0	2.8361	0	3.838	0.500473	0.078811
Protein Lcp1	Lcp1	A0A0G2K014	A0A0G2K014_RAT	72 kDa	0	1.3618	0	2.8361	5.1981	2.3229	0.660194	0.0523865
Neural cell adhesion molecule 1	Ncam1	P13596	NCAM1_RAT	95 kDa	1.3757	2.0404	2.0125	2.6145	1.3041	1.2837	0	0.447763
Fibulin-1	Fbln1	B1WC21	B1WC21_RAT	75 kDa	3.3591	2.7237	2.7468	2.1271	2.9704	2.3229	-0.165886	0.301113
Actin-related protein 2	Actr2	Q5M7U6	ARP2_RAT	45 kDa	4.1409	4.4937	3.5672	0	0	4.9945	-0.387623	0.124029
Vascular cell adhesion protein 1	Vcam1	P29534	VCAM1_RAT	81 kDa	2.7514	3.4006	3.3542	1.3073	1.3041	1.2837	-0.582161	0.0686654
Aspartate aminotransferase, cytoplasmic	Got1	P13221	AATC_RAT	46 kDa	0	4.4937	4.7563	3.0892	4.8359	6.2431	0.278798	0.17601
Plexin domain containing 2	Plxdc2	B5DEZ8	B5DEZ8_RAT	59 kDa	1.3436	2.0428	1.3734	2.8361	2.9704	3.8715	0.53924	0.0733578
Protein RGD1311933	RGD1311933	F1M171	F1M171_RAT	38 kDa	3.1056	0	2.3782	5.1487	6.0448	7.4917	0.862563	0.0351168
Ribonuclease UK114	Hrsp12	P52759	UK114_RAT	14 kDa	0	5.8954	0	15.479	22.624	21.083	2.50232	0.00523058
Chloride intracellular channel protein 1	Clic1	Q6MG61	CLIC1_RAT	27 kDa	7.3797	9.6999	10.201	2.6104	0	2.878	-1.25584	0.0163694
Protein Agbl3	Agbl3	D3ZNU5	D3ZNU5_RAT	122 kDa	0	0	0	0	1.4852	0	0	0.447763
Sodium-coupled neutral amino acid transporter 5	Slc38a5	A0A0H2UHW1	A0A0H2UHW1_RAT	52 kDa	0	0	0	0	0	1.5151	0.118692	0.32856
Metallothionein	Mt1m	D3ZHV3	D3ZHV3_RAT	6 kDa	0	0	1.7947	5.1598	0	0	0.294834	0.167875
Alpha-2-macroglobulin receptor-associated protein	Lrpap1	Q99068	AMRP_RAT	42 kDa	0	0	0	0	0	6.0236	0.500473	0.078811
UBR1 protein	Ubr1	D5MTG9	D5MTG9_RAT	200 kDa	0	0	0	1.418	0	2.2727	0.118692	0.32856
Protein Spag17	Spag17	D3ZXP4	D3ZXP4_RAT	260 kDa	0	0	2.7434	0	0	1.2837	-0.225254	0.240673
GON-4-like protein	Gon4l	A0A0G2JUQ0	A0A0G2JUQ0_RAT	247 kDa	0	0	1.7947	0	0	0	-0.118692	0.359706
Protein Scube2	Scube2	A0A0G2JVB2	A0A0G2JVB2_RAT	110 kDa	0	0	1.7947	0	0	0	-0.118692	0.359706
Protein Enox1	Enox1	D3ZYM3	D3ZYM3_RAT	73 kDa	1.3757	1.5814	0	0	0	4.1617	0.20393	0.24992
Protein Gpatch8	Gpatch8	F1M4M5	F1M4M5_RAT	166 kDa	2.6983	0	0	0	0	1.5486	-0.106353	0.391914
Protein Setd2	Setd2	A0A0G2KB10	A0A0G2KB10_RAT	284 kDa	0	1.3618	0	0	0	0	0	0.447763
Protein Zfp646	Zfp646	A0A0G2KA68	A0A0G2KA68_RAT	198 kDa	0	0	0	1.418	0	0	0	0.447763
Delta-1-pyrroline-5-carboxylate dehydrogenase, mitochondrial	Aldh4a1	A0A0G2JUT5	A0A0G2JUT5_RAT	164 kDa	2.0636	0	0	0	0	0	-0.118692	0.359706
Acidic proline-rich protein PRP33	Prpg1	P04474	PRP3_RAT	21 kDa	0	5.6494	0	0	0	3.8689	-0.17586	0.292834
Metabotropic glutamate receptor 6	Grm6	P35349	GRM6_RAT	95 kDa	0	1.8095	0	0	0	0	-0.118692	0.359706
Protein Irx2	Irx2	D3ZGA0	D3ZGA0_RAT	49 kDa	0	0	0	0	2.2278	0	0.118692	0.32856
CD248 antigen, endosialin (Predicted)	Cd248	D3ZN06	D3ZN06_RAT	82 kDa	1.8604	1.5814	0	0	0	0	-0.225254	0.240673
Protein Mdn1	Mdn1	A0A0G2K9L9	A0A0G2K9L9_RAT	474 kDa	0	0	0	0	2.4179	0	0.118692	0.32856
Protein Mtcl1	Mtcl1	D4A5D4	D4A5D4_RAT	180 kDa	0	0	0	5.1598	0	0	0.414448	0.103821
A disintegrin and metalloprotease domain 4	Adam4	Q3B7V9	Q3B7V9_RAT	84 kDa	0	0	0	0	1.4852	0	0	0.447763
Protein Prkdc	Prkdc	D3ZTN0	D3ZTN0_RAT	472 kDa	0	0	0	0	2.2795	0	0.118692	0.32856
Uncharacterized protein	4 SV	A0A0G2KAP8	A0A0G2KAP8_RAT	43 kDa	0	2.0404	1.3417	2.4361	1.9561	0	0.106353	0.363638
Mucin (Fragment)	Muc5ac	Q9ESP3	Q9ESP3_RAT	199 kDa	0	0	0	2.8361	0	0	0.225254	0.202177
Isoform 2 of Mineralocorticoid receptor	Nr3c2	P22199-2	MCR_RAT	107 kDa	0	0	0	3.0892	0	0	0.225254	0.202177
Regulator of G-protein signaling 19	Rgs19	O70521	RGS19_RAT	25 kDa	0	3.1628	3.4251	0	0	0	-0.414448	0.119251
Four and a half LIM domains protein 1	Fhl1	Q9WUH4	FHL1_RAT	32 kDa	4.4278	8.0833	6.8004	2.6104	4.1662	4.317	-0.509076	0.078356
Isoform 2 of Sulfhydryl oxidase 1	Qsox1	Q6IUU3-2	QSOX1_RAT	63 kDa	3.3591	2.7237	1.3734	1.418	2.9704	1.5486	-0.090633	0.409032
Proteasome subunit beta type-6	Psmb6	P28073	PSB6_RAT	25 kDa	2.9519	3.2333	5.1003	6.5259	6.9437	4.317	0.451274	0.0955963
Urinary protein 1	1 SV	P81827	UP1_RAT	11 kDa	5.5765	11.791	12.492	7.7397	5.6561	12.047	-0.192667	0.260712
MHC class Ib alpha chain (Fragment)	2 SV	O62935	O62935_RAT	34 kDa	2.0704	3.3703	3.5672	5.1487	4.8359	4.9945	0.42005	0.100763
Ras-related C3 botulinum toxin substrate 1	Rac1	Q6RUV5	RAC1_RAT	21 kDa	5.9037	9.6999	8.5005	0	2.7775	2.878	-1.15454	0.0195572
Platelet-derived growth factor receptor alpha	Pdgfra	P20786	PGFRA_RAT	123 kDa	1.3436	1.3618	1.37	0	1.4852	0	0	0.447763
Disintegrin and metalloproteinase domain-containing protein 7	Adam7	Q63180	ADAM7_RAT	89 kDa	1.3757	0	0	1.4806	0	0	0	0.447763
Protein Atad2b	LOC103692579	A0A0G2JX30	A0A0G2JX30_RAT	164 kDa	0	0	0	0	0	2.3203	0.118692	0.32856
Insulin-like growth factor-binding protein 4	Igfbp4	P21744	IBP4_RAT	28 kDa	0	0	0	2.6104	4.2627	0	0.500473	0.078811
Fanconi anemia group D2 protein homolog	Fancd2	Q6IV68	FACD2_RAT	164 kDa	5.5765	0	0	2.6104	0	3.7459	0	0.447763
Isoform 2 of Teneurin-2	Tenm2	Q9R1K2-2	TEN2_RAT	307 kDa	0	2.0428	0	0	0	0	-0.118692	0.359706
Protein Fbxo38	Fbxo38	D3ZIK8	D3ZIK8_RAT	134 kDa	0	4.068	0	0	0	0	-0.323154	0.159036
Protocadherin Fat 2	Fat2	O88277	FAT2_RAT	481 kDa	0	1.8095	0	0	0	0	-0.118692	0.359706
Protein Bbx	Bbx	A0A0G2JXW5	A0A0G2JXW5_RAT	105 kDa	0	0	0	0	0	2.4972	0.118692	0.32856
Equilibrative nucleoside transporter 1	Slc29a1	O54698	S29A1_RAT	50 kDa	0	0	0	0	2.1684	0	0.118692	0.32856
RNA binding motif protein 10, isoform CRA_a	Rbm10	A0A0G2K3S6	A0A0G2K3S6_RAT	104 kDa	0	2.0428	0	0	0	1.5486	0	0.447763
Protein Bach2	Bach2	D3ZW33	D3ZW33_RAT	92 kDa	0	0	0	0	1.4852	0	0	0.447763
Protein LOC100360238	LOC100360238	F1LXB5	F1LXB5_RAT	88 kDa	0	0	2.0601	0	3.713	0	0.20393	0.24992
Uncharacterized protein	4 SV	A0A0G2K5Z0	A0A0G2K5Z0_RAT	191 kDa	0	0	0	0	0	1.9255	0.118692	0.32856
Calcineurin-binding protein cabin-1	Cabin1	O88480	CABIN_RAT	243 kDa	0	0	3.4002	0	1.5196	1.5151	0	0.447763
Protein Agpat1 (Fragment)	Agpat1	A0A0G2JUM4	A0A0G2JUM4_RAT	20 kDa	0	0	0	0	1.5196	0	0.118692	0.32856
Insulin-like growth factor binding protein 7	Igfbp7	Q5RJM3	Q5RJM3_RAT	29 kDa	0	2.3721	2.7401	0	0	0	-0.323154	0.159036
Protein Heatr1	Heatr1	D3ZL86	D3ZL86_RAT	241 kDa	0	0	0	0	1.4852	0	0	0.447763
Protein Itsn2	Itsn2	M0R7A6	M0R7A6_RAT	196 kDa	2.0636	0	0	0	0	0	-0.118692	0.359706
Neurofibromin	Nf1	F1LM28	F1LM28_RAT	316 kDa	2.9519	0	0	0	0	0	-0.225254	0.240673
Galectin-3-binding protein	Lgals3bp	O70513	LG3BP_RAT	64 kDa	1.3757	1.3602	1.3417	0	1.4852	1.5486	0.118692	0.32856
Phosphoinositide phospholipase C	Plcb4	D4A8C5	D4A8C5_RAT	138 kDa	0	0	0	0	2.4179	4.0835	0.414448	0.103821
Type I keratin KA11	Ka11	Q6IFV0	Q6IFV0_RAT	53 kDa	0	0	0	6.2161	5.555	5.7559	1.19713	0.0174752
Protein ARMCX6	Armcx6	Q66HF0	ARMX6_RAT	33 kDa	2.7514	0	0	0	0	0	-0.225254	0.240673
Peroxiredoxin-1	Prdx1	Q63716	PRDX1_RAT	22 kDa	4.4278	4.85	0	9.1363	8.3325	8.6339	0.957424	0.0256954
DSN1, MIND kinetochore complex component, homolog (S. cerevisiae)	Dsn1	Q4V7C0	Q4V7C0_RAT	40 kDa	0	4.4937	0	0	0	0	-0.323154	0.159036
Microfibrillar-associated protein 4	LOC102553715	D4A7W8	D4A7W8_RAT	29 kDa	4.1409	5.6171	2.3782	6.1785	3.6269	3.7459	0.134287	0.319824
Olfactory receptor	Olr184	D4A3G1	D4A3G1_RAT	36 kDa	2.0704	0	0	0	0	0	-0.118692	0.359706
Potassium/sodium hyperpolarization-activated cyclic nucleotide-gated channel 1	Hcn1	Q9JKB0	HCN1_RAT	102 kDa	1.3757	0	0	0	0	0	0	0.447763
RAC-gamma serine/threonine-protein kinase	Akt3	A0A0G2JXD7	A0A0G2JXD7_RAT	55 kDa	0	2.712	0	0	1.4456	0	-0.225254	0.240673
Protein Prr12	Prr12	A0A0G2K5M6	A0A0G2K5M6_RAT	208 kDa	0	0	0	1.4806	0	0	0	0.447763
Protein Abca3	Abca3	A0A0G2K1Q8	A0A0G2K1Q8_RAT	192 kDa	1.3757	0	3.4002	0	0	0	-0.225254	0.240673
Protein Scrib	Scrib	D3ZWS0	D3ZWS0_RAT	180 kDa	0	0	0	0	0	1.5486	0.118692	0.32856
Protein Tnfrsf26	Tnfrsf26	A0A0G2K0D9	A0A0G2K0D9_RAT	23 kDa	0	1.3618	0	0	0	1.5151	0.118692	0.32856
Sodium-dependent phosphate transport protein 2B	Slc34a2	A0A0H2UHZ0	A0A0H2UHZ0_RAT	80 kDa	0	0	2.6907	0	0	1.5486	-0.106353	0.391914
Cystatin	Cstl1	D3ZZA3	D3ZZA3_RAT	16 kDa	0	3.2333	0	0	0	0	-0.225254	0.240673
Protein Rnf31	Rnf31	E9PU29	E9PU29_RAT	119 kDa	0	0	0	0	1.4852	0	0	0.447763
Protein Fat1	Fat1	A0A0G2K5L1	A0A0G2K5L1_RAT	507 kDa	0	0	0	0	0	4.0458	0.323154	0.151198
Aldehyde oxidase 4	Aox4	Q5QE79	AOXD_RAT	148 kDa	0	0	0	1.418	0	1.5486	0.118692	0.32856
DNA polymerase	Rev3l	A0A0G2K6L3	A0A0G2K6L3_RAT	343 kDa	2.6983	0	0	0	0	0	-0.225254	0.240673
Protein Adamts2	Adamts2	D3ZTE7	D3ZTE7_RAT	130 kDa	0	0	0	1.3073	0	0	0	0.447763
Protein Ercc6l2	Ercc6l2	D3ZPU4	D3ZPU4_RAT	173 kDa	0	0	0	5.1598	0	0	0.414448	0.103821
Protein Tnfrsf9	Tnfrsf9	Q4V895	Q4V895_RAT	28 kDa	0	3.6191	0	0	0	0	-0.323154	0.159036
Protein Ppp6r1	Ppp6r1	A0A0G2JTK4	A0A0G2JTK4_RAT	98 kDa	0	3.4046	0	0	0	0	-0.225254	0.240673
Integrin beta-1	Itgb1	P49134	ITB1_RAT	88 kDa	1.3757	5.8954	1.3734	0	0	0	-0.500473	0.0871804
Protein Usp32	Usp32	A0A0G2K952	A0A0G2K952_RAT	186 kDa	0	0	1.3417	0	0	2.3203	0.118692	0.32856
Protein Zfp512b	Zfp512b	D3ZJ29	D3ZJ29_RAT	96 kDa	0	0	0	0	4.1662	0	0.323154	0.151198
Protein Trim29	Trim29	A0A0G2K659	A0A0G2K659_RAT	69 kDa	0	0	0	2.0595	1.4852	0	0.118692	0.32856
Breast cancer susceptibility protein 2	Brca2	Q66MH4	Q66MH4_RAT	372 kDa	0	0	0	0	1.4456	0	0	0.447763
Protein Acin1	Acin1	E9PST5	E9PST5_RAT	151 kDa	2.0154	0	0	0	0	1.5486	0	0.447763
Rab GTPase-binding effector protein 1	Rabep1	G3V9J7	G3V9J7_RAT	99 kDa	0	0	0	0	0	1.5151	0.118692	0.32856
Protein Dnttip2	Dnttip2	D3ZHM7	D3ZHM7_RAT	85 kDa	0	0	2.0601	0	0	0	-0.118692	0.359706
Uncharacterized protein	1 SV	A0A0G2K6T6	A0A0G2K6T6_RAT	186 kDa	0	0	0	1.418	0	1.2837	0	0.447763
Protein Dsg1	Dsg1	D3ZM39	D3ZM39_RAT	114 kDa	0	1.3618	0	3.9155	4.1662	0	0.582161	0.0618667
Protein Tubgcp6	Tubgcp6	D4A709	D4A709_RAT	197 kDa	1.8604	0	0	0	0	0	-0.118692	0.359706
Protein Ccdc88c	Ccdc88c	D4A9W1	D4A9W1_RAT	227 kDa	0	1.3602	0	0	0	0	0	0.447763
Protein Zmym4	Zmym4	D4A069	D4A069_RAT	173 kDa	0	0	2.3782	0	2.4179	0	0	0.447763
Sperm mitochondrial-associated cysteine-rich protein	Smcp	Q64298	MCSP_RAT	15 kDa	1.3436	0	1.37	2.1271	1.4852	0	0.118692	0.32856
Uncharacterized protein	4 SV	A0A0G2K1V9	A0A0G2K1V9_RAT	90 kDa	0	0	1.3734	1.418	0	0	0	0.447763
Activity-dependent neuroprotector homeobox protein	Adnp	Q9JKL8	ADNP_RAT	124 kDa	0	0	0	3.4775	0	0	0.225254	0.202177
Olfactory receptor	Olr136	D3ZCZ7	D3ZCZ7_RAT	35 kDa	0	0	0	4.119	0	0	0.323154	0.151198
Cartilage oligomeric matrix protein	Comp	M0RBU0	M0RBU0_RAT	83 kDa	1.3436	0	0	0	3.0393	3.8213	0.500473	0.078811
Ras-related protein Rab-3A	Rab3a	P63012	RAB3A_RAT	25 kDa	0	8.0833	0	0	0	0	-0.660194	0.0537639
Fatty acid-binding protein, epidermal	Fabp5	P55053	FABP5_RAT	15 kDa	13.941	0	9.3692	10.32	5.6561	12.047	0.198967	0.257759
E3 ubiquitin-protein ligase TRIM63	Trim63	Q91Z63	TRI63_RAT	40 kDa	0	0	0	4.2541	3.7991	1.5486	0.660194	0.0523865
Fatty acid-binding protein, liver	Fabp1	P02692	FABPL_RAT	14 kDa	0	0	0	10.32	14.14	21.083	2.51415	0.00519144
Proteasome subunit beta type-7	Psmb7	Q9JHW0	PSB7_RAT	30 kDa	0	0	0	3.9155	4.1662	7.1949	1.01019	0.0228917
Tropomyosin alpha-3 chain	Tpm3	Q63610	TPM3_RAT	29 kDa	7.3797	8.0833	10.201	0	0	0	-1.58952	0.0109798
Olfactory receptor	Olr109	D4ABG3	D4ABG3_RAT	35 kDa	2.9519	1.3618	1.3734	0	0	0	-0.225254	0.240673
Glycosyltransferase 6 domain-containing protein 1	Glt6d1	D3ZNQ3	GL6D1_RAT	37 kDa	0	0	2.3782	0	0	0	-0.118692	0.359706
A disintegrin and metallopeptidase domain 6	Adam6	G3V9N4	G3V9N4_RAT	85 kDa	0	0	0	0	1.4852	0	0	0.447763
Protein Ube3a	Ube3a	A0A0G2JTH7	A0A0G2JTH7_RAT	96 kDa	0	0	0	0	1.5196	0	0.118692	0.32856
Protein LOC102557415	LOC102557415	F1M211	F1M211_RAT	22 kDa	8.3648	0	0	0	2.3375	0	-0.53924	0.0747596
Neural F box protein NFB42	Fbxo2	Q9Z1X8	Q9Z1X8_RAT	34 kDa	0	0	0	0	0	1.5486	0.118692	0.32856
HIV TAT specific factor 1 (Predicted)	Htatsf1	D4A997	D4A997_RAT	89 kDa	0	0	0	2.4361	0	0	0.118692	0.32856
Protein Dnajc13	Dnajc13	D3ZN27	D3ZN27_RAT	255 kDa	0	0	0	0	1.3041	0	0	0.447763
Protein Adam32	Adam32	D3ZEP8	D3ZEP8_RAT	85 kDa	0	0	0	1.418	0	0	0	0.447763
Misshapen-like kinase 1	Mink1	F1LN69	F1LN69_RAT	153 kDa	0	1.5814	1.37	0	2.2278	0	0	0.447763
Myelin transcription factor 1-like protein	Myt1l	F1M8L4	F1M8L4_RAT	107 kDa	0	0	0	2.6104	0	1.5486	0.323154	0.151198
Beta-galactosidase	Glb1l2	D3ZHQ5	D3ZHQ5_RAT	74 kDa	0	0	0	1.418	0	1.5486	0.118692	0.32856
pre-rRNA processing protein FTSJ3	Ftsj3	Q5RJT2	SPB1_RAT	95 kDa	0	0	0	1.418	0	0	0	0.447763
Serine/threonine kinase 11 (Predicted), isoform CRA_a	Stk11	A0A0H2UI02	A0A0H2UI02_RAT	49 kDa	0	0	0	0	0	1.5486	0.118692	0.32856
Protein Prex1	Prex1	D3ZS72	D3ZS72_RAT	184 kDa	0	0	0	2.1271	1.4456	0	0.118692	0.32856
Protein Stx16	Stx16	A0A0G2K528	A0A0G2K528_RAT	35 kDa	2.0704	0	4.0324	0	0	2.3203	-0.294834	0.17076
Protein Ldlrad3	Ldlrad3	F1LXB2	F1LXB2_RAT	37 kDa	0	0	0	0	3.7474	0	0.323154	0.151198
Protein Cebpz	Cebpz	D3ZNU1	D3ZNU1_RAT	120 kDa	0	0	0	2.0595	0	0	0.118692	0.32856
Secretogranin-2	Scg2	P10362	SCG2_RAT	71 kDa	0	2.712	0	0	0	1.2837	-0.225254	0.240673
E3 ubiquitin-protein ligase HUWE1	Huwe1	A0A0G2JVW5	A0A0G2JVW5_RAT	448 kDa	2.0704	0	0	0	0	0	-0.118692	0.359706
Potassium channel subfamily K member 10	Kcnk10	Q9JIS4	KCNKA_RAT	60 kDa	0	0	0	2.0595	0	0	0.118692	0.32856
Protein Fer1l6	Fer1l6	F1LXL6	F1LXL6_RAT	211 kDa	0	0	0	0	0	6.0236	0.500473	0.078811
Protein Herc1	Herc1	A0A0G2JTT6	A0A0G2JTT6_RAT	532 kDa	0	0	0	0	0	1.5151	0.118692	0.32856
Protein Llph	Llph	B0BN98	B0BN98_RAT	15 kDa	2.9519	6.6036	0	0	0	0	-0.735086	0.0464587
Isoform 1 of Metabotropic glutamate receptor 5	Grm5	P31424-2	GRM5_RAT	128 kDa	0	0	0	0	2.4179	0	0.118692	0.32856
DNA topoisomerase 2-alpha	Top2a	P41516	TOP2A_RAT	173 kDa	0	0	0	0	0	2.878	0.225254	0.202177
PHD finger protein 3 (Predicted)	Phf3	D3ZKI5	D3ZKI5_RAT	225 kDa	0	3.2333	0	0	0	0	-0.225254	0.240673
Protein Btbd8	Btbd8	D4A0X3	D4A0X3_RAT	148 kDa	1.8604	7.7961	0	0	0	0	-0.735086	0.0464587
Calcitonin receptor	Calcr	A0A0H2UHI1	A0A0H2UHI1_RAT	62 kDa	0	0	1.7947	0	0	0	-0.118692	0.359706
Tubulin alpha-4A chain	Tuba4a	Q5XIF6	TBA4A_RAT	50 kDa	2.9519	3.1628	4.7702	2.3006	0	1.5151	-0.505878	0.0793028
Protein Vps13a	Vps13a	D4A899	D4A899_RAT	267 kDa	0	0	2.6907	0	0	0	-0.225254	0.240673
Actin-related protein 3	Actr3	Q4V7C7	ARP3_RAT	47 kDa	5.1761	3.3703	5.9454	0	0	0	-0.944551	0.0274569
Transcobalamin 2, isoform CRA_a	Tcn2	G3V6K1	G3V6K1_RAT	48 kDa	2.0704	3.3703	2.3782	3.0892	6.0448	4.9945	0.522553	0.0755498
Protein disulfide-isomerase A3	Pdia3	P11598	PDIA3_RAT	57 kDa	0	3.1628	2.7401	2.3006	2.4179	0	-0.188166	0.285509
Leucine-rich alpha-2-glycoprotein 1	Lrg1	Q5I0E1	Q5I0E1_RAT	36 kDa	5.1761	4.4937	3.5672	4.119	3.6269	2.4972	-0.212699	0.246505
Myl6 protein	Myl6	B2GV99	B2GV99_RAT	17 kDa	16.73	20.634	15.615	5.1598	0	0	-2.40992	0.00587401
Neuropilin and tolloid-like protein 2	Neto2	C6K2K4	NETO2_RAT	59 kDa	0	0	0	0	1.4456	7.5722	0.660194	0.0523865
ELL-associated factor 2	Eaf2	Q811X5	EAF2_RAT	29 kDa	1.3757	0	1.3417	1.4806	0	0	0	0.447763
Protein Rcn1	Rcn1	D3ZUB0	D3ZUB0_RAT	38 kDa	0	0	1.3417	0	1.4456	0	0	0.447763
Prostate and testis expressed protein F	Pate-f	H8Y6J1	H8Y6J1_RAT	12 kDa	0	0	3.4002	0	0	0	-0.225254	0.240673
Rgs20 protein	Rgs20	B1H233	B1H233_RAT	27 kDa	0	5.8954	0	1.5337	0	0	-0.380432	0.125845
Adipocyte enhancer-binding protein 1	Aebp1	A2RUV9	AEBP1_RAT	128 kDa	0	0	2.3782	0	2.7775	0	0.106353	0.363638
Protein Abca14	Abca14	F1M2Q5	F1M2Q5_RAT	192 kDa	0	1.5814	0	0	0	0	-0.118692	0.359706
Growth arrest-specific protein 6	Gas6	Q63772	GAS6_RAT	75 kDa	0	0	0	0	0	1.2837	0	0.447763
Protein Urgcp	Urgcp	A0A096MJ37	A0A096MJ37_RAT	105 kDa	0	0	0	0	1.4852	0	0	0.447763
Eukaryotic translation initiation factor 5A-1	Eif5a	Q3T1J1	IF5A1_RAT	17 kDa	0	3.2333	5.1003	0	0	0	-0.582161	0.0686654
Plexin-A3	Plxna3	D3ZPX4	PLXA3_RAT	208 kDa	0	0	0	0	1.3041	0	0	0.447763
Protein Akap17b	Akap17b	D3ZDR8	D3ZDR8_RAT	110 kDa	0	2.2469	0	0	0	0	-0.118692	0.359706
Receptor tyrosine-protein kinase erbB-3	Erbb3	Q62799	ERBB3_RAT	148 kDa	0	2.3721	1.37	0	0	0	-0.118692	0.359706
Protein Ezh1	Ezh1	F1LZH3	F1LZH3_RAT	85 kDa	0	4.068	0	0	1.4852	1.5486	-0.20393	0.256191
Olfactory receptor	Olr1060	D3ZC42	D3ZC42_RAT	37 kDa	0	2.0428	4.0361	0	0	1.5151	-0.294834	0.17076
Cilia- and flagella-associated protein 36	Cfap36	Q4V8E4	CFA36_RAT	40 kDa	0	0	0	2.0595	0	0	0.118692	0.32856
Secretogranin-1	Chgb	O35314	SCG1_RAT	78 kDa	0	0	1.3734	0	0	0	0	0.447763
Protein Nr1h5	Nr1h5	D3ZFA7	D3ZFA7_RAT	57 kDa	0	0	1.3734	0	2.2278	1.5486	0.225254	0.202177
Uncharacterized protein (Fragment)	2 SV	B0BN33	B0BN33_RAT	31 kDa	2.0704	4.4937	2.3782	3.0892	2.4179	3.7459	0.0806738	0.409732
Protein LOC100912026	LOC100912026	M0R7P3	M0R7P3_RAT	11 kDa	11.153	11.791	6.2462	5.1598	8.4842	6.0236	-0.517373	0.0771988
Lipoma-preferred partner homolog	Lpp	Q5XI07	LPP_RAT	68 kDa	0	0	2.6921	0	0	0	-0.225254	0.240673
Matrix metalloproteinase 19	Mmp19	C0M4B0	C0M4B0_RAT	58 kDa	2.6872	3.4046	2.7468	0	0	0	-0.582161	0.0686654
6-phosphogluconolactonase	Pgls	P85971	6PGL_RAT	27 kDa	5.9037	8.0833	8.5005	0	0	0	-1.48257	0.0125676
Protein Cdh5	Cdh5	F1M7E5	F1M7E5_RAT	87 kDa	0	2.7237	4.1202	0	2.2278	0	-0.380432	0.125845
Apolipoprotein F	Apof	Q5M889	APOF_RAT	34 kDa	4.4278	4.85	6.8004	0	2.7775	0	-0.840912	0.0364135
Peptidyl-prolyl cis-trans isomerase B	Ppib	P24368	PPIB_RAT	24 kDa	2.9519	8.0833	8.5005	2.6104	0	2.878	-0.885546	0.0302287
Dihydropteridine reductase	Qdpr	P11348	DHPR_RAT	26 kDa	7.3797	4.85	5.1003	0	0	2.878	-0.902406	0.0293994
BMP and activin membrane-bound inhibitor homolog	Bambi	Q91XN4	BAMBI_RAT	29 kDa	1.3436	0	0	0	0	0	0	0.447763
Armadillo repeat-containing X-linked protein 3	Armcx3	Q5XID7	ARMX3_RAT	43 kDa	0	0	1.7947	0	0	0	-0.118692	0.359706
Protein LOC102552474	LOC102552474	D4ADV7	D4ADV7_RAT	47 kDa	0	0	2.3782	0	0	0	-0.118692	0.359706
Isoform 2 of Band 3 anion transport protein	Slc4a1	P23562-2	B3AT_RAT	94 kDa	0	0	3.4002	0	0	0	-0.225254	0.240673
Amphiregulin	Areg	P24338	AREG_RAT	27 kDa	0	0	0	0	2.7775	0	0.225254	0.202177
Heat-stable enterotoxin receptor	Gucy2c	P23897	GUC2C_RAT	123 kDa	0	1.8095	0	0	0	0	-0.118692	0.359706
ADP-ribosyl cyclase/cyclic ADP-ribose hydrolase 1	Cd38	Q64244	CD38_RAT	34 kDa	0	1.3602	6.2462	0	0	0	-0.500473	0.0871804
Protein Adam30	Adam30	D3ZIP6	D3ZIP6_RAT	83 kDa	0	1.3602	0	0	0	0	0	0.447763
Whey acidic protein	Wap	P01174	WAP_RAT	15 kDa	0	0	0	5.1598	0	0	0.414448	0.103821
Protein Sorcs1	Sorcs1	F1LUZ4	F1LUZ4_RAT	130 kDa	0	0	0	0	0	3.0972	0.225254	0.202177
Nuclear receptor co-repressor 2 (Predicted), isoform CRA_a	Ncor2	D3ZXN9	D3ZXN9_RAT	270 kDa	1.3436	0	0	0	0	0	0	0.447763
Germ cell-less homolog 1 (Drosophila), isoform CRA_a	Gmcl1	Q5I287	Q5I287_RAT	60 kDa	1.3436	0	0	0	0	0	0	0.447763
Protein Tmem8a	Tmem8a	D3ZKI8	D3ZKI8_RAT	86 kDa	1.3436	1.3618	0	0	0	0	0	0.447763
Methionine aminopeptidase 2	Metap2	P38062	MAP2_RAT	53 kDa	0	0	0	0	2.3375	0	0.118692	0.32856
Protein Col6a4	Col6a4	F1M6H4	F1M6H4_RAT	228 kDa	0	0	0	0	2.7775	0	0.225254	0.202177
Protein Ppp4r3a	Ppp4r3a	D4ABC4	D4ABC4_RAT	82 kDa	0	5.8954	0	2.4361	0	0	-0.380432	0.125845
Protein Aifm2	Aifm2	D4AA14	D4AA14_RAT	41 kDa	1.3757	0	0	0	0	1.2837	0	0.447763
Protein LOC680396	LOC680396	D3ZAY4	D3ZAY4_RAT	19 kDa	2.9519	3.2333	4.7736	0	0	0	-0.735086	0.0464587
Protein LOC686837	Vom2r64	A0A0G2K8E2	A0A0G2K8E2_RAT	80 kDa	0	1.8095	0	0	0	0	-0.118692	0.359706
A030009H04Rik	RGD1563441	B2BKZ7	B2BKZ7_RAT	21 kDa	0	0	2.0601	0	0	0	-0.118692	0.359706
Rattus norvegicus utrophin	Utrn	O55147	O55147_RAT	391 kDa	0	0	0	2.4361	0	0	0.118692	0.32856
Complement component C1q receptor	Cd93	Q9ET61	C1QR1_RAT	69 kDa	0	0	1.7947	0	0	0	-0.118692	0.359706
Protein Adamts20	Adamts20	A0A0G2K836	A0A0G2K836_RAT	213 kDa	0	0	0	10.35	0	0	0.807239	0.0383388
Protein Adamts14	Adamts14	D3ZA74	D3ZA74_RAT	125 kDa	2.0154	0	0	0	0	0	-0.118692	0.359706
Isoform 2 of Mannan-binding lectin serine protease 1	Masp1	Q8CHN8-2	MASP1_RAT	82 kDa	0	0	4.7563	0	0	0	-0.414448	0.119251
Sperm-associated antigen 1	Spag1	Q5U2X2	SPAG1_RAT	101 kDa	0	0	0	0	4.1662	0	0.323154	0.151198
Protein Rsf1	Rsf1	D3ZGQ8	D3ZGQ8_RAT	146 kDa	1.3757	0	0	2.1271	0	0	0.118692	0.32856
Protein Erich3	Erich3	F1MA76	F1MA76_RAT	59 kDa	0	2.0404	0	1.5337	0	0	0	0.447763
Transcription activator BRG1	Smarca4	G3V790	G3V790_RAT	181 kDa	0	0	0	3.0675	0	0	0.225254	0.202177
Protein Dnah6	Dnah6	F1LXT8	F1LXT8_RAT	474 kDa	0	0	3.4002	0	0	0	-0.225254	0.240673
Protein Actbl2	Actbl2	D3ZRN3	D3ZRN3_RAT	42 kDa	3.1056	2.2469	0	0	2.4179	2.4972	-0.0974566	0.402473
NAD-dependent protein deacetylase sirtuin-2	Sirt2	A0A0G2JWM2	A0A0G2JWM2_RAT	43 kDa	2.9519	0	3.4002	1.418	0	0	-0.414448	0.119251
Cadherin-1	Cdh1	Q9R0T4	CADH1_RAT	99 kDa	0	2.0428	0	1.418	1.4852	2.3229	0	0.447763
Keratin, type II cytoskeletal 1b	Krt77	Q6IG01	K2C1B_RAT	57 kDa	0	0	0	3.9155	6.9437	2.878	0.944551	0.0261015
Glutamate decarboxylase 2	Gad2	Q05683	DCE2_RAT	65 kDa	0	0	0	3.7015	0	0	0.323154	0.151198
Cathepsin L1	Ctsl	P07154	CATL1_RAT	38 kDa	0	0	0	4.119	3.6269	4.9945	0.876973	0.0300746
Prosaposin receptor GPR37L1	Gpr37l1	Q9QYC5	ETBR2_RAT	53 kDa	0	0	0	0	0	3.8715	0.323154	0.151198
EH domain-containing protein 3	Ehd3	Q8R491	EHD3_RAT	61 kDa	3.1056	4.4937	5.9454	0	0	0	-0.876973	0.0345321
Hedgehog protein	Ihh	F1LP42	F1LP42_RAT	45 kDa	7.3797	3.2333	3.4002	2.6104	2.7775	4.317	-0.212699	0.246505
Histone-lysine N-methyltransferase KMT5B	Kmt5b	P0C2N5	KMT5B_RAT	99 kDa	0	4.5239	2.6921	0	0	0	-0.582161	0.0686654
Alcohol dehydrogenase 1	Adh1	P06757	ADH1_RAT	40 kDa	0	0	0	5.1487	4.8359	0	0.735086	0.044022
Proteasome subunit beta type	Psmb9	A0A023ILN9	A0A023ILN9_RAT	23 kDa	5.9037	4.85	6.8004	3.9155	4.1662	2.878	-0.451274	0.0971034
Neutrophil gelatinase-associated lipocalin	Lcn2	P30152	NGAL_RAT	22 kDa	0	4.85	5.1003	6.5259	5.555	5.7559	0.509076	0.0767535
Betaine--homocysteine S-methyltransferase 1	Bhmt	A0A0G2JSK9	A0A0G2JSK9_RAT	45 kDa	0	0	0	7.2082	9.6717	4.9945	1.42768	0.0129199
Protein Pign	Pign	E9PTA5	E9PTA5_RAT	105 kDa	1.8604	0	0	0	0	0	-0.118692	0.359706
Atrial natriureticptide receptor 1	Npr1	P18910	ANPRA_RAT	119 kDa	0	0	0	0	0	2.4972	0.118692	0.32856
Glypican-1	Gpc1	P35053	GPC1_RAT	62 kDa	0	0	1.3417	0	0	0	0	0.447763
Low-density lipoprotein receptor-related protein 3	Lrp3	O88204	LRP3_RAT	83 kDa	0	0	0	1.4806	4.6974	0	0.414448	0.103821
C-X-C chemokine receptor type 2	Cxcr2	P35407	CXCR2_RAT	41 kDa	0	0	2.3782	0	0	0	-0.118692	0.359706
Protein Col13a1	Col13a1	A0A0G2K2Q8	A0A0G2K2Q8_RAT	72 kDa	0	0	0	0	1.3041	0	0	0.447763
Protein Ap1g2	Ap1g2	D3ZGW2	D3ZGW2_RAT	87 kDa	0	0	0	0	2.7775	0	0.225254	0.202177
Protein Dnah2	Dnah2	A0A0G2JYL5	A0A0G2JYL5_RAT	518 kDa	0	0	0	0	0	1.5151	0.118692	0.32856
Protein LOC103693501	Vom2r81	A0A0G2K5B5	A0A0G2K5B5_RAT	96 kDa	0	0	0	0	2.2278	0	0.118692	0.32856
A disintegrin and metalloprotease domain 2	Adam2	F1M6W4	F1M6W4_RAT	82 kDa	0	0	0	2.9518	0	0	0.225254	0.202177
Protein Mospd2	Mospd2	A0A0G2K8D1	A0A0G2K8D1_RAT	60 kDa	1.3757	2.712	0	0	0	2.3203	-0.106353	0.391914
Solute carrier family 13 member 3	Slc13a3	Q9Z0Z5	S13A3_RAT	66 kDa	0	0	2.0601	6.6404	0	0	0.46167	0.0930495
Kringle containing transmembrane protein 2 (Predicted)	Kremen2	D4ADS5	D4ADS5_RAT	50 kDa	0	0	2.3782	0	0	0	-0.118692	0.359706
cGMP-gated cation channel alpha-1	Cnga1	Q62927	CNGA1_RAT	79 kDa	0	0	1.3734	0	0	0	0	0.447763
Protein Adamts12	Adamts12	D3ZTJ3	D3ZTJ3_RAT	178 kDa	5.5765	0	0	0	0	0	-0.500473	0.0871804
Cadherin EGF LAG seven-pass G-type receptor 2	Celsr2	G3V8P3	G3V8P3_RAT	317 kDa	0	0	0	0	0	9.0354	0.735086	0.044022
Olfactory receptor	3 SV	A0A0G2JTQ4	A0A0G2JTQ4_RAT	35 kDa	0	0	0	0	0	1.5486	0.118692	0.32856
Protein Thbd	Thbd	O35370	O35370_RAT	62 kDa	0	1.3618	0	0	0	0	0	0.447763
Rap guanine nucleotide exchange factor 2	Rapgef2	A0A0G2JU11	A0A0G2JU11_RAT	186 kDa	0	0	0	1.5337	0	0	0.118692	0.32856
Dipeptidylptidase 1	Ctsc	P80067	CATC_RAT	52 kDa	0	1.5814	2.0551	1.5337	1.5196	0	0	0.447763
Complement component C6	C6	Q811M5	CO6_RAT	105 kDa	3.4393	0	2.0125	0	0	0	-0.323154	0.159036
Metabotropic glutamate receptor 4	Grm4	P31423	GRM4_RAT	102 kDa	0	0	0	2.3006	0	0	0.118692	0.32856
Heterochromatin protein 1-binding protein 3	Hp1bp3	F1M6V1	F1M6V1_RAT	61 kDa	0	0	0	0	0	1.5151	0.118692	0.32856
Crumbs homolog 1 (Drosophila) (Predicted)	Crb1	D3ZZL8	D3ZZL8_RAT	153 kDa	0	0	0	1.3073	0	0	0	0.447763
Protein Vom2r37	Vom2r37	F1LZV3	F1LZV3_RAT	89 kDa	4.6509	0	2.6921	0	0	0	-0.582161	0.0686654
Cell cycle control protein 50A	Tmem30a	Q6AY41	CC50A_RAT	37 kDa	2.9519	0	0	0	2.4179	0	-0.106353	0.391914
Protein Arhgef10l	Arhgef10l	M0R7W2	M0R7W2_RAT	135 kDa	0	0	0	2.4361	0	0	0.118692	0.32856
Protein Cgnl1	Cgnl1	D4A3V5	D4A3V5_RAT	148 kDa	2.6983	0	0	2.4361	0	0	-0.106353	0.391914
GM2 ganglioside activator	Gm2a	Q6IN37	Q6IN37_RAT	21 kDa	2.9519	0	0	3.9155	4.1662	0	0.354487	0.138358
Alpha actinin	2 SV	Q62744	Q62744_RAT	103 kDa	5.5765	0	0	0	0	0	-0.500473	0.0871804
Protein RTF2 homolog	Rtfdc1	Q3T1J8	RTF2_RAT	34 kDa	2.6983	0	0	0	0	0	-0.225254	0.240673
Protein angel homolog 1	Angel1	A0A0G2K3W9	A0A0G2K3W9_RAT	76 kDa	0	3.6191	0	0	0	0	-0.323154	0.159036
Cysteine and glycine-rich protein 1	Csrp1	P47875	CSRP1_RAT	21 kDa	11.153	8.8431	12.492	5.1598	0	0	-1.49649	0.0122471
Protein Vasp	Vasp	A0A0G2K9C0	A0A0G2K9C0_RAT	40 kDa	11.317	3.2333	5.1003	2.6104	2.7775	2.878	-0.660585	0.0529884
Isoform Short of 14-3-3 protein beta/alpha	Ywhab	P35213-2	1433B_RAT	28 kDa	0	4.85	10.201	0	0	0	-1.07406	0.0219376
ADP-ribosylation factor 5	Arf5	P84083	ARF5_RAT	21 kDa	5.9037	3.2333	5.1003	3.9155	0	2.878	-0.436843	0.0992147
Tissue factor pathway inhibitor	Tfpi	Q02445	TFPI1_RAT	35 kDa	4.1409	3.3703	3.5672	3.0892	2.4179	3.7459	-0.15051	0.311188
Uncharacterized protein	1 SV	A0A0G2JW41	A0A0G2JW41_RAT	13 kDa	4.4278	4.85	6.8004	3.9155	4.1662	4.317	-0.260564	0.185991
Integrin beta	Itgb3	Q8R2H2	Q8R2H2_RAT	87 kDa	0	0	0	0	0	2.8323	0.225254	0.202177
Olfactory receptor	Olr91	M0RDW4	M0RDW4_RAT	36 kDa	0	0	0	0	5.6561	0	0.500473	0.078811
Protein Wfdc10a	Wfdc10a	D3ZBW4	D3ZBW4_RAT	14 kDa	0	2.2469	0	5.1598	0	0	0.294834	0.167875
Protein Zak	Zak	D4AE17	D4AE17_RAT	51 kDa	0	0	0	2.0595	0	0	0.118692	0.32856
CD40 molecule, TNF receptor superfamily member 5	Cd40	Q4QQW2	Q4QQW2_RAT	32 kDa	0	1.3618	0	0	0	0	0	0.447763
Protein tGap1	tGap1	A0A0G2K665	A0A0G2K665_RAT	158 kDa	2.0704	8.8431	0	0	0	0	-0.807239	0.039589
Protein Vom1r9	Vom1r9	M0R4Z7	M0R4Z7_RAT	36 kDa	2.6983	0	0	0	0	0	-0.225254	0.240673
Neuromedin-U receptor 1	Nmur1	Q9JJI5	NMUR1_RAT	48 kDa	0	0	0	0	0	6.0236	0.500473	0.078811
PR domain zinc finger protein 4	Prdm4	Q9QZP2	PRDM4_RAT	87 kDa	0	1.8095	0	1.418	0	0	-0.118692	0.359706
MAP kinase-activating death domain protein	Madd	O08873	MADD_RAT	178 kDa	1.3757	0	0	0	0	0	0	0.447763
Protein LOC100910852	LOC100910852	D3ZRJ5	D3ZRJ5_RAT	148 kDa	0	0	0	0	4.2231	0	0.323154	0.151198
Alpha-fetoprotein	Afp	Q4QR90	Q4QR90_RAT	68 kDa	0	0	0	0	0	2.3203	0.118692	0.32856
Protein Ecm2	Ecm2	D3ZS41	D3ZS41_RAT	69 kDa	0	0	1.3734	0	0	0	0	0.447763
Protein Kif20b	Kif20b	A0A0G2K7C2	A0A0G2K7C2_RAT	199 kDa	0	0	0	0	2.4179	2.4972	0.225254	0.202177
Presenilin-2	Psen2	O88777	PSN2_RAT	50 kDa	0	0	1.3417	0	0	0	0	0.447763
Protein Wdr43	Wdr43	G3V920	G3V920_RAT	75 kDa	0	0	0	2.0595	0	0	0.118692	0.32856
Protein Kcp	Kcp	D3ZGP6	D3ZGP6_RAT	167 kDa	0	3.2333	0	0	1.3041	1.5151	-0.106353	0.391914
Protein LOC103694865	LOC103694865	A0A0G2JWR5	A0A0G2JWR5_RAT	58 kDa	0	1.5814	0	0	0	0	-0.118692	0.359706
Protein RGD1560386	Ak9	F1M632	F1M632_RAT	219 kDa	4.7687	0	0	0	0	0	-0.414448	0.119251
Protein Wfdc16	Wfdc16	D4A3B9	D4A3B9_RAT	12 kDa	0	2.0428	0	0	0	1.5486	0	0.447763
Testis-specific protein TSX	Tsx	P70537	TSX_RAT	16 kDa	1.3436	0	0	0	0	0	0	0.447763
Protein Scarf2	Scarf2	D3ZBQ5	D3ZBQ5_RAT	88 kDa	0	0	0	0	0	1.5486	0.118692	0.32856
Dimethylaniline monooxygenase [N-oxide-forming]	Fmo9	A0A096MJB1	A0A096MJB1_RAT	56 kDa	0	0	1.3417	0	0	0	0	0.447763
Protein Rasgrp3	Rasgrp3	A0A0G2KAU4	A0A0G2KAU4_RAT	79 kDa	0	0	2.3782	0	0	0	-0.118692	0.359706
Protein Pbrm1	Pbrm1	D3ZT52	D3ZT52_RAT	197 kDa	0	0	0	1.5337	0	0	0.118692	0.32856
Alpha-mannosidase	Man2b1	Q6P762	Q6P762_RAT	114 kDa	2.0704	0	0	0	0	0	-0.118692	0.359706
Carbohydrate (Chondroitin) synthase 1 (Predicted)	Chsy1	D3ZRM3	D3ZRM3_RAT	90 kDa	0	1.3602	0	0	0	0	0	0.447763
Laminin-5 alpha 3 chain	Lama3	P70570	P70570_RAT	190 kDa	0	2.712	0	0	0	1.5151	-0.106353	0.391914
Protein Dcaf5	Dcaf5	G3V6K4	G3V6K4_RAT	104 kDa	5.5765	1.5814	0	0	0	0	-0.582161	0.0686654
Isoform 2 of Nephrin	Nphs1	Q9R044-2	NPHN_RAT	135 kDa	0	1.3602	0	0	0	0	0	0.447763
Protein Atm	Atm	A0A0G2K3I0	A0A0G2K3I0_RAT	349 kDa	0	0	0	0	0	9.0354	0.735086	0.044022
Arginine-glutamic acid dipeptide repeats protein	Rere	Q62901	RERE_RAT	172 kDa	0	0	2.3782	2.3006	0	0	0	0.447763
Protein Zranb1	Zranb1	D4A3I0	D4A3I0_RAT	84 kDa	0	0	0	0	2.2795	0	0.118692	0.32856
Calpain-2 catalytic subunit	Capn2	Q07009	CAN2_RAT	80 kDa	0	2.0428	0	0	0	0	-0.118692	0.359706
Protein Prr14l	Prr14l	M0RAJ5	M0RAJ5_RAT	217 kDa	0	0	0	0	1.5196	0	0.118692	0.32856
Protein Kif1a	Kif1a	F1M4A4	F1M4A4_RAT	193 kDa	0	0	0	0	3.2602	0	0.225254	0.202177
Destrin	Dstn	Q7M0E3	DEST_RAT	19 kDa	0	0	0	0	0	2.878	0.225254	0.202177
Keratin, type I cytoskeletal 15	Krt15	Q6IFV3	K1C15_RAT	49 kDa	0	0	0	5.2207	0	0	0.414448	0.103821
Protein Ticrr	Ticrr	D3ZFP6	D3ZFP6_RAT	208 kDa	0	1.8095	1.7947	0	0	0	-0.225254	0.240673
Sushi, nidogen and EGF-like domain-containing protein 1	Sned1	Q5ZQU0	SNED1_RAT	151 kDa	0	0	0	1.3073	0	0	0	0.447763
Carboxylic ester hydrolase	LOC100910040	G3V9D8	G3V9D8_RAT	62 kDa	0	0	1.37	2.1271	2.2278	3.0972	0.414448	0.103821
Protein Ugp2	Ugp2	A0A0G2K542	A0A0G2K542_RAT	57 kDa	0	0	0	3.0675	2.2795	2.2727	0.414448	0.103821
Prenylcysteine oxidase	Pcyox1	Q99ML5	PCYOX_RAT	56 kDa	0	1.5814	1.37	1.5337	2.2795	2.2727	0.20393	0.24992
Protein Baz2b	Baz2b	A0A0G2K175	A0A0G2K175_RAT	235 kDa	0	0	1.3417	0	0	0	0	0.447763
Sodium-coupled neutral amino acid transporter 4	Slc38a4	Q9EQ25	S38A4_RAT	61 kDa	0	1.3602	0	0	0	6.0236	0.500473	0.078811
Protein Zfp330	Zfp330	A0A0G2K1S4	A0A0G2K1S4_RAT	31 kDa	0	0	0	0	2.2278	0	0.118692	0.32856
Protein March6	2020-03-06	F1M1F1	F1M1F1_RAT	102 kDa	0	0	0	2.6104	0	0	0.225254	0.202177
Protein Cnot1	Cnot1	G3V7M0	G3V7M0_RAT	267 kDa	0	0	0	0	2.2278	0	0.118692	0.32856
Kinesin-like protein	Kif3b	D3ZI07	D3ZI07_RAT	85 kDa	0	0	1.37	0	0	0	0	0.447763
Protein Fcamr	Fcamr	D4A1M4	D4A1M4_RAT	57 kDa	0	0	2.6907	3.0892	0	0	0	0.447763
Protein Plxna1	Plxna1	D3Z981	D3Z981_RAT	213 kDa	0	0	0	0	5.6561	0	0.500473	0.078811
Protein Ccdc125	Ccdc125	F1LRT4	F1LRT4_RAT	57 kDa	2.9519	0	0	0	0	0	-0.225254	0.240673
Serine/threonine-protein kinase 3	Stk3	O54748	STK3_RAT	56 kDa	0	0	0	0	0	1.5151	0.118692	0.32856
Nucleoprotein TPR	Tpr	F1MA98	TPR_RAT	267 kDa	0	0	0	0	1.3041	0	0	0.447763
Protein Gnl3l	Gnl3l	D3ZMZ9	D3ZMZ9_RAT	65 kDa	0	0	0	0	0	6.0236	0.500473	0.078811
Protein LOC102554016	LOC102554016	A0A0G2JVF7	A0A0G2JVF7_RAT	35 kDa	0	0	0	0	1.4852	0	0	0.447763
Protein Tdrd12	Tdrd12	F1LTR3	F1LTR3_RAT	148 kDa	0	0	1.7947	0	0	0	-0.118692	0.359706
Protein L3mbtl3	L3mbtl3	D3ZJT9	D3ZJT9_RAT	95 kDa	0	0	0	2.3006	0	1.2837	0.118692	0.32856
Microtubule-associated protein 1A	Map1a	P34926	MAP1A_RAT	300 kDa	0	0	6.2462	0	0	0	-0.500473	0.0871804
Protein Kif26b	Kif26b	D4ADC4	D4ADC4_RAT	226 kDa	0	0	3.4002	0	0	0	-0.225254	0.240673
Protein Dnhd1	Dnhd1	A0A0G2JZ61	A0A0G2JZ61_RAT	520 kDa	1.3436	0	0	0	0	3.7459	0.323154	0.151198
Metalloproteinase inhibitor 3	Timp3	P48032	TIMP3_RAT	24 kDa	0	0	1.3417	1.3073	0	0	0	0.447763
Myomegalin	Pde4dip	Q9WUJ3	MYOME_RAT	262 kDa	1.3757	0	0	0	0	0	0	0.447763
Protein Ablim1 (Fragment)	Ablim1	F1LWK7	F1LWK7_RAT	67 kDa	0	0	2.3782	0	2.2278	0	0	0.447763
Pms2 protein	Pms2	B1H246	B1H246_RAT	94 kDa	1.3757	0	0	0	0	0	0	0.447763
Transferrin receptor protein 1 (Fragment)	Tfrc	Q99376	TFR1_RAT	70 kDa	0	2.0428	2.0601	0	0	0	-0.225254	0.240673
Protein Zcchc3	Zcchc3	D3ZZ10	D3ZZ10_RAT	44 kDa	0	0	0	1.5337	0	0	0.118692	0.32856
Protein Cfap46	Cfap46	D3Z8S9	D3Z8S9_RAT	113 kDa	0	0	3.4002	0	1.4456	0	-0.225254	0.240673
Protein Cwf19l2	Cwf19l2	A0A0G2K305	A0A0G2K305_RAT	104 kDa	0	0	1.7947	0	0	0	-0.118692	0.359706
Protein Lrrcc1	Lrrcc1	E9PTY0	E9PTY0_RAT	119 kDa	0	0	0	0	2.7775	1.5151	0.323154	0.151198
Integrin beta 1 binding protein 2 (Predicted)	Itgb1bp2	D3ZW59	D3ZW59_RAT	39 kDa	1.3436	2.3721	0	0	2.2278	0	0	0.447763
Protein Rad51ap2	Rad51ap2	M0R7M4	M0R7M4_RAT	111 kDa	2.6983	0	0	0	0	3.4805	0	0.447763
Ras-related protein Rab-11B	Rab11b	O35509	RB11B_RAT	24 kDa	5.9037	6.4666	6.8004	0	2.7775	2.878	-0.828554	0.0371596
Protein RGD1564379	RGD1564379	B2GNF0	B2GNF0_RAT	16 kDa	0	0	0	1.418	0	0	0	0.447763
Protein Gxylt2	Gxylt2	D4A275	D4A275_RAT	51 kDa	0	0	0	0	2.7775	0	0.225254	0.202177
SID1 transmembrane family member 1	Sidt1	D4A117	D4A117_RAT	77 kDa	0	0	0	0	0	1.5151	0.118692	0.32856
Breast cancer metastasis-suppressor 1 homolog	Brms1	Q5M7T3	BRMS1_RAT	28 kDa	0	2.2469	0	0	0	0	-0.118692	0.359706
Protein Adam22	Adam22	M0R5P8	M0R5P8_RAT	86 kDa	0	2.2469	0	0	0	0	-0.118692	0.359706
Cysteine-rich secretory protein 4	Crisp1	Q2I7M7	Q2I7M7_RAT	29 kDa	0	0	1.3417	0	1.3041	0	0	0.447763
Izumo sperm-egg fusion protein 1	Izumo1	Q6AY06	IZUM1_RAT	44 kDa	1.8604	0	0	0	0	2.3203	0	0.447763
Butyrophilin-like 8	Btnl8	Q6MG92	Q6MG92_RAT	67 kDa	0	0	0	0	0	1.5486	0.118692	0.32856
Protein Crtam	Crtam	D3ZLP3	D3ZLP3_RAT	37 kDa	0	5.8954	0	0	0	1.5486	-0.380432	0.125845
Multidrug and toxin extrusion protein 1	Slc47a1	Q5I0E9	S47A1_RAT	61 kDa	2.0704	0	0	0	2.4179	0	0	0.447763
Protein Gpr179	Gpr179	D4AA82	D4AA82_RAT	248 kDa	0	0	1.3417	0	0	0	0	0.447763
Polypeptide N-acetylgalactosaminyltransferase	Wbscr17	Q5CD99	Q5CD99_RAT	68 kDa	0	0	1.7947	0	0	0	-0.118692	0.359706
Exostoses (Multiple)-like 2, isoform CRA_a	Extl2	B1WC59	B1WC59_RAT	37 kDa	0	1.5814	0	0	1.4456	0	-0.118692	0.359706
Centrosomal protein of 295 kDa	Cep295	A0A0G2K417	A0A0G2K417_RAT	264 kDa	0	0	0	0	2.3375	0	0.118692	0.32856
Bromodomain testis-specific protein	Brdt	D4A7T3	BRDT_RAT	107 kDa	0	0	0	0	0	1.5486	0.118692	0.32856
Immunoglobulin joining chain	Jchain	G3V6G1	G3V6G1_RAT	18 kDa	0	0	0	2.6104	2.7775	0	0.414448	0.103821
Protein Spen	Spen	F1M455	F1M455_RAT	393 kDa	0	2.2469	0	0	0	0	-0.118692	0.359706
Protein Adam24	Adam24	F1LW54	F1LW54_RAT	83 kDa	0	0	0	2.4361	0	0	0.118692	0.32856
Disintegrin and metalloproteinase domain-containing protein 10	Adam10	A0A0G2K562	A0A0G2K562_RAT	84 kDa	0	1.3618	0	0	0	0	0	0.447763
Vesicle transport through interaction with t-SNAREs homolog 1B	Vti1b	P58200	VTI1B_RAT	27 kDa	0	0	0	0	0	1.4386	0	0.447763
Protein Fam120b	Fam120b	A0A0G2K8J8	A0A0G2K8J8_RAT	85 kDa	0	0	0	0	0	1.5486	0.118692	0.32856
Protein Focad	Focad	F1LU27	F1LU27_RAT	198 kDa	0	0	0	1.418	0	0	0	0.447763
Tubulointerstitial nephritis antigen-like	Tinagl1	Q9EQT5	TINAL_RAT	53 kDa	1.3436	0	0	0	0	0	0	0.447763
N-acetyllactosaminide alpha-1,3-galactosyltransferase-like 1	Ggta1l1	G3V9Q9	GTA1L_RAT	38 kDa	0	0	0	0	1.4852	0	0	0.447763
Huntingtin	Htt	P51111	HD_RAT	344 kDa	0	0	0	0	2.4179	0	0.118692	0.32856
Inositol 1,4,5-trisphosphate receptor type 2	Itpr2	P29995	ITPR2_RAT	307 kDa	0	0	4.7736	0	0	0	-0.414448	0.119251
Protein Fancm	Fancm	A0A0G2K7F0	A0A0G2K7F0_RAT	225 kDa	1.3436	0	0	0	0	0	0	0.447763
DNA (cytosine-5)-methyltransferase	Dnmt1	D3ZS06	D3ZS06_RAT	183 kDa	0	1.8095	0	0	0	0	-0.118692	0.359706
Protein Wnt	Wnt2	Q2IBD1	Q2IBD1_RAT	40 kDa	0	0	0	3.8542	0	0	0.323154	0.151198
Protein Usp34	Usp34	A0A0G2JTF5	A0A0G2JTF5_RAT	330 kDa	0	0	2.6907	0	0	0	-0.225254	0.240673
Zinc finger and BTB domain-containing protein 44	Zbtb44	Q3SWU4	ZBT44_RAT	50 kDa	0	0	0	1.4806	0	0	0	0.447763
Nuclear receptor coactivator 2	Ncoa2	F1MA61	F1MA61_RAT	159 kDa	0	0	0	1.5337	0	0	0.118692	0.32856
Ribonucleoside-diphosphate reductase	Rrm1	Q5U2Q5	Q5U2Q5_RAT	90 kDa	0	2.2469	0	0	0	0	-0.118692	0.359706
Protein Col4a1	Col4a1	F1MA59	F1MA59_RAT	161 kDa	0	3.2333	0	0	0	0	-0.225254	0.240673
Protein Setdb1	Setdb1	A0A0G2K5A7	A0A0G2K5A7_RAT	146 kDa	0	0	0	0	0	6.0236	0.500473	0.078811
E3 ubiquitin-protein ligase TRIM11	Trim11	B1H278	TRI11_RAT	53 kDa	0	0	0	2.6104	0	0	0.225254	0.202177
Serine protease hepsin	Hpn	A0A0G2KB31	A0A0G2KB31_RAT	45 kDa	0	3.2333	0	0	0	0	-0.225254	0.240673
Peroxiredoxin-5, mitochondrial	Prdx5	Q9R063	PRDX5_RAT	22 kDa	0	3.2333	9.3692	5.1598	0	6.0236	-0.0682566	0.42478
Coagulation factor XIII A chain	F13a1	O08619	F13A_RAT	83 kDa	1.3436	0	0	0	2.2278	0	0.118692	0.32856
Spire2 protein	Spire2	B2RYF2	B2RYF2_RAT	80 kDa	0	0	2.0601	0	0	2.3229	0	0.447763
Protein Arhgap32	Arhgap32	F1MAK3	F1MAK3_RAT	231 kDa	0	0	0	0	1.5196	0	0.118692	0.32856
Protein deglycase DJ-1	Park7	O88767	PARK7_RAT	20 kDa	0	4.85	0	2.6104	0	5.7559	0.242857	0.194669
Uncharacterized protein	Pcnx3	D3ZSQ1	D3ZSQ1_RAT	222 kDa	0	0	1.7947	0	0	0	-0.118692	0.359706
Cerebellin-2	Cbln2	P98087	CBLN2_RAT	24 kDa	2.9519	0	0	5.2207	0	2.878	0.354487	0.138358
Serine protease inhibitor Kazal-type 1-like	Spink1l	P09656	ISK1L_RAT	9 kDa	0	0	6.2462	5.1598	5.6561	6.0236	0.624589	0.0566948
ATP synthase subunit beta	Atp5b	G3V6D3	G3V6D3_RAT	56 kDa	0	6.7799	0	0	0	0	-0.582161	0.0686654
Serine/threonine-protein kinase	Prkd3	D4A229	D4A229_RAT	100 kDa	0	0	1.3417	0	0	0	0	0.447763
Uncharacterized protein	4 SV	A0A0G2K7P6	A0A0G2K7P6_RAT	10 kDa	0	3.2333	3.4002	5.2207	4.1662	5.7559	0.586983	0.0603474
Hexose-6-phosphate dehydrogenase (Glucose 1-dehydrogenase) (Predicted), isoform CRA_b	H6pd	D4A7D7	D4A7D7_RAT	90 kDa	0	0	2.6833	1.3073	0	0	-0.225254	0.240673
Protein phosphatase 1 regulatory subunit	Ppp1r12a	D3ZR53	D3ZR53_RAT	115 kDa	0	0	0	0	2.3375	0	0.118692	0.32856
Keratin, type I cytoskeletal 9	Krt9	F1M7K4	F1M7K4_RAT	63 kDa	0	0	0	1.3073	0	0	0	0.447763
Netrin G2 (Predicted), isoform CRA_a	Ntng2	D4A9F4	D4A9F4_RAT	64 kDa	0	0	1.7947	0	0	0	-0.118692	0.359706
Fam134c protein	Fam134c	B2GV94	B2GV94_RAT	52 kDa	0	0	2.3782	0	0	0	-0.118692	0.359706
Protein Lpin1	Lpin1	A0A0G2JW03	A0A0G2JW03_RAT	102 kDa	0	0	0	0	2.3375	0	0.118692	0.32856
Protein Csrnp3	Csrnp3	D4AE74	D4AE74_RAT	66 kDa	0	1.3602	0	0	0	0	0	0.447763
Myoblast determination protein 1	Myod1	Q02346	MYOD1_RAT	34 kDa	0	0	0	1.5337	0	0	0.118692	0.32856
Protein Trim33	Trim33	D3ZUK4	D3ZUK4_RAT	124 kDa	0	1.3602	0	0	0	0	0	0.447763
Protein Nol8	Nol8	D4A6L3	D4A6L3_RAT	130 kDa	1.8604	0	0	0	0	0	-0.118692	0.359706
RCG48721, isoform CRA_b	Trhde	G3V6Q2	G3V6Q2_RAT	122 kDa	0	1.3618	0	0	0	0	0	0.447763
Uncharacterized protein	3 SV	F1M104	F1M104_RAT	94 kDa	0	1.5814	0	0	0	0	-0.118692	0.359706
Protein Zfp827	Zfp827	F1LVT1	F1LVT1_RAT	117 kDa	3.1056	0	0	0	0	0	-0.225254	0.240673
Protein Gla	Gla	D3ZJF9	D3ZJF9_RAT	48 kDa	0	0	2.3782	2.3006	0	0	0	0.447763
Protein Arid4a	Arid4a	A0A0G2K094	A0A0G2K094_RAT	142 kDa	0	0	0	1.418	0	0	0	0.447763
Prosaposin receptor GPR37	Gpr37	Q9QYC6	GPR37_RAT	67 kDa	0	0	0	0	1.9561	0	0.118692	0.32856
Immunoglobulin superfamily member 10	Igsf10	G3V7S1	G3V7S1_RAT	284 kDa	0	0	0	1.418	0	0	0	0.447763
High mobility group nucleosome-binding domain-containing protein 5	Hmgn5	B4F777	HMGN5_RAT	49 kDa	0	1.5814	0	0	0	0	-0.118692	0.359706
Protein Nrap	Nrap	D3Z802	D3Z802_RAT	192 kDa	0	3.2333	0	0	0	0	-0.225254	0.240673
F-box and leucine-rich repeat protein 11 (Predicted)	Kdm2a	D3ZTJ7	D3ZTJ7_RAT	133 kDa	0	0	1.3734	0	0	0	0	0.447763
Zinc transporter ZIP13	Slc39a13	Q2M1K6	S39AD_RAT	38 kDa	0	0	0	0	1.3041	0	0	0.447763
Isoform 2 of MICAL C-terminal-like protein	Micalcl	Q4G091-2	MICLK_RAT	59 kDa	0	0	0	1.418	0	0	0	0.447763
MRV integration site 1 homolog (Mouse) (Predicted), isoform CRA_b	Mrvi1	D3ZDF3	D3ZDF3_RAT	94 kDa	0	0	2.3782	0	0	0	-0.118692	0.359706
Staphylococcal nuclease domain-containing protein 1	Snd1	Q66X93	SND1_RAT	102 kDa	0	0	3.4002	0	0	1.5151	-0.106353	0.391914
Protein Clip1	Clip1	A0A0G2K681	A0A0G2K681_RAT	159 kDa	0	0	0	0	1.4852	1.5151	0.118692	0.32856
Protein Lama4	Lama4	F1LTF8	F1LTF8_RAT	197 kDa	0	5.8954	0	0	0	0	-0.500473	0.0871804
Acyl-CoA-binding domain-containing protein 5	LOC100910957	A0A0G2K3Z5	A0A0G2K3Z5_RAT	57 kDa	0	0	0	2.6104	0	0	0.225254	0.202177
Protein Dach1	Dach1	F1M0Y6	F1M0Y6_RAT	58 kDa	2.7905	0	0	0	0	0	-0.225254	0.240673
D-dopachrome decarboxylase	Ddt	P80254	DOPD_RAT	13 kDa	0	0	0	7.7397	8.4842	12.047	1.74364	0.00902752
Uncharacterized protein	3 SV	A0A0G2JW95	A0A0G2JW95_RAT	78 kDa	1.8604	0	0	0	0	0	-0.118692	0.359706
Protein LOC100361951	LOC100361951	A0A0G2KAB7	A0A0G2KAB7_RAT	10 kDa	0	0	0	0	0	2.4972	0.118692	0.32856
Aplp1 protein	Aplp1	B1WBV6	B1WBV6_RAT	72 kDa	0	0	0	0	1.3041	0	0	0.447763
Isoform 1 of Voltage-dependent L-type calcium channel subunit alpha-1C	Cacna1c	P22002-2	CAC1C_RAT	243 kDa	0	0	0	0	1.4852	0	0	0.447763
Uncharacterized protein	4 SV	A0A0G2K063	A0A0G2K063_RAT	128 kDa	0	0	0	1.418	0	0	0	0.447763
Muc1 protein	Muc1	B2GV31	B2GV31_RAT	66 kDa	0	0	0	0	0	2.878	0.225254	0.202177
Amyloid beta A4 protein	App	P08592	A4_RAT	87 kDa	5.5765	0	0	0	0	0	-0.500473	0.0871804
Caspase 7	Casp7	O88550	O88550_RAT	34 kDa	0	0	1.37	0	0	0	0	0.447763
ADAM28 isoform-1	Adam28	Q7TSB4	Q7TSB4_RAT	81 kDa	0	0	0	1.3073	0	0	0	0.447763
Ariadne homolog 2 (Drosophila) (Predicted), isoform CRA_a	Arih2	D3ZJB8	D3ZJB8_RAT	58 kDa	0	0	0	2.6104	0	0	0.225254	0.202177
Isoform XC of Plasma membrane calcium-transporting ATPase 2	Atp2b2	P11506-10	AT2B2_RAT	130 kDa	0	0	0	0	1.4852	0	0	0.447763
Protein Zswim3	Zswim3	D4AC07	D4AC07_RAT	79 kDa	0	0	0	1.5337	0	0	0.118692	0.32856
Protein Gpc6	Gpc6	A0A096MJY1	A0A096MJY1_RAT	63 kDa	0	0	0	2.6104	0	0	0.225254	0.202177
Disks large-associated protein 2	Dlgap2	P97837	DLGP2_RAT	119 kDa	0	0	0	0	2.3375	0	0.118692	0.32856
Protein Matn2	Matn2	F1LXS3	F1LXS3_RAT	105 kDa	0	3.2333	0	0	0	0	-0.225254	0.240673
Protein Mga	Mga	D3ZMQ0	D3ZMQ0_RAT	313 kDa	2.6983	0	0	0	0	0	-0.225254	0.240673
Protein Plekhg1	Plekhg1	D4AE81	D4AE81_RAT	163 kDa	0	0	0	1.418	0	0	0	0.447763
Protein LOC100363914	LOC100363914	M0RAI7	M0RAI7_RAT	25 kDa	0	0	0	1.4806	0	2.878	0.225254	0.202177
Protein Ccar2	Ccar2	F1LM55	F1LM55_RAT	103 kDa	0	0	0	5.1598	0	0	0.414448	0.103821
Insulin-like 3	Rlf	D3ZJX1	D3ZJX1_RAT	214 kDa	0	0	1.3734	0	0	0	0	0.447763
Protein Sema3e	Sema3e	D3Z8E2	D3Z8E2_RAT	89 kDa	0	0	0	2.6104	0	0	0.225254	0.202177
Protein Fam208b	Fam208b	D3ZVI2	D3ZVI2_RAT	263 kDa	0	0	0	1.5337	0	0	0.118692	0.32856
RGD1310159 protein	Acad10	B5DEF6	B5DEF6_RAT	119 kDa	0	1.8095	0	0	0	0	-0.118692	0.359706
Protein Npepo	Npepo	F1LRV1	F1LRV1_RAT	93 kDa	0	0	0	0	2.3375	0	0.118692	0.32856
Meprin A subunit alpha	Mep1a	Q64230	MEP1A_RAT	85 kDa	0	1.8095	0	0	0	0	-0.118692	0.359706
Protein Armcx4	Armcx4	D3ZV39	D3ZV39_RAT	243 kDa	0	0	0	1.5337	0	0	0.118692	0.32856
Protein Psme4	Psme4	A0A0G2K9R9	A0A0G2K9R9_RAT	211 kDa	0	0	0	2.0595	0	0	0.118692	0.32856
ATP-binding cassette sub-family A member 7	Abca7	F1LR67	F1LR67_RAT	238 kDa	0	0	0	0	0	2.4972	0.118692	0.32856
Unconventional myosin-Vb	Myo5b	A0A0G2K318	A0A0G2K318_RAT	214 kDa	0	0	0	0	0	6.0236	0.500473	0.078811
Calpain small subunit 1	Capns1	Q64537	CPNS1_RAT	29 kDa	0	0	0	0	0	4.317	0.323154	0.151198
Nuclear receptor coactivator 4	Ncoa4	B1H215	B1H215_RAT	70 kDa	0	5.8954	0	0	0	0	-0.500473	0.0871804
Protein Lrrk2	Lrrk2	F1LNJ1	F1LNJ1_RAT	285 kDa	0	2.2469	0	0	0	0	-0.118692	0.359706
Heterogeneous nuclear ribonucleoprotein H2	Hnrnph2	Q6AY09	HNRH2_RAT	49 kDa	2.7905	0	0	0	1.4852	0	-0.225254	0.240673
Protein Cachd1	Cachd1	D4ADK4	D4ADK4_RAT	133 kDa	0	2.3721	0	0	1.5196	0	0	0.447763
C-fos induced growth factor, isoform CRA_b	Figf	G3V9S8	G3V9S8_RAT	37 kDa	0	2.2469	0	0	0	2.4972	0	0.447763
Growth hormone d4	Prl2c1	Q1KZI0	Q1KZI0_RAT	26 kDa	1.3436	0	0	0	0	0	0	0.447763
Folate receptor 1 (Adult), isoform CRA_b	Folr1	G3V8M6	G3V8M6_RAT	30 kDa	0	0	0	1.5337	0	0	0.118692	0.32856
Protein Helb	Helb	D4AAN8	D4AAN8_RAT	122 kDa	0	0	0	1.5337	0	0	0.118692	0.32856
Phosphoglycerate mutase 1	Pgam1	P25113	PGAM1_RAT	29 kDa	2.9519	3.2333	3.4002	0	0	4.317	-0.256662	0.192022
Translationally-controlled tumor protein	Tpt1	P63029	TCTP_RAT	19 kDa	4.4278	4.85	5.1003	0	0	0	-0.944551	0.0274569
GTP-binding nuclear protein Ran	Ran	P62828	RAN_RAT	24 kDa	2.9519	0	0	3.9155	4.1662	2.878	0.505878	0.0773872
Anion exchange protein 3	Slc4a3	P23348	B3A3_RAT	135 kDa	0	0	1.3417	0	0	0	0	0.447763
Arachidonate 12-lipoxygenase, 12S-type	Alox12	F1LQ70	LOX12_RAT	76 kDa	2.0154	1.3618	2.0601	0	0	0	-0.225254	0.240673
Rab GDP dissociation inhibitor beta	Gdi2	P50399	GDIB_RAT	51 kDa	0	2.3721	2.7401	1.5337	1.5196	2.2727	0	0.447763
Uncharacterized protein	1 SV	A0A0G2K7I1	A0A0G2K7I1_RAT	10 kDa	0	0	0	0	0	7.1949	0.582161	0.0618667
4-trimethylaminobutyraldehyde dehydrogenase	Aldh9a1	A0A0G2JSI1	A0A0G2JSI1_RAT	54 kDa	0	0	0	2.3006	3.0393	1.5151	0.414448	0.103821
Hemochromatosis gene product HFE splice variant delE2(14E4)	Hfe	Q9R104	Q9R104_RAT	19 kDa	2.9519	0	0	0	0	0	-0.225254	0.240673
Leukocyte immunoglobulin-like receptor subfamily B member 3A	Lilrb3a	C0HJX2	LRB3A_RAT	83 kDa	0	0	2.3782	0	0	0	-0.118692	0.359706
Protein Nat14	Nat14	D3ZI74	D3ZI74_RAT	22 kDa	0	0	0	1.418	0	0	0	0.447763
Integrin alpha E2 (Fragment)	Itgae	O88341	O88341_RAT	129 kDa	0	0	3.4002	0	0	0	-0.225254	0.240673
Uncharacterized protein	4 SV	M0RBL2	M0RBL2_RAT	13 kDa	0	1.3618	0	0	1.5196	0	0.118692	0.32856
Lysozyme f1	RGD1306474	D4A0W2	D4A0W2_RAT	17 kDa	0	0	0	0	1.3041	0	0	0.447763
Transcription elongation factor B polypeptide 3	Tceb3	Q63187	ELOA1_RAT	87 kDa	1.3757	0	0	0	0	2.4972	0.118692	0.32856
Centrosomal protein of 63 kDa	Cep63	A0A096MIU4	A0A096MIU4_RAT	67 kDa	0	0	0	0	5.6561	0	0.500473	0.078811
Protein Cbx2	Cbx2	M0RE14	M0RE14_RAT	55 kDa	1.3436	0	0	0	0	0	0	0.447763
Uncharacterized protein	Jaml	D4A1C2	D4A1C2_RAT	42 kDa	0	0	0	0	1.4852	0	0	0.447763
E3 ubiquitin-protein ligase Praja-2	Pja2	Q63364	PJA2_RAT	78 kDa	0	0	0	1.4806	0	0	0	0.447763
Eukaryotic translation initiation factor 3 subunit J	Eif3j	A0JPM9	EIF3J_RAT	29 kDa	0	0	0	0	1.4852	0	0	0.447763
DNA topoisomerase 1	Top1	Q9WUL0	TOP1_RAT	91 kDa	0	1.8095	0	0	0	0	-0.118692	0.359706
Metastasis-associated gene family, member 2	Mta2	B2GV01	B2GV01_RAT	75 kDa	0	0	1.3417	0	0	0	0	0.447763
Preadipocyte factor 1	Dlk1	Q62779	Q62779_RAT	41 kDa	0	1.5814	0	0	0	0	-0.118692	0.359706
Protein LOC100911147	Vom2r71	F1LPZ0	F1LPZ0_RAT	97 kDa	0	0	0	0	0	1.5486	0.118692	0.32856
Microtubule-associated protein	Map2	F1LNK0	F1LNK0_RAT	211 kDa	2.0704	0	0	0	0	0	-0.118692	0.359706
Cathepsin S	Ctss	Q02765	CATS_RAT	37 kDa	0	0	0	0	2.4179	0	0.118692	0.32856
Protein LOC679811	LOC679811	D3ZRG1	D3ZRG1_RAT	176 kDa	0	0	0	0	0	1.5486	0.118692	0.32856
Protein Mpzl3	Mpzl3	D3ZBX8	D3ZBX8_RAT	26 kDa	1.8604	0	1.7947	0	0	0	-0.225254	0.240673
Collagen alpha-1(II) chain	Col2a1	P05539	CO2A1_RAT	135 kDa	1.3757	0	0	0	0	0	0	0.447763
Protein Zscan22	Zscan22	D4ADL6	D4ADL6_RAT	55 kDa	0	0	0	0	0	1.5486	0.118692	0.32856
Protein Cc2d2a	Cc2d2a	A0A0G2K9D9	A0A0G2K9D9_RAT	188 kDa	4.4278	0	0	0	0	0	-0.323154	0.159036
Golgin subfamily A member 4	Golga4	Q5U4E6	GOGA4_RAT	260 kDa	0	3.2333	0	0	2.7775	0	0	0.447763
Protein Tln2	Tln2	D3ZA84	D3ZA84_RAT	272 kDa	0	0	3.4002	0	0	1.2837	-0.225254	0.240673
Protein Nav1	Nav1	D4A5I4	D4A5I4_RAT	232 kDa	2.9519	0	0	0	0	0	-0.225254	0.240673
Lrp5 protein	Lrp5	B2RYI1	B2RYI1_RAT	177 kDa	0	0	0	2.0595	0	2.878	0.323154	0.151198
Cadherin 3, type 1, P-cadherin (Placental)	Cdh3	F1LMI3	F1LMI3_RAT	90 kDa	1.3436	2.0428	0	0	0	0	-0.118692	0.359706
Connective tissue growth factor	Ctgf	Q9R1E9	CTGF_RAT	38 kDa	0	0	0	0	0	1.5151	0.118692	0.32856
Protein Trio	Trio	F1M0Z1	F1M0Z1_RAT	344 kDa	0	0	0	2.4361	0	0	0.118692	0.32856
Protein Rbm19	Rbm19	D3ZHU8	D3ZHU8_RAT	106 kDa	0	1.3618	0	0	0	0	0	0.447763
Protein Col6a6	Col6a6	D3ZL10	D3ZL10_RAT	247 kDa	1.3757	0	0	0	0	0	0	0.447763
Protein Zfp282	Zfp282	D4A4V7	D4A4V7_RAT	74 kDa	0	0	0	0	0	3.0303	0.225254	0.202177
CD9 antigen	Cd9	P40241	CD9_RAT	25 kDa	2.9519	0	0	0	0	0	-0.225254	0.240673
Protein Arhgdib	Arhgdib	Q5M860	Q5M860_RAT	23 kDa	4.4278	3.2333	3.4002	0	0	0	-0.660194	0.0537639
Rab GDP dissociation inhibitor alpha	Gdi1	P50398	GDIA_RAT	51 kDa	0	2.3721	2.0551	0	0	0	-0.225254	0.240673
Ankrd6 protein	Ankrd6	B5DEH9	B5DEH9_RAT	78 kDa	0	2.7143	1.7947	0	0	0	-0.323154	0.159036
Adipocyte plasma membrane-associated protein	Apmap	Q7TP48	APMAP_RAT	42 kDa	0	0	0	3.0892	3.6269	0	0.500473	0.078811
Actin-related protein 2/3 complex subunit 1B	Arpc1b	O88656	ARC1B_RAT	41 kDa	2.0704	4.4937	2.3782	0	0	2.4972	-0.380432	0.125845
Fumarylacetoacetase	Fah	F1M6W1	F1M6W1_RAT	46 kDa	0	0	0	2.0595	4.8359	4.9945	0.807239	0.0383388
Uncharacterized protein	1 SV	D3ZBB2	D3ZBB2_RAT	13 kDa	0	0	0	3.9155	5.555	4.317	0.944551	0.0261015
Coronin	Coro1c	G3V624	G3V624_RAT	53 kDa	4.1409	2.2469	7.1345	0	0	0	-0.876973	0.0345321
Protein Traf4	Traf4	B1WC90	B1WC90_RAT	53 kDa	0	0	0	0	1.4852	0	0	0.447763
Protein Abca8	Abca8a	D3ZCF8	D3ZCF8_RAT	185 kDa	0	0	0	2.4361	0	0	0.118692	0.32856
Olfactory receptor	Olr46	D4ACJ4	D4ACJ4_RAT	36 kDa	0	0	0	2.0595	1.4456	0	0.118692	0.32856
Protein Pate4	Pate4	D4AE27	D4AE27_RAT	11 kDa	0	0	0	0	0	1.5151	0.118692	0.32856
Protein Tm9sf3	Tm9sf3	D3ZUD8	D3ZUD8_RAT	70 kDa	0	0	6.2462	0	0	0	-0.500473	0.0871804
Adhesion G protein-coupled receptor F5	Adgrf5	Q9WVT0	AGRF5_RAT	149 kDa	0	0	2.0601	0	0	0	-0.118692	0.359706
Intraflagellar transport protein 46 homolog	Ift46	Q6AXQ9	IFT46_RAT	34 kDa	0	0	0	0	0	9.0354	0.735086	0.044022
Gamma-aminobutyric acid receptor subunit epsilon	Gabre	A0A0G2K8U9	A0A0G2K8U9_RAT	59 kDa	0	0	0	0	0	1.2837	0	0.447763
Protein Plekhg3	Plekhg3	D3ZA21	D3ZA21_RAT	151 kDa	4.0474	0	0	0	0	0	-0.323154	0.159036
Protein Mfsd10	Mfsd10	D3ZD83	D3ZD83_RAT	49 kDa	0	0	0	0	2.4179	0	0.118692	0.32856
Hydroxyacyl-coenzyme A dehydrogenase, mitochondrial	Hadh	Q9WVK7	HCDH_RAT	34 kDa	2.6983	0	0	0	0	0	-0.225254	0.240673
Protein Vom2r54	Vom2r54	D3ZGS1	D3ZGS1_RAT	89 kDa	0	0	0	0	0	1.5486	0.118692	0.32856
Protein Rtl1	Rtl1	M0R9G4	M0R9G4_RAT	183 kDa	0	0	0	0	1.4456	0	0	0.447763
Protein Gcn1l1	Gcn1l1	F1LRI5	F1LRI5_RAT	293 kDa	0	0	0	0	0	1.4386	0	0.447763
Protein Vom2r37	Vom2r38	D3ZSW6	D3ZSW6_RAT	93 kDa	0	1.3602	0	1.4806	0	0	0	0.447763
Protein Ttc28	Ttc28	D3ZXP1	D3ZXP1_RAT	255 kDa	0	0	0	0	5.6561	0	0.500473	0.078811
Phosphatidylinositol 4-kinase alpha	Pi4ka	A0A140TAJ5	A0A140TAJ5_RAT	232 kDa	0	0	0	0	2.7775	0	0.225254	0.202177
Protein Cwh43	Cwh43	D4A4R9	D4A4R9_RAT	78 kDa	0	0	1.37	0	0	0	0	0.447763
cAMP-dependent protein kinase type II-beta regulatory subunit	Prkar2b	P12369	KAP3_RAT	46 kDa	3.1056	2.2469	2.3782	0	0	0	-0.414448	0.119251
Protein Usp8	Usp8	D3ZN39	D3ZN39_RAT	123 kDa	0	0	0	2.0595	0	0	0.118692	0.32856
A disintegrin-like and metalloprotease (Reprolysin type) with thrombospondin type 1 motif, 9 (Predicted)	Adamts9	D3ZMB0	D3ZMB0_RAT	211 kDa	0	1.8095	0	0	0	0	-0.118692	0.359706
Protein Ttc1	Ttc1	Q66H09	Q66H09_RAT	33 kDa	4.0474	0	0	0	0	0	-0.323154	0.159036
Tyrosine-protein phosphatase non-receptor type 23	Ptpn23	F1M951	F1M951_RAT	182 kDa	2.6983	0	0	0	0	0	-0.225254	0.240673
Frizzled homolog 3 (Drosophila), isoform CRA_a	Fzd3	M0RCN5	M0RCN5_RAT	76 kDa	0	1.8095	0	0	0	0	-0.118692	0.359706
Telomerase protein component 1	Tep1	O08653	TEP1_RAT	292 kDa	0	0	1.3417	0	0	0	0	0.447763
Protein Kansl1l	Kansl1l	D3ZZY7	D3ZZY7_RAT	104 kDa	0	0	6.2462	0	0	0	-0.500473	0.0871804
Serine/threonine-protein kinase PRP4 homolog	Prpf4b	Q5RKH1	PRP4B_RAT	117 kDa	0	0	0	0	1.4852	0	0	0.447763
Protein Sox6	Sox6	A0A0G2JTZ2	A0A0G2JTZ2_RAT	95 kDa	0	0	0	0	5.6561	0	0.500473	0.078811
Protein Filip1l	Filip1l	D4A900	D4A900_RAT	136 kDa	0	0	0	2.6104	0	0	0.225254	0.202177
Protein Xrn1	Xrn1	D4ABN8	D4ABN8_RAT	195 kDa	0	0	0	0	0	2.878	0.225254	0.202177
Di-N-acetylchitobiase	Ctbs	Q01460	DIAC_RAT	42 kDa	0	0	2.0551	0	0	1.5151	0	0.447763
C-type lectin domain family 11 member A	Clec11a	O88201	CLC11_RAT	36 kDa	0	0	0	0	3.6269	2.4972	0.414448	0.103821
Protein Ankfn1	Ankfn1	D4A9Q9	D4A9Q9_RAT	44 kDa	2.7905	2.7143	0	0	0	0	-0.414448	0.119251
Serglycin	Srgn	P04917	SRGN_RAT	19 kDa	2.6983	0	0	2.4361	0	3.4805	0.0974566	0.391706
Immune CD300 receptor	Cd300le	E9MW47	E9MW47_RAT	25 kDa	0	0	0	0	0	3.7459	0.323154	0.151198
Malate dehydrogenase, cytoplasmic	Mdh1	O88989	MDHC_RAT	36 kDa	0	0	0	0	3.6269	3.7459	0.582161	0.0618667
Protein Rai1	Rai1	A0A0G2K4G0	A0A0G2K4G0_RAT	201 kDa	0	0	3.4002	0	0	0	-0.225254	0.240673
Eukaryotic translation initiation factor 4A1	Eif4a1	Q6P3V8	Q6P3V8_RAT	46 kDa	2.6983	0	0	0	0	0	-0.225254	0.240673
Caspase-3	Casp3	P55213	CASP3_RAT	31 kDa	0	0	5.1003	0	0	0	-0.414448	0.119251
Aromatic-L-amino-acid decarboxylase	Ddc	P14173	DDC_RAT	54 kDa	0	3.2333	0	0	0	0	-0.225254	0.240673
Alpha-1,4 glucan phosphorylase	Pygm	B1WBU9	B1WBU9_RAT	97 kDa	0	0	0	2.4361	0	5.8008	0.582161	0.0618667
Smoothened homolog	Smo	G3V736	G3V736_RAT	87 kDa	0	0	0	0	5.6561	0	0.500473	0.078811
Disintegrin and metalloproteinase domain-containing protein 1	Adam1	P70505	ADAM1_RAT	86 kDa	0	1.5814	0	0	0	0	-0.118692	0.359706
Actin-like 6A	Actl6a	Q4KM87	Q4KM87_RAT	47 kDa	0	0	0	0	0	1.5151	0.118692	0.32856
Isoform Short of Insulin receptor	Insr	P15127-2	INSR_RAT	156 kDa	0	0	2.0551	0	0	0	-0.118692	0.359706
H(+)/Cl(-) exchange transporter 7	Clcn7	P51799	CLCN7_RAT	89 kDa	1.3757	0	0	0	0	0	0	0.447763
Embigin	Emb	O88775	EMB_RAT	37 kDa	0	0	0	0	0	1.4386	0	0.447763
Acyl-coenzyme A oxidase	Acoxl	D4A257	D4A257_RAT	71 kDa	0	0	0	0	0	1.4386	0	0.447763
Procollagen-lysine,2-oxoglutarate 5-dioxygenase 2	Plod2	Q811A3	PLOD2_RAT	85 kDa	2.6983	0	0	0	0	0	-0.225254	0.240673
Orphan nuclear receptor HZF-2	Nr1d2	Q62702	Q62702_RAT	56 kDa	0	0	0	1.5337	0	0	0.118692	0.32856
Brd3 protein	Brd3	B5DF71	B5DF71_RAT	81 kDa	0	0	0	0	0	1.5151	0.118692	0.32856
Protein Fcgbpl1	Fcgbpl1	F7EZQ4	F7EZQ4_RAT	276 kDa	0	0	0	0	1.4852	0	0	0.447763
Low molecular weight phosphotyrosine protein phosphatase	Acp1	P41498	PPAC_RAT	18 kDa	2.9519	3.2333	0	0	0	0	-0.414448	0.119251
Neural proliferation, differentiation and control, 1	Npdc1	Q6AY81	Q6AY81_RAT	36 kDa	0	7.2556	0	0	0	0	-0.582161	0.0686654
Protein Csmd3	Csmd3	F1LZ98	F1LZ98_RAT	334 kDa	0	0	0	2.6104	0	0	0.225254	0.202177
Protein Col26a1	Col26a1	F1M0M7	F1M0M7_RAT	46 kDa	1.3436	0	1.3734	0	0	0	0	0.447763
Protein Lrp12	Lrp12	D3ZCF7	D3ZCF7_RAT	95 kDa	0	1.8095	0	0	1.5196	0	0	0.447763
Protein Dopey2	Dopey2	A0A0G2JXD9	A0A0G2JXD9_RAT	258 kDa	0	0	0	2.0595	2.4179	0	0.225254	0.202177
Protein RGD1563354	RGD1563354	F1M4P5	F1M4P5_RAT	131 kDa	0	0	0	0	1.5196	0	0.118692	0.32856
Glutamate receptor ionotropic, NMDA 2A	Grin2a	Q00959	NMDE1_RAT	165 kDa	0	0	6.2462	0	0	0	-0.500473	0.0871804
MICAL-like protein 2	Micall2	D3ZEN0	MILK2_RAT	108 kDa	5.5765	0	0	0	0	0	-0.500473	0.0871804
H6 homeo box 1 (Predicted), isoform CRA_b	Hmx1	D3ZBP8	D3ZBP8_RAT	35 kDa	2.6983	0	0	0	0	0	-0.225254	0.240673
Protein Brd4	Brd4	D3ZGX8	D3ZGX8_RAT	156 kDa	0	0	0	0	0	1.5151	0.118692	0.32856
Protein Adam33	Adam33	F1M8J6	F1M8J6_RAT	87 kDa	0	1.3618	0	0	0	0	0	0.447763
Protein Mov10l1	Mov10l1	F1M357	F1M357_RAT	127 kDa	0	5.8954	0	0	0	0	-0.500473	0.0871804
Protein Arhgef33	Arhgef33	D3Z8W6	D3Z8W6_RAT	95 kDa	0	0	0	1.3073	0	0	0	0.447763
Protein Fhod3	Fhod3	F1LQJ2	F1LQJ2_RAT	163 kDa	0	0	0	1.418	0	0	0	0.447763
Protein Rnf222	Rnf222	D3ZTZ3	D3ZTZ3_RAT	23 kDa	0	0	0	0	1.5196	0	0.118692	0.32856
Protein Mon2	Mon2	D3ZCG3	D3ZCG3_RAT	188 kDa	0	0	0	0	2.7775	0	0.225254	0.202177
ATP-binding cassette sub-family B member 7, mitochondrial	Abcb7	A0A0G2K866	A0A0G2K866_RAT	83 kDa	0	0	0	0	5.6561	0	0.500473	0.078811
Isoform 6a of Neurexin-1	Nrxn1	Q63372-6	NRX1A_RAT	167 kDa	1.8604	0	0	0	0	0	-0.118692	0.359706
Protein Fam160a1	Fam160a1	M0R5L5	M0R5L5_RAT	72 kDa	0	1.8095	0	0	0	0	-0.118692	0.359706
Actin-related protein 2/3 complex subunit 2	Arpc2	P85970	ARPC2_RAT	34 kDa	2.9519	3.2333	0	2.6104	0	0	-0.188166	0.285509
Protein Mpo	Mpo	A0A0G2K1A2	A0A0G2K1A2_RAT	81 kDa	0	0	2.6907	2.4361	2.3375	2.3203	0.0974566	0.391706
Isoform 4 of Pro-neuregulin-2, membrane-bound isoform	Nrg2	O35569-4	NRG2_RAT	92 kDa	0	3.2333	0	0	0	0	-0.225254	0.240673
Uncharacterized protein	1 SV	M0RC23	M0RC23_RAT	11 kDa	0	0	0	0	4.1662	4.317	0.582161	0.0618667
Alpha-mannosidase 2	Man2a1	P28494	MA2A1_RAT	131 kDa	0	0	0	2.6104	0	0	0.225254	0.202177
Protein Ubr2	Ubr2	A0A0G2K1U4	A0A0G2K1U4_RAT	181 kDa	0	3.3703	2.3782	0	0	0	-0.323154	0.159036
Cyclic nucleotide-gated channel beta subunit	Cngb1	O35788	O35788_RAT	151 kDa	0	0	0	0	0	2.3203	0.118692	0.32856
Heparanase	Hpse	F1M581	F1M581_RAT	61 kDa	0	0	0	3.6542	2.3375	0	0.414448	0.103821
Thioredoxin	Txn	P11232	THIO_RAT	12 kDa	0	0	0	0	0	6.0236	0.500473	0.078811
Protein Lrrc24	Lrrc24	A0JPN8	A0JPN8_RAT	56 kDa	0	2.712	0	0	0	0	-0.225254	0.240673
Bifunctional lysine-specific demethylase and histidyl-hydroxylase NO66	No66	D3ZU57	NO66_RAT	67 kDa	0	0	2.6907	0	0	0	-0.225254	0.240673
Uncharacterized protein	4 SV	D3ZZD8	D3ZZD8_RAT	20 kDa	0	0	0	0	1.5196	0	0.118692	0.32856
Transmembrane channel-like protein	Tmc7	D3ZJC3	D3ZJC3_RAT	83 kDa	0	0	6.2462	0	0	0	-0.500473	0.0871804
Voltage-dependent T-type calcium channel subunit alpha-1G	Cacna1g	O54898	CAC1G_RAT	250 kDa	0	0	1.3734	0	0	0	0	0.447763
RCG54514	Nectin2	A0A0G2KA71	A0A0G2KA71_RAT	51 kDa	0	0	0	0	0	6.0236	0.500473	0.078811
Steroid 21-hydroxylase	Cyp21	Q64562	CP21A_RAT	56 kDa	0	0	0	5.1598	0	0	0.414448	0.103821
Protein Ccdc79	Ccdc79	A0A0G2KAH8	A0A0G2KAH8_RAT	87 kDa	0	0	0	0	0	1.5151	0.118692	0.32856
Protein Ccbe1	Ccbe1	F1LV50	F1LV50_RAT	34 kDa	0	0	0	0	0	1.2837	0	0.447763
LRRGT00090	Cntnap3b	Q6TUF4	Q6TUF4_RAT	24 kDa	0	1.3618	0	0	0	0	0	0.447763
Metalloendopeptidase OMA1, mitochondrial	Oma1	D3ZS74	OMA1_RAT	57 kDa	2.9519	0	0	0	0	0	-0.225254	0.240673
Copper chaperone for superoxide dismutase	Ccs	Q9JK72	CCS_RAT	29 kDa	0	0	0	0	5.6561	0	0.500473	0.078811
Protein Fbln7	Fbln7	D3ZSY7	D3ZSY7_RAT	48 kDa	0	0	0	0	1.4852	0	0	0.447763
6-phosphogluconate dehydrogenase, decarboxylating	Pgd	Q7TP11	Q7TP11_RAT	121 kDa	0	0	1.37	0	2.4179	0	0.118692	0.32856
DNA polymerase alpha catalytic subunit (Fragment)	Pola1	O89042	DPOLA_RAT	165 kDa	0	0	0	1.5337	0	0	0.118692	0.32856
Protein Mtmr4	Mtmr4	D3ZW40	D3ZW40_RAT	133 kDa	0	0	1.3734	0	0	0	0	0.447763
KRAB box containing zinc finger protein	Zfp472	Q7TPB3	Q7TPB3_RAT	62 kDa	0	0	1.3734	0	0	0	0	0.447763
Protein Prdm15	Prdm15	D3ZQ99	D3ZQ99_RAT	130 kDa	0	1.3602	0	0	0	0	0	0.447763
Protein Arid1b	Arid1b	F1LNP1	F1LNP1_RAT	190 kDa	0	1.3602	0	0	0	0	0	0.447763
Gnptg protein	Gnptg	B0BNH1	B0BNH1_RAT	34 kDa	0	0	2.3782	0	0	0	-0.118692	0.359706
Histocompatibility (Minor) HA-1 (Predicted), isoform CRA_b	Hmha1	D4AAI2	D4AAI2_RAT	123 kDa	2.0704	0	0	0	0	0	-0.118692	0.359706
Protein IWS1 homolog	Iws1	Q3SWT4	IWS1_RAT	85 kDa	0	0	1.3734	0	0	0	0	0.447763
GABA-A gamma2 long isoform	Gabrg2	Q6PW52	Q6PW52_RAT	55 kDa	0	0	0	2.4361	0	0	0.118692	0.32856
Protein Wwc3	Wwc3	M0R8P6	M0R8P6_RAT	128 kDa	0	0	0	0	1.4852	0	0	0.447763
PERQ amino acid rich, with GYF domain 1 (Predicted)	Gigyf1	D3ZQJ3	D3ZQJ3_RAT	116 kDa	0	0	0	2.0595	0	0	0.118692	0.32856
Chromosome segregation 1-like (S. cerevisiae) (Predicted)	Cse1l	D3ZPR0	D3ZPR0_RAT	110 kDa	0	0	2.6907	0	0	0	-0.225254	0.240673
Leucine rich repeat containing 23, isoform CRA_a	LOC100911585	G3V9K7	G3V9K7_RAT	40 kDa	0	0	0	0	3.6269	0	0.323154	0.151198
Estrogen receptor	Esr1	P06211	ESR1_RAT	67 kDa	0	0	0	0	0	1.5151	0.118692	0.32856
Sodium/potassium-transporting ATPase subunit alpha	Atp4a	F1LRK1	F1LRK1_RAT	114 kDa	0	0	0	0	2.7775	2.3203	0.323154	0.151198
Coronin	Coro1b	G3V940	G3V940_RAT	54 kDa	0	0	2.3782	0	0	0	-0.118692	0.359706
Leukotriene A(4) hydrolase	Lta4h	Q499P2	Q499P2_RAT	69 kDa	0	0	1.3734	0	0	0	0	0.447763
Tissue alpha-L-fucosidase	Fuca1	P17164	FUCO_RAT	53 kDa	0	0	0	1.5337	1.5196	0	0.225254	0.202177
Protein Mast2	Mast2	A0A0G2K212	A0A0G2K212_RAT	199 kDa	1.3757	0	0	0	0	0	0	0.447763
Protein Vom2r12	Vom2r13	A0A0G2JZT8	A0A0G2JZT8_RAT	97 kDa	0	0	0	0	0	1.5486	0.118692	0.32856
Protein Krt26	Krt26	Q6IFW9	Q6IFW9_RAT	48 kDa	0	0	0	3.0892	0	0	0.225254	0.202177
Protein Zc3h7a	Zc3h7a	A0A0G2JVM3	A0A0G2JVM3_RAT	110 kDa	0	0	2.6907	0	0	0	-0.225254	0.240673
Pulmonary surfactant-associated protein C	Sftpc	A0A0H2UHI8	A0A0H2UHI8_RAT	24 kDa	0	1.3602	0	0	0	0	0	0.447763
Structural maintenance of chromosomes protein 1A	Smc1a	Q9Z1M9	SMC1A_RAT	143 kDa	0	0	3.4002	0	0	0	-0.225254	0.240673
Cdc14a protein	Cdc14a	B1WBT1	B1WBT1_RAT	70 kDa	0	0	0	0	0	1.4386	0	0.447763
Bifunctional purine biosynthesis protein PURH	Atic	O35567	PUR9_RAT	64 kDa	0	2.3721	1.37	0	0	0	-0.118692	0.359706
Oxidation resistance protein 1	Oxr1	A0A0G2JZ50	A0A0G2JZ50_RAT	93 kDa	0	0	3.4002	0	0	0	-0.225254	0.240673
DnaJ homolog subfamily C member 5B	Dnajc5b	D3ZD82	DNJ5B_RAT	23 kDa	0	0	0	0	1.4456	1.4386	0	0.447763
Protein-glutamine gamma-glutamyltransferase K	Tgm1	P23606	TGM1_RAT	91 kDa	0	0	0	0	3.6269	0	0.323154	0.151198
Protein LOC102546630	LOC102546630	A0A0G2JXX5	A0A0G2JXX5_RAT	13 kDa	0	0	0	0	2.9704	0	0.225254	0.202177
Protein Trpm5	Trpm5	F1LMD7	F1LMD7_RAT	131 kDa	0	0	1.37	0	0	0	0	0.447763
Heat shock 70 kDa protein 1A	Hspa1a	P0DMW0	HS71A_RAT	70 kDa	2.6983	4.068	5.3814	0	0	0	-0.807239	0.039589
Phosphoinositide phospholipase C	Plcd3	D4A978	D4A978_RAT	89 kDa	0	0	0	0	0	6.0236	0.500473	0.078811
Galectin	Lgalsl	B4F7A3	B4F7A3_RAT	19 kDa	5.5765	0	9.3692	0	0	0	-1.07406	0.0219376
Peroxiredoxin-6	Prdx6	O35244	PRDX6_RAT	25 kDa	0	0	0	3.9155	4.1662	2.878	0.735086	0.044022
F-BAR domain only protein 2	Fcho2	D3ZYR1	FCHO2_RAT	89 kDa	1.3757	0	0	0	0	0	0	0.447763
Tubulin beta-4B chain	Tubb4b	G3V7C6	G3V7C6_RAT	61 kDa	0	3.1628	2.0551	0	0	1.5151	-0.20393	0.256191
LIM and senescent cell antigen-like domains 1 isoform D	Lims1	C0KUC5	C0KUC5_RAT	42 kDa	3.1056	0	3.5672	0	0	0	-0.500473	0.0871804
Protein Rnf186	Rnf186	D4A7F1	D4A7F1_RAT	30 kDa	0	0	0	1.418	0	0	0	0.447763
RT1 class I, CE15	RT1-CE15	Q6MG29	Q6MG29_RAT	42 kDa	0	0	0	0	0	1.5151	0.118692	0.32856
Chemokine (C-C motif) receptor 1	Ccr1	Q9JLY8	Q9JLY8_RAT	41 kDa	0	0	0	0	0	1.5151	0.118692	0.32856
Protein phosphatase 1A	Ppm1a	P20650	PPM1A_RAT	42 kDa	2.6983	0	0	0	0	0	-0.225254	0.240673
Chemokine (C-C motif) receptor 1-like 1 (Predicted)	Ccr1l1	D3ZFW8	D3ZFW8_RAT	41 kDa	0	0	0	2.6104	0	0	0.225254	0.202177
Protein LOC691286	LOC691286	A0A0G2K7Y1	A0A0G2K7Y1_RAT	16 kDa	0	0	0	0	1.4456	0	0	0.447763
Park2 co-regulated	Pacrg	A0JPP9	A0JPP9_RAT	35 kDa	0	0	0	0	0	1.5486	0.118692	0.32856
Dentin sialophosphoprotein	Dspp	E9PTW3	E9PTW3_RAT	96 kDa	0	2.3721	0	0	0	0	-0.118692	0.359706
Disintegrin and metalloproteinase domain-containing protein 18	Adam18	F1LRY9	F1LRY9_RAT	79 kDa	0	0	0	0	0	2.878	0.225254	0.202177
Olfactory receptor	Olr67	F1LXE2	F1LXE2_RAT	35 kDa	0	0	2.6907	0	0	0	-0.225254	0.240673
Protein FAM71B	Fam71b	A0A140TAE4	A0A140TAE4_RAT	69 kDa	0	0	0	2.0595	0	0	0.118692	0.32856
Inositol-pentakisphosphate 2-kinase	Ippk	Q5PXE9	IPPK_RAT	56 kDa	0	0	0	0	3.5063	0	0.323154	0.151198
Protein Adamts10	Adamts10	A0A0G2K229	A0A0G2K229_RAT	121 kDa	0	0	0	0	0	2.878	0.225254	0.202177
Protein Rltpr	Rltpr	D3ZC15	D3ZC15_RAT	148 kDa	0	0	2.3782	0	0	0	-0.118692	0.359706
Integrin beta 2 alpha subunit	Itgam	Q9JI30	Q9JI30_RAT	127 kDa	0	1.8095	0	0	0	0	-0.118692	0.359706
Bromodomain-containing protein 2	Brd2	Q6MGA9	BRD2_RAT	88 kDa	0	0	1.37	0	0	0	0	0.447763
Hect domain and RLD 3 (Predicted), isoform CRA_a	Herc3	D3ZPP6	D3ZPP6_RAT	117 kDa	0	1.3618	0	0	0	0	0	0.447763
DnaJ (Hsp40) homolog, subfamily B, member 1 (Predicted), isoform CRA_b	Dnajb1	B0K030	B0K030_RAT	38 kDa	0	0	4.0361	0	0	0	-0.323154	0.159036
Protein Spata13	Spata13	D3ZWB4	D3ZWB4_RAT	138 kDa	0	0	0	0	0	2.878	0.225254	0.202177
Protein Rrp12	Rrp12	M0R3M8	M0R3M8_RAT	143 kDa	0	2.2469	0	0	0	0	-0.118692	0.359706
Protein Tex10	Tex10	D4A401	D4A401_RAT	105 kDa	0	0	0	1.4806	0	0	0	0.447763
Napsin	Napsa	Q9QX71	Q9QX71_RAT	46 kDa	0	0	0	0	0	2.3203	0.118692	0.32856
Protein Clec16a	Clec16a	A0A0G2KA14	A0A0G2KA14_RAT	110 kDa	2.9519	0	0	0	0	0	-0.225254	0.240673
RCG62186	Zbtb1	Q672J3	Q672J3_RAT	81 kDa	0	0	0	1.4806	0	0	0	0.447763
Isoform Flip of Glutamate receptor 1	Gria1	P19490-2	GRIA1_RAT	102 kDa	0	1.8095	0	0	0	0	-0.118692	0.359706
Protein Potec	Potec	A0A0G2JZY9	A0A0G2JZY9_RAT	31 kDa	0	2.712	0	0	0	0	-0.225254	0.240673
Cannabinoid receptor 1	Cnr1	P20272	CNR1_RAT	53 kDa	0	0	1.37	0	0	0	0	0.447763
Uncharacterized protein	1 SV	D3ZET9	D3ZET9_RAT	126 kDa	0	0	1.7947	0	0	0	-0.118692	0.359706
Protein Atmin	Atmin	A0A0G2K752	A0A0G2K752_RAT	87 kDa	0	0	0	0	0	2.3203	0.118692	0.32856
Protein Med12l (Fragment)	Med12l	A0A0G2JV69	A0A0G2JV69_RAT	196 kDa	0	5.8954	0	0	0	0	-0.500473	0.0871804
Paraspeckle component 1	Pspc1	A0A0G2JYN7	A0A0G2JYN7_RAT	53 kDa	1.3757	0	0	0	0	0	0	0.447763
Protein Hfm1	Hfm1	F1LWY1	F1LWY1_RAT	161 kDa	0	0	0	0	0	6.0236	0.500473	0.078811
Protein Scyl2	Scyl2	D4A1Y0	D4A1Y0_RAT	103 kDa	1.3436	0	0	0	0	0	0	0.447763
Protein Alyref	Alyref	D3ZXH7	D3ZXH7_RAT	20 kDa	2.6983	0	0	0	0	0	-0.225254	0.240673
C-type lectin domain family 4 member F	Clec4f	P10716	CLC4F_RAT	61 kDa	1.3436	0	0	0	0	0	0	0.447763
Ras-related protein Rab-1A	Rab1A	Q6NYB7	RAB1A_RAT	23 kDa	2.9519	0	3.4002	0	0	0	-0.414448	0.119251
Serine/threonine-protein phosphatase PP1-alpha catalytic subunit	Ppp1ca	P62138	PP1A_RAT	38 kDa	2.0704	0	2.3782	0	0	0	-0.225254	0.240673
Prkr interacting protein 1 (IL11 inducible)	Prkrip1	B0BMS9	B0BMS9_RAT	21 kDa	0	2.2469	0	0	0	0	-0.118692	0.359706
Apolipoprotein A-V	Apoa5	A0A0H2UHP7	A0A0H2UHP7_RAT	44 kDa	0	2.2469	3.5672	0	0	0	-0.414448	0.119251
Cystathionine gamma-lyase	Cth	P18757	CGL_RAT	44 kDa	0	0	0	2.0595	0	2.4972	0.225254	0.202177
Prostaglandin-H2 D-isomerase	Ptgds	P22057	PTGDS_RAT	21 kDa	0	0	0	2.6104	0	4.317	0.500473	0.078811
Fibulin-5	Fbln5	Q9WVH8	FBLN5_RAT	50 kDa	1.3436	0	0	2.3006	1.5196	0	0.225254	0.202177
Galectin-5	Lgals5	P47967	LEG5_RAT	16 kDa	5.5765	5.8954	6.2462	0	0	0	-1.19713	0.0187719
Tumor-associated calcium signal transducer 2	Tacstd2	Q6P9Z6	TACD2_RAT	36 kDa	0	0	0	2.6104	0	0	0.225254	0.202177
Protein Tmprss15	Tmprss15	D4A911	D4A911_RAT	96 kDa	0	2.712	0	0	0	0	-0.225254	0.240673
Growth hormone-releasing hormone receptor	Ghrhr	Q02644	GHRHR_RAT	52 kDa	1.8604	0	0	0	0	0	-0.118692	0.359706
Protein Zyg11a	Zyg11a	D4A9Y1	D4A9Y1_RAT	80 kDa	0	0	0	0	0	2.4972	0.118692	0.32856
Protein Atg2b	Atg2b	F1MAF8	F1MAF8_RAT	220 kDa	0	0	0	0	0	2.3203	0.118692	0.32856
Protein RGD1566386	RGD1566386	A0A0G2K1C7	A0A0G2K1C7_RAT	79 kDa	0	0	0	5.1598	0	0	0.414448	0.103821
Protein Tmem9b	Tmem9b	D3ZW49	D3ZW49_RAT	14 kDa	0	0	0	2.6104	0	0	0.225254	0.202177
Choline transporter-like protein 2	Slc44a2	B4F795	CTL2_RAT	80 kDa	0	2.3721	0	0	0	0	-0.118692	0.359706
Transmembrane channel-like protein 4	Tmc4	Q496Z4	TMC4_RAT	78 kDa	0	0	0	0	5.6561	0	0.500473	0.078811
Isoform 2 of Interleukin enhancer-binding factor 3	Ilf3	Q9JIL3-2	ILF3_RAT	98 kDa	0	1.3602	0	0	0	0	0	0.447763
Protein Dcp2	Dcp2	D4A9C6	D4A9C6_RAT	41 kDa	0	0	0	0	0	1.5486	0.118692	0.32856
Protein Wisp3	Wisp3	D3ZDL5	D3ZDL5_RAT	39 kDa	0	0	0	0	2.3375	0	0.118692	0.32856
GPI inositol-deacylase	Pgap1	Q765A7	PGAP1_RAT	104 kDa	9.7922	0	0	0	0	0	-0.807239	0.039589
Phosphatidylinositol 4,5-bisphosphate 3-kinase catalytic subunit beta isoform	Pik3cb	Q9Z1L0	PK3CB_RAT	123 kDa	0	0	0	0	1.3041	0	0	0.447763
Protein Zc3h13	Zc3h13	E9PSN4	E9PSN4_RAT	204 kDa	0	0	0	1.4806	0	0	0	0.447763
T-complex protein 1 subunit alpha	Tcp1	P28480	TCPA_RAT	60 kDa	0	0	2.6907	0	0	0	-0.225254	0.240673
Membrane-bound aminopeptidase P	Xpnpep2	Q99MA2	Q99MA2_RAT	76 kDa	0	1.3618	0	0	0	0	0	0.447763
Protein Usp35	Usp35	F1M8S4	F1M8S4_RAT	112 kDa	0	0	1.3417	0	0	0	0	0.447763
Protein Adck5	Adck5	A0A0G2K6E7	A0A0G2K6E7_RAT	74 kDa	0	0	0	1.5337	0	0	0.118692	0.32856
Insulin-like growth factor-binding protein 2	Igfbp2	P12843	IBP2_RAT	33 kDa	0	0	0	0	2.4179	2.4972	0.225254	0.202177
General transcription factor 3C polypeptide 1	Gtf3c1	Q63505	TF3C1_RAT	242 kDa	0	0	2.3782	0	0	0	-0.118692	0.359706
Protein LOC689396	LOC689396	F1LZB9	F1LZB9_RAT	72 kDa	0	0	0	0	1.3041	0	0	0.447763
Chmp1b protein (Fragment)	Chmp1b	B4F787	B4F787_RAT	26 kDa	0	0	0	7.7397	0	0	0.660194	0.0523865
Protein Adgra2	Adgra2	D4ADC7	D4ADC7_RAT	143 kDa	0	0	0	0	0	6.0236	0.500473	0.078811
Angiopoietin-like 6	Angptl6	B2RYM1	B2RYM1_RAT	51 kDa	0	0	1.37	0	1.5196	0	0.118692	0.32856
Protein Abracl	Abracl	D3ZSL2	D3ZSL2_RAT	9 kDa	5.5765	5.8954	6.2462	0	0	0	-1.19713	0.0187719
Protein Thbs1	Thbs1	M0R979	M0R979_RAT	127 kDa	1.3757	0	0	0	0	0	0	0.447763
Protein Amer1	Amer1	D3ZCP6	D3ZCP6_RAT	122 kDa	0	0	0	1.5337	0	0	0.118692	0.32856
Isoform 2 of E3 ubiquitin-protein ligase TRIP12	Trip12	F1LP64-2	TRIPC_RAT	218 kDa	0	0	2.6907	0	0	0	-0.225254	0.240673
G-protein coupled receptor-associated sorting protein 1	Gprasp1	Q920R4	GASP1_RAT	151 kDa	2.9519	0	0	0	0	0	-0.225254	0.240673
Vimentin	Vim	P31000	VIME_RAT	54 kDa	2.6983	2.712	2.6907	0	0	0	-0.582161	0.0686654
Protein Igsf3	Igsf3	A0A0G2K7L2	A0A0G2K7L2_RAT	134 kDa	0	0	0	0	0	1.5486	0.118692	0.32856
cGMP-inhibited 3',5'-cyclic phosphodiesterase A	Pde3a	Q62865	PDE3A_RAT	124 kDa	0	0	0	0	0	1.5151	0.118692	0.32856
Protein Sipa1l3	Sipa1l3	F1LYG2	F1LYG2_RAT	195 kDa	0	0	0	1.418	0	0	0	0.447763
Protein Susd5	Susd5	D3ZSC1	D3ZSC1_RAT	68 kDa	1.3757	0	0	0	0	0	0	0.447763
Sepiapterin reductase	Spr	P18297	SPRE_RAT	28 kDa	0	0	3.4002	0	2.7775	0	0	0.447763
Chromogranin-A	Chga	P10354	CMGA_RAT	52 kDa	0	0	1.3734	0	0	0	0	0.447763
Protein Zfp111	Zfp111	G3V9G6	G3V9G6_RAT	85 kDa	0	0	0	0	0	1.2837	0	0.447763
Endoplasmic reticulum resident protein 29	Erp29	P52555	ERP29_RAT	29 kDa	0	0	5.1003	0	0	0	-0.414448	0.119251
Protein RGD1566265	RGD1566265	G3V6A6	G3V6A6_RAT	22 kDa	0	0	0	2.1271	0	0	0.118692	0.32856
Protein Slx4	Slx4	F1LU18	F1LU18_RAT	189 kDa	0	0	0	2.4361	0	0	0.118692	0.32856
PDZ and LIM domain protein 1	Pdlim1	P52944	PDLI1_RAT	36 kDa	0	5.8954	6.2462	0	0	0	-0.876973	0.0345321
Ryanodine receptor 1	Ryr1	A0A0G2K5J1	A0A0G2K5J1_RAT	563 kDa	0	0	0	0	0	2.878	0.225254	0.202177
Complement component 1 Q subcomponent-binding protein, mitochondrial	C1qbp	O35796	C1QBP_RAT	31 kDa	5.3966	0	2.6907	0	0	0	-0.582161	0.0686654
Neurabin-2	Ppp1r9b	O35274	NEB2_RAT	90 kDa	0	0	0	0	1.3041	0	0	0.447763
Nuclear receptor subfamily 1 group D member 1	Nr1d1	Q63503	NR1D1_RAT	67 kDa	0	2.712	0	0	0	0	-0.225254	0.240673
Protein Abca9	Abca9	A0A0G2K3S4	A0A0G2K3S4_RAT	183 kDa	0	0	0	0	0	1.5486	0.118692	0.32856
Protein LOC691352	LOC691352	D3ZFP5	D3ZFP5_RAT	24 kDa	0	0	6.2462	0	0	0	-0.500473	0.0871804
Protein Sap30bp	Sap30bp	B5DFL5	B5DFL5_RAT	34 kDa	0	0	0	5.1598	0	0	0.414448	0.103821
Protein LOC690114	LOC690114	F1LZ55	F1LZ55_RAT	92 kDa	0	0	0	0	0	1.5486	0.118692	0.32856
Protein Kdm4b	Kdm4b	M0RB75	M0RB75_RAT	123 kDa	0	0	0	1.4806	0	0	0	0.447763
Protein LOC102557415	LOC102557415	D3ZNL6	D3ZNL6_RAT	21 kDa	0	0	2.3782	0	0	0	-0.118692	0.359706
L-selectin	Sell	P30836	LYAM1_RAT	42 kDa	0	1.3618	0	0	0	0	0	0.447763
Arginase-1	Arg1	P07824	ARGI1_RAT	35 kDa	0	0	0	2.0595	0	0	0.118692	0.32856
Actin-binding LIM protein 2	Ablim2	Q6KC51	ABLM2_RAT	68 kDa	0	0	0	0	0	2.4972	0.118692	0.32856
Serine/threonine-protein kinase TAO3	Taok3	Q53UA7	TAOK3_RAT	105 kDa	0	0	0	0	0	2.3203	0.118692	0.32856
AP-2 complex subunit mu	Ap2m1	P84092	AP2M1_RAT	50 kDa	2.6983	0	0	0	0	0	-0.225254	0.240673
YME1-like 1 (S. cerevisiae)	Yme1l1	Q66HP7	Q66HP7_RAT	80 kDa	0	0	0	0	1.4852	0	0	0.447763
Protein Mbtd1	Mbtd1	M0R9N9	M0R9N9_RAT	80 kDa	0	0	0	0	0	1.2837	0	0.447763
DNA-directed RNA polymerase I subunit RPA2	Polr1b	O54888	RPA2_RAT	128 kDa	0	0	0	2.6104	0	0	0.225254	0.202177
Progressive ankylosis protein homolog	Ankh	P58366	ANKH_RAT	54 kDa	0	0	0	1.418	0	0	0	0.447763
Protein LOC100909784	LOC100909784	A0A0G2K918	A0A0G2K918_RAT	63 kDa	0	0	0	0	0	1.5486	0.118692	0.32856
Adenylate cyclase 1 (Predicted)	Adcy1	D4A3N4	D4A3N4_RAT	108 kDa	0	2.2469	0	0	0	0	-0.118692	0.359706
Pantothenate kinase 1 (Predicted), isoform CRA_a	Pank1	D3ZWD3	D3ZWD3_RAT	42 kDa	0	2.2469	0	0	0	0	-0.118692	0.359706
Glycine amidinotransferase, mitochondrial	Gatm	P50442	GATM_RAT	48 kDa	0	0	1.3417	0	0	0	0	0.447763
Calponin	Cnn2	D3ZRX9	D3ZRX9_RAT	24 kDa	0	0	6.2462	0	0	0	-0.500473	0.0871804
Probable G-protein-coupled receptor 158	Gpr158	A0A0A0MY13	A0A0A0MY13_RAT	135 kDa	0	1.3618	0	0	0	0	0	0.447763
Deleted in malignant brain tumors 1 protein	Dmbt1	D3ZZV0	D3ZZV0_RAT	115 kDa	2.6983	0	0	0	0	0	-0.225254	0.240673
Proteasome activator complex subunit 2	Psme2	Q63798	PSME2_RAT	27 kDa	2.9519	3.2333	0	0	0	0	-0.414448	0.119251
Protein Zbtb49	Zbtb49	A0A0G2JT85	A0A0G2JT85_RAT	83 kDa	0	0	0	0	1.4852	0	0	0.447763
Protein CYR61	Cyr61	Q9ES72	CYR61_RAT	42 kDa	0	1.3602	1.7947	0	0	0	-0.118692	0.359706
Protein Tnip2	Tnip2	G3V7R6	G3V7R6_RAT	49 kDa	0	0	0	0	0	1.5486	0.118692	0.32856
Protein Uroc1	Uroc1	D3ZIC2	D3ZIC2_RAT	75 kDa	0	1.3618	0	0	0	0	0	0.447763
Protein Olr987	Olr987	D3ZZC8	D3ZZC8_RAT	37 kDa	0	0	0	0	1.4456	0	0	0.447763
Extended synaptotagmin-1	Esyt1	Q9Z1X1	ESYT1_RAT	121 kDa	0	2.2469	2.3782	0	0	0	-0.225254	0.240673
N-alpha-acetyltransferase 25, NatB auxiliary subunit	Naa25	Q6QI44	NAA25_RAT	111 kDa	2.9519	0	0	0	0	0	-0.225254	0.240673
Isocitrate dehydrogenase [NADP] cytoplasmic	Idh1	P41562	IDHC_RAT	47 kDa	0	0	0	0	2.4179	3.7459	0.414448	0.103821
Catenin beta-1	Ctnnb1	Q9WU82	CTNB1_RAT	85 kDa	0	0	0	0	5.6561	0	0.500473	0.078811
Glucose-6-phosphate 1-dehydrogenase	G6pdx	P05370	G6PD_RAT	59 kDa	0	2.3721	1.37	0	0	0	-0.118692	0.359706
Transmembrane epididymal protein 1	Teddm1	Q8CHM9	TEDM1_RAT	35 kDa	0	0	0	5.1598	0	0	0.414448	0.103821
Cryptochrome-1	Cry1	Q32Q86	CRY1_RAT	66 kDa	0	0	0	2.6104	0	0	0.225254	0.202177
Angiopoietin-1	Angpt1	O35460	ANGP1_RAT	57 kDa	0	0	0	0	1.4852	0	0	0.447763
Protein LOC689725	LOC689725	D4AAW9	D4AAW9_RAT	153 kDa	0	0	0	0	2.4179	0	0.118692	0.32856
Protein Itga9	Itga9	D3ZN51	D3ZN51_RAT	115 kDa	0	1.3618	0	0	0	0	0	0.447763
LIM domain-containing protein 1	Limd1	B5DEH0	LIMD1_RAT	71 kDa	0	0	0	0	0	1.4386	0	0.447763
Spermatogenesis-defective protein 39 homolog	Vipas39	Q5PQN6	SPE39_RAT	53 kDa	0	0	3.4002	0	0	0	-0.225254	0.240673
Platelet-activating factor acetylhydrolase IB subunit alpha	Pafah1b1	P63004	LIS1_RAT	47 kDa	2.0704	0	0	0	0	0	-0.118692	0.359706
Epidermal growth factor receptor related protein	Errp	Q9ESE0	Q9ESE0_RAT	53 kDa	0	0	0	0	0	2.3203	0.118692	0.32856
Tyrosine-protein kinase receptor	Csf1r	A0A0G2KBC4	A0A0G2KBC4_RAT	109 kDa	0	1.3602	0	0	0	0	0	0.447763
Centrosomal protein of 57 kDa	Cep57	B4F7A7	CEP57_RAT	57 kDa	2.0704	0	0	0	0	0	-0.118692	0.359706
F-actin-capping protein subunit alpha-1	Capza1	B2GUZ5	CAZA1_RAT	33 kDa	2.0704	2.2469	0	0	0	0	-0.225254	0.240673
Protein Zbbx	Zbbx	A0A0G2K3P2	A0A0G2K3P2_RAT	86 kDa	0	0	0	2.0595	0	0	0.118692	0.32856
Calpain-8	Capn8	Q78EJ9	CAN8_RAT	80 kDa	2.9519	0	0	0	0	0	-0.225254	0.240673
Potassium voltage-gated channel subfamily A member 1	Kcna1	P10499	KCNA1_RAT	56 kDa	0	0	1.3734	0	0	0	0	0.447763
Protein Vgll2	Vgll2	D3ZG38	D3ZG38_RAT	34 kDa	0	0	0	1.3073	0	0	0	0.447763
Protein Krt86	Krt86	Q6IG10	Q6IG10_RAT	57 kDa	0	0	0	0	1.4852	0	0	0.447763
CD44i (Fragment)	2 SV	Q62913	Q62913_RAT	56 kDa	1.3436	0	0	0	0	0	0	0.447763
Isoform 2 of Proto-oncogene tyrosine-protein kinase Src	Src	Q9WUD9-2	SRC_RAT	61 kDa	0	1.5814	0	0	0	0	-0.118692	0.359706
KAT8 regulatory NSL complex subunit 3	Kansl3	A0A0G2K522	A0A0G2K522_RAT	96 kDa	0	0	0	0	2.3375	0	0.118692	0.32856
Protein Swap70	Swap70	D3ZRE7	D3ZRE7_RAT	69 kDa	5.5765	0	0	0	0	0	-0.500473	0.0871804
DEP domain containing 2 (Predicted)	Prex2	D3ZW14	D3ZW14_RAT	138 kDa	0	0	0	0	1.4852	0	0	0.447763
Protein Zfp52	Zfp52	A0A0G2JX65	A0A0G2JX65_RAT	92 kDa	0	0	1.7947	0	0	0	-0.118692	0.359706
SEC14-like protein 2	Sec14l2	Q99MS0	S14L2_RAT	46 kDa	2.0704	0	0	0	0	0	-0.118692	0.359706
Methyltransferase-like protein	Mettl16	D3Z9M1	D3Z9M1_RAT	63 kDa	0	0	0	0	1.4852	0	0	0.447763
Protein Synpo2	Synpo2	D4A702	D4A702_RAT	136 kDa	0	0	1.7947	0	0	0	-0.118692	0.359706
RAB10, member RAS oncogene family	Rab10	Q5RKJ9	Q5RKJ9_RAT	23 kDa	0	3.2333	3.4002	0	0	0	-0.414448	0.119251
RCG31799	Angptl8	D3ZMI0	D3ZMI0_RAT	22 kDa	0	0	0	2.6104	0	4.317	0.500473	0.078811
Uncharacterized protein	1 SV	M0R9U2	M0R9U2_RAT	11 kDa	0	0	0	0	1.4852	0	0	0.447763
Protein disulfide-isomerase A6	Pdia6	Q63081	PDIA6_RAT	48 kDa	0	1.5814	1.37	0	0	0	-0.118692	0.359706
Protein Ceacam10	Ceacam10	D3ZAN0	D3ZAN0_RAT	46 kDa	0	0	0	0	0	2.3203	0.118692	0.32856
Protein Rgs17	Rgs17	F1M0G0	F1M0G0_RAT	24 kDa	0	0	0	0	1.4456	0	0	0.447763
Protein Ttll4	Ttll4	D4A331	D4A331_RAT	132 kDa	0	0	2.3782	0	0	0	-0.118692	0.359706
Protein Phf8	Phf8	D4AD31	D4AD31_RAT	114 kDa	0	0	0	1.3073	0	0	0	0.447763
Protein LOC100361739	LOC100361739	M0R588	M0R588_RAT	11 kDa	0	0	0	0	0	1.5486	0.118692	0.32856
Isoform GLAST-1A of Excitatory amino acid transporter 1	Slc1a3	P24942-2	EAA1_RAT	54 kDa	0	0	1.7947	0	0	0	-0.118692	0.359706
Voltage-dependent calcium channel gamma-1 subunit	Cacng1	P97707	CCG1_RAT	25 kDa	0	0	0	1.5337	0	0	0.118692	0.32856
Leukotriene C4 synthase	Ltc4s	G3V6E6	G3V6E6_RAT	17 kDa	2.6983	0	0	0	0	0	-0.225254	0.240673
Uridine phosphorylase	Upp2	D4A9N9	D4A9N9_RAT	35 kDa	0	2.2469	0	0	0	0	-0.118692	0.359706
Folliculin	Flcn	Q76JQ2	FLCN_RAT	64 kDa	0	0	0	2.6104	0	0	0.225254	0.202177
Protein Ldlrad1	Ldlrad1	D4A460	D4A460_RAT	23 kDa	0	0	0	1.5337	0	0	0.118692	0.32856
Follistatin-related protein 1	Fstl1	F8WG88	F8WG88_RAT	61 kDa	0	0	0	0	1.3041	0	0	0.447763
Protein Nlrp12	Nlrp12	A0A0G2JW23	A0A0G2JW23_RAT	119 kDa	2.9519	0	0	0	0	0	-0.225254	0.240673
Phosphatase and tensin homolog, isoform CRA_a	Pten	O54857	O54857_RAT	47 kDa	0	0	0	2.4361	0	0	0.118692	0.32856
Phosphatidylinositol glycan anchor biosynthesis, class Q	Pigq	Q642B8	Q642B8_RAT	66 kDa	2.9519	0	0	0	0	0	-0.225254	0.240673
Protein Supt16h	Supt16h	D4A4J0	D4A4J0_RAT	120 kDa	2.6983	0	0	0	0	0	-0.225254	0.240673
Phosphatidylinositol 3-kinase regulatory subunit alpha	Pik3r1	Q63787	P85A_RAT	84 kDa	0	1.8095	0	0	0	0	-0.118692	0.359706
Protein Iqgap2	Iqgap2	F1LW74	F1LW74_RAT	163 kDa	2.0704	0	0	0	0	0	-0.118692	0.359706
Cul1 protein	Cul1	B1WBY1	B1WBY1_RAT	90 kDa	5.5765	0	0	0	0	0	-0.500473	0.0871804
Protein Naca	Naca	M0R9L0	M0R9L0_RAT	220 kDa	0	0	0	0	0	6.0236	0.500473	0.078811
Protein Acap1	Acap1	D4ABD3	D4ABD3_RAT	82 kDa	0	0	3.4002	0	0	0	-0.225254	0.240673
Protein Dtx3l	Dtx3l	D3Z8X6	D3Z8X6_RAT	83 kDa	0	0	0	0	1.4852	0	0	0.447763
Coatomer subunit alpha	Copa	B5DFK1	B5DFK1_RAT	138 kDa	2.6983	0	0	0	0	0	-0.225254	0.240673
Protein Ints6	Ints6	A0A0G2K7S2	A0A0G2K7S2_RAT	100 kDa	0	1.8095	0	0	0	0	-0.118692	0.359706
Protein Atxn7l1	Atxn7l1	F1M9V0	F1M9V0_RAT	78 kDa	0	0	0	0	5.6561	0	0.500473	0.078811
tRNA-splicing endonuclease subunit Sen34	Tsen34	Q5XIB7	Q5XIB7_RAT	34 kDa	0	0	0	0	0	2.4972	0.118692	0.32856
Uncharacterized protein	4 SV	D4A3L8	D4A3L8_RAT	15 kDa	0	0	0	2.6104	2.7775	0	0.414448	0.103821
Prohibitin-2	Phb2	Q5XIH7	PHB2_RAT	33 kDa	4.0474	0	0	0	0	0	-0.323154	0.159036
Uncharacterized protein	1 SV	A0A0G2K5D2	A0A0G2K5D2_RAT	14 kDa	0	0	0	0	4.1662	0	0.323154	0.151198
Protein Tcof1	Tcof1	D4A206	D4A206_RAT	145 kDa	0	0	0	1.4806	0	0	0	0.447763
ATP-dependent DNA helicase Q1	Recql	Q6AYJ1	RECQ1_RAT	70 kDa	0	1.3618	0	0	0	0	0	0.447763
Protein Zc3h12b	Zc3h12b	D4ACQ4	D4ACQ4_RAT	94 kDa	2.9519	0	0	0	0	0	-0.225254	0.240673
A-kinase anchor protein SPHKAP	Sphkap	P0C6C0	SPKAP_RAT	184 kDa	0	0	0	0	0	2.4972	0.118692	0.32856
Leucine zipper protein 1	Luzp1	G3V7L9	G3V7L9_RAT	120 kDa	0	0	0	0	2.3375	0	0.118692	0.32856
N-myc proto-oncogene protein	Mycn	Q63379	MYCN_RAT	50 kDa	0	0	0	0	1.3041	0	0	0.447763
Protein kinase C alpha type	Prkca	P05696	KPCA_RAT	77 kDa	0	2.2469	0	0	0	0	-0.118692	0.359706
Protein Ipo8	Ipo8	A0A0G2K6J6	A0A0G2K6J6_RAT	112 kDa	0	0	0	1.4806	0	0	0	0.447763
Fanconi anemia group C protein homolog	Fancc	O35870	FANCC_RAT	64 kDa	0	0	1.37	0	0	0	0	0.447763
Protein Sema5b	Sema5b	D4AEM7	D4AEM7_RAT	120 kDa	0	0	2.3782	0	0	0	-0.118692	0.359706
Carboxylic ester hydrolase (Fragment)	Ces2e	O35535	O35535_RAT	62 kDa	0	0	0	0	0	2.3229	0.118692	0.32856
Protein Kcnq5	Kcnq5	F1LY25	F1LY25_RAT	91 kDa	0	0	0	0	0	2.4972	0.118692	0.32856
Protein Lrsam1	Lrsam1	D3ZI42	D3ZI42_RAT	84 kDa	0	0	0	0	2.7775	0	0.225254	0.202177
Hyaluronidase-1	Hyal1	Q76HN1	HYAL1_RAT	51 kDa	0	0	2.0551	0	0	0	-0.118692	0.359706
Protein Fam60a	Fam60a	M0R746	M0R746_RAT	26 kDa	0	0	0	0	1.3041	0	0	0.447763
Monocyte differentiation antigen CD14	Cd14	Q63691	CD14_RAT	40 kDa	0	0	0	0	0	1.5151	0.118692	0.32856
MOB kinase activator 1A	Mob1a	Q3T1J9	MOB1A_RAT	25 kDa	0	3.2333	0	0	0	0	-0.225254	0.240673
Cytochrome P450 4F4	Cyp4f4	P51869	CP4F4_RAT	60 kDa	0	1.3602	0	0	0	0	0	0.447763
Giant axonal neuropathy (Predicted)	Gan	D3ZRI9	D3ZRI9_RAT	68 kDa	0	2.2469	0	0	0	0	-0.118692	0.359706
Protein Gas2l3	Gas2l3	D4AB19	D4AB19_RAT	73 kDa	0	0	0	0	0	1.2837	0	0.447763
Protein Izumo2	LOC100911976	M0R6Z0	M0R6Z0_RAT	25 kDa	0	0	0	0	0	1.2837	0	0.447763
Protein Abhd15	Abhd15	D3Z8B6	D3Z8B6_RAT	51 kDa	0	0	0	0	2.4179	0	0.118692	0.32856
Long-chain-fatty-acid--CoA ligase ACSBG1	Acsbg1	Q924N5	ACBG1_RAT	81 kDa	0	0	0	2.0595	0	0	0.118692	0.32856
Cytochrome P450 2D18	Cyp2d18	Q64680	CP2DI_RAT	57 kDa	0	1.3618	0	0	0	0	0	0.447763
Ras-related protein Rab-7a	Rab7a	P09527	RAB7A_RAT	24 kDa	0	3.2333	0	0	0	0	-0.225254	0.240673
Protein Sorcs2	Sorcs2	D3ZW09	D3ZW09_RAT	129 kDa	0	0	0	2.0595	0	0	0.118692	0.32856
Polypeptide N-acetylgalactosaminyltransferase	Galnt2	A0A0G2JU25	A0A0G2JU25_RAT	62 kDa	1.3436	0	0	0	0	0	0	0.447763
Protein Fam205a	Fam205a	F1LWV6	F1LWV6_RAT	148 kDa	0	0	0	0	0	6.0236	0.500473	0.078811
Protein Pramef12	Pramef12	F1M2Q6	F1M2Q6_RAT	52 kDa	0	0	0	0	1.5196	0	0.118692	0.32856
Protein Stk25	Stk25	Q6V9V9	Q6V9V9_RAT	48 kDa	5.5765	0	0	0	0	0	-0.500473	0.0871804
Tubulin-specific chaperone A	Tbca	Q6PEC1	TBCA_RAT	13 kDa	0	0	1.3417	0	0	0	0	0.447763
Potassium channel tetramerisation domain containing 3	Kctd3	D3ZNX0	D3ZNX0_RAT	89 kDa	0	1.3602	0	0	0	0	0	0.447763
Protein Grsf1	Grsf1	F1LRK4	F1LRK4_RAT	53 kDa	0	5.8954	0	0	0	0	-0.500473	0.0871804
Protein Rab40b	Rab40b	B5DF78	B5DF78_RAT	31 kDa	0	0	0	0	5.6561	0	0.500473	0.078811
Exosome component 7	Exosc7	G3V6K3	G3V6K3_RAT	32 kDa	1.3757	0	0	0	0	0	0	0.447763
Protein Lrrc69	Lrrc69	D3Z998	D3Z998_RAT	38 kDa	0	0	6.2462	0	0	0	-0.500473	0.0871804
tRNA-splicing ligase RtcB homolog	Rtcb	Q6AYT3	RTCB_RAT	55 kDa	0	0	0	0	0	1.5486	0.118692	0.32856
Ectonucleoside triphosphate diphosphohydrolase 4 (Predicted), isoform CRA_b	Entpd4	A0A0G2JX61	A0A0G2JX61_RAT	70 kDa	0	0	1.37	0	0	0	0	0.447763
Protein Alkbh1	Alkbh1	D3Z8W2	D3Z8W2_RAT	44 kDa	0	1.8095	0	0	0	0	-0.118692	0.359706
Glycine N-methyltransferase	Gnmt	P13255	GNMT_RAT	33 kDa	0	0	0	2.0595	0	0	0.118692	0.32856
RCG55748	Ucn3	A1YKY5	A1YKY5_RAT	18 kDa	0	3.2333	0	0	0	0	-0.225254	0.240673
Protein RRNAD1	Rrnad1	Q6AYG0	RRNAD_RAT	53 kDa	0	0	0	0	0	2.4972	0.118692	0.32856
Protein Smpd4	Smpd4	F1MAK9	F1MAK9_RAT	93 kDa	0	0	1.3417	0	0	0	0	0.447763
ATP-binding cassette sub-family D member 2	Abcd2	Q9QY44	ABCD2_RAT	83 kDa	0	0	0	2.6104	0	0	0.225254	0.202177
Neurolysin, mitochondrial	Nln	P42676	NEUL_RAT	80 kDa	0	0	2.6907	0	0	0	-0.225254	0.240673
Protein 4930596D02Rik	4930596D02Rik	D4ADU5	D4ADU5_RAT	23 kDa	0	0	0	0	1.4852	0	0	0.447763
MHC class I RT1.Ab heavy chain	2 SV	Q31254	Q31254_RAT	41 kDa	0	2.2469	0	0	0	0	-0.118692	0.359706
Mesoderm-specific transcript homolog protein	Mest	Q6P5P5	MEST_RAT	39 kDa	0	0	2.3782	0	0	0	-0.118692	0.359706
Geranylgeranyl pyrophosphate synthase	Ggps1	Q6F596	GGPPS_RAT	35 kDa	2.9519	0	0	0	0	0	-0.225254	0.240673
Ras-like protein family member 11B	Rasl11b	Q6IMA7	RSLBB_RAT	27 kDa	0	0	0	0	2.7775	0	0.225254	0.202177
Myocyte enhancer factor 2B	Mef2b	Q6AXR7	Q6AXR7_RAT	37 kDa	0	0	0	1.418	0	0	0	0.447763
Hephaestin	Heph	Q920H8	HEPH_RAT	130 kDa	0	5.8954	0	0	0	0	-0.500473	0.0871804
Insulin-like growth factor-binding protein 6	Igfbp6	P35572	IBP6_RAT	24 kDa	0	0	0	0	2.7775	0	0.225254	0.202177
Protein Fam196b	Fam196b	D3ZZH5	D3ZZH5_RAT	49 kDa	0	0	2.3782	0	0	0	-0.118692	0.359706
Protein LOC691422	LOC691422	F1M5G7	F1M5G7_RAT	59 kDa	0	5.8954	0	0	0	0	-0.500473	0.0871804
Protein LOC100910401	LOC100910401	M0R4Y2	M0R4Y2_RAT	27 kDa	0	0	0	0	0	2.878	0.225254	0.202177
Receptor protein serine/threonine kinase	Bmpr2	F1LQC5	F1LQC5_RAT	115 kDa	2.0704	0	0	0	0	0	-0.118692	0.359706
Protein LOC691661	LOC691661	A0A0G2K1K6	A0A0G2K1K6_RAT	58 kDa	0	1.3618	0	0	0	0	0	0.447763
Oligodendrocyte transcription factor 1	Olig1	Q9WUQ3	OLIG1_RAT	27 kDa	0	0	0	0	0	2.4972	0.118692	0.32856
Spermatogenesis associated 6-like protein	Spata6l	Q6AYJ3	SPA6L_RAT	46 kDa	2.9519	0	0	0	0	0	-0.225254	0.240673
Protein Casd1	Casd1	M0R6Q0	M0R6Q0_RAT	91 kDa	0	5.8954	0	0	0	0	-0.500473	0.0871804
Protein Rbl1	Rbl1	D3ZS28	D3ZS28_RAT	113 kDa	4.0474	0	0	0	0	0	-0.323154	0.159036
Myeloblastosis oncogene-like 2 (Predicted)	Mybl2	D3ZLC6	D3ZLC6_RAT	80 kDa	0	0	0	0	2.7775	0	0.225254	0.202177
LRRGT00076	LOC100363193	Q6TUG8	Q6TUG8_RAT	60 kDa	0	3.2333	0	0	0	0	-0.225254	0.240673
Isoform 1 of Nuclear receptor ROR-beta	Rorb	P45446-1	RORB_RAT	52 kDa	0	0	0	2.4361	0	0	0.118692	0.32856
