# Supplementary material for: Biological Effects of Korean Red Ginseng Polysaccharides in Aged Rat Using Global Proteomic Approach
Source: Molecules. 2020 Jul 1;25(13):3019. doi: 10.3390/molecules25133019 (PMC7412055; doi:10.3390/molecules25133019)
Supplement: Supplementary file 1 [file molecules-25-03019-s001.zip › Supplementary Files/Supplemental-Table/Supplemental-Table-3.-Spleen-protein-list.xlsx]

## Sheet: Supplemental Table 3
Supplemental Table 3. Spleen protein list
Identified Proteins	Gene	Accession Number	Uniprot ID	Molecular Weight	1N_1	1N_2	1N_3	2H_1	2H_2	2H_3	STN	p-value
Spectrin, alpha, erythrocytic 1	Spta1	D4A678	D4A678_RAT	280 kDa	254.86	262.35	252.69	866.75	840.78	820.14	32.1254	2.17553e-05
Myosin-9	Myh9	Q62812	MYH9_RAT	226 kDa	893.94	0	886.81	984.58	1340.2	986.49	22.7162	4.84549e-05
Spectrin beta chain	Sptb	A0A140UHX6	A0A140UHX6_RAT	268 kDa	235.08	228.88	227.12	511.64	536.88	517.32	18.3382	4.84549e-05
Collagen type IV alpha 2 chain	Col4a2	F1M6Q3	F1M6Q3_RAT	161 kDa	237.67	267.35	279.1	62.427	53.809	62.921	-18.7541	5.24104e-05
Collagen type IV alpha 1 chain	Col4a1	F1MA59	F1MA59_RAT	161 kDa	295.59	328.69	304.86	91.034	75.615	91.443	-18.8337	5.24104e-05
Fibrillin 1	Fbn1	G3V9M6	G3V9M6_RAT	312 kDa	635.38	681.4	611.39	241.59	247.68	223.38	-24.0886	5.24104e-05
Spectrin beta chain	Sptbn1	G3V6S0	G3V6S0_RAT	273 kDa	217.9	219.46	227.84	458.79	434.59	442.47	14.7035	9.4932e-05
Sialic acid-binding Ig-like lectin 1	Siglec1	A0A0G2K320	A0A0G2K320_RAT	183 kDa	90.111	90.511	90.3	211.77	231.72	215.58	11.7873	0.00015822
Laminin subunit beta-2	Lamb2	M0R6K0	M0R6K0_RAT	197 kDa	138.03	125.57	110.51	29.764	26.451	31.422	-12.0133	0.000161187
Fibronectin	Fn1	A0A096P6L8	A0A096P6L8_RAT	272 kDa	374.51	374.17	312.13	190.43	171.19	170.2	-12.7434	0.000161187
Collagen type VII alpha 1 chain	Col7a1	D3ZE04	D3ZE04_RAT	259 kDa	89.242	76.222	77.423	6.9829	5.6267	4.8596	-13.0944	0.000161187
Uncharacterized protein	1 SV	F1LTJ5	F1LTJ5_RAT	263 kDa	453.48	435.38	443.5	241.85	243.42	234.96	-13.2372	0.000161187
Laminin subunit gamma 1	Lamc1	F1MAA7	F1MAA7_RAT	177 kDa	219.02	217.09	227.37	82.539	75.27	77.569	-13.2841	0.000161187
Laminin subunit alpha 5	Lama5	F1MAN8	F1MAN8_RAT	404 kDa	195.69	231.61	163.68	61.671	55.988	70.468	-13.3426	0.000161187
RCG34610, isoform CRA_c	Srsf1	D4A9L2	D4A9L2_RAT	28 kDa	306.36	293.8	294.95	153.77	159.03	159.45	-10.8298	0.000162176
Collagen type VI alpha 2 chain	Col6a2	F1LNH3	F1LNH3_RAT	110 kDa	293.11	292.32	272.37	163.52	135.89	146.74	-10.7587	0.000163164
DnaJ heat shock protein family (Hsp40) member C13	Dnajc13	D3ZN27	D3ZN27_RAT	255 kDa	47.635	48.311	35.676	125.31	129.71	125.43	9.75986	0.000164153
Myosin, heavy polypeptide 9, non-muscle	Myh9	G3V6P7	G3V6P7_RAT	226 kDa	1517	1608.8	1553.9	1846.2	1827.1	1883.6	9.65372	0.000164153
Pre-mRNA processing factor 8, isoform CRA_a	Prpf8	G3V6H2	G3V6H2_RAT	274 kDa	91.233	101.83	95.697	198.22	207.68	184.64	9.30691	0.000169098
Collagen alpha-1(I) chain	Col1a1	P02454	CO1A1_RAT	138 kDa	89.401	85.888	98.204	25.009	29.007	27.427	-8.84794	0.000170087
Spectrin alpha chain, non-erythrocytic 1	Sptan1	Q6IRK8	Q6IRK8_RAT	282 kDa	343.89	347.31	315.76	486.27	483.09	487.7	8.96104	0.000171075
Stabilin-2/HARE	Stab2	E0X583	E0X583_RAT	275 kDa	67.215	76.131	68.283	162.66	160.78	147.98	8.93011	0.000171075
Microtubule-actin cross-linking factor 1	Macf1	A0A0G2K9T4	A0A0G2K9T4_RAT	835 kDa	62.416	58.389	55.788	160.05	119.83	136.52	8.75916	0.000171075
Ferritin light chain 1	Ftl1	P02793	FRIL1_RAT	21 kDa	292.73	314.01	293.59	195.16	180.98	178.08	-8.59341	0.000172064
Insulin-like growth factor 2 receptor	Igf2r	G3V824	G3V824_RAT	274 kDa	20.124	22.277	21.038	75.501	75.158	79.679	8.3585	0.000173053
Profilin-1	Pfn1	P62963	PROF1_RAT	15 kDa	113.61	97.665	98.012	184.12	194.27	198.58	8.19893	0.000173053
Serine/threonine/tyrosine kinase 1	Styk1	D3ZHY0	D3ZHY0_RAT	48 kDa	2.05	0	1.0323	9.8284	35.241	46.901	8.07344	0.000175031
Fatty acid synthase	Fasn	P12785	FAS_RAT	273 kDa	70.529	61.916	58.569	139.82	133.15	141.23	8.0537	0.000175031
Transglutaminase 2, C polypeptide	Tgm2	Q6P6R6	Q6P6R6_RAT	77 kDa	106.99	118.03	107.84	48.076	44.891	45.297	-7.82224	0.000186897
Keratin, type II cytoskeletal 5	Krt5	A0A0G2K509	A0A0G2K509_RAT	63 kDa	261.1	281.08	233.57	158.15	157.84	162.61	-7.84761	0.000186897
Telomerase protein component 1	Tep1	O08653	TEP1_RAT	292 kDa	20.124	22.713	22.425	76.473	74.8	66.937	7.73306	0.000187886
Filamin A	Flna	C0JPT7	C0JPT7_RAT	280 kDa	1096.6	1165.7	1168.2	1340	1335.5	1351.2	7.4799	0.000187886
von Willebrand factor	Vwf	F1M957	F1M957_RAT	309 kDa	131.32	115.59	128.94	205.95	225.87	197.55	7.34902	0.000187886
Nephronectin	Npnt	A0A0G2JW46	A0A0G2JW46_RAT	64 kDa	42.01	51.459	40.548	10.787	7.1786	7.2894	-7.19289	0.000188875
Collagen, type I, alpha 2	NEWGENE_621351	A0A0G2K5E8	A0A0G2K5E8_RAT	120 kDa	47.501	45.733	41.545	6.9829	9.106	8.3325	-7.32464	0.000188875
Junction plakoglobin	Jup	Q6P0K8	PLAK_RAT	82 kDa	94.566	92.03	66.892	28.741	28.724	33.414	-7.50749	0.000188875
Keratin, type II cytoskeletal 1	Krt1	Q6IMF3	K2C1_RAT	65 kDa	232.45	252.42	241.38	144.86	155.95	145.96	-7.58542	0.000188875
Keratin, type II cytoskeletal 5	Krt5	Q6P6Q2	K2C5_RAT	62 kDa	246.94	254.41	250.98	148.82	149.59	168.08	-7.63596	0.000188875
Plectin	Plec	Q6S399	Q6S399_RAT	514 kDa	278.02	210.57	238.27	347.65	334.41	344.37	6.8635	0.000188875
Keratin, type I cytoskeletal 10	Krt10	Q6IFW6	K1C10_RAT	57 kDa	251.95	262.43	300.37	177.63	184.75	178.07	-7.00119	0.000190853
Collagen type VI alpha 1 chain	Col6a1	D3ZUL3	D3ZUL3_RAT	109 kDa	273.57	301.06	272.87	189.75	200.98	176.38	-7.02923	0.000190853
Transformer-2 protein homolog beta	Tra2b	P62997	TRA2B_RAT	34 kDa	121.02	140.07	141.34	72.306	64.966	68.021	-7.07044	0.000190853
LDL receptor-related protein 1	Lrp1	G3V928	G3V928_RAT	505 kDa	335.11	421.01	433.35	316.81	281.4	288.11	-6.47086	0.000195797
Nuclear pore membrane glycoprotein 210	Nup210	P11654	PO210_RAT	204 kDa	66.127	65.956	63.347	124.73	133.1	116.89	6.59877	0.000197775
Ferritin	3 SV	M0R5T8	M0R5T8_RAT	21 kDa	87.122	168.34	167.44	93.613	76.317	68.844	-6.35307	0.000201731
Latent-transforming growth factor beta-binding protein 1	Ltbp1	D3ZAA3	D3ZAA3_RAT	187 kDa	22.487	28.433	39.156	5.591	4.2387	1.7755	-6.4374	0.000201731
Filamin B	Flnb	A0A0G2JXT8	A0A0G2JXT8_RAT	278 kDa	204.38	219.14	221.31	305.28	301.61	304.13	6.40788	0.000201731
Isoform 3 of Electrogenic sodium bicarbonate cotransporter 1	Slc4a4	Q9JI66-3	S4A4_RAT	123 kDa	1.0326	0	2.1447	20.265	22.685	23.645	6.38355	0.000201731
Serine/arginine-rich splicing factor 2	Srsf2	Q6PDU1	SRSF2_RAT	25 kDa	125.09	137.93	164.45	86.161	66.523	93.287	-6.21302	0.00021063
Vacuolar protein sorting 13 homolog C	Vps13c	D4A4K4	D4A4K4_RAT	419 kDa	40.855	47.572	43.007	100.15	91.2	87.555	6.24425	0.000214586
Keratin, type I cytoskeletal 17	Krt17	Q6IFU8	K1C17_RAT	48 kDa	125.75	127.78	123.27	68.066	65.811	77.127	-6.01321	0.000226452
Desmoplakin	Dsp	F1LMV6	F1LMV6_RAT	332 kDa	52.103	61.141	33.829	18.328	16.75	14.264	-5.70206	0.00024623
RCG61762, isoform CRA_d	Srsf7	D4A720	D4A720_RAT	27 kDa	86.859	103.62	95.557	45.163	53.577	48.164	-5.73944	0.00024623
ATP-binding cassette subfamily A member 1	Abca1	F1LNL3	F1LNL3_RAT	254 kDa	12.477	11.165	20.249	47.013	46.72	45.557	5.75785	0.000250185
MHC class I alpha chain (Fragment)	2 SV	O02953	O02953_RAT	39 kDa	0	1.1725	0	16.878	15.959	19.677	5.68075	0.000252163
Nidogen-1	Nid1	F1LM84	F1LM84_RAT	137 kDa	53.024	34.07	23.404	11.036	9.9342	8.242	-5.55974	0.000263041
Hemoglobin subunit alpha-1/2	Hba1	P01946	HBA_RAT	15 kDa	713.87	675.49	731.6	827.02	831.49	818.15	5.45157	0.000288752
Alpha-2-macroglobulin	A2m	P06238	A2MG_RAT	164 kDa	15.628	12.798	9.6542	38.532	38.775	42.071	5.21988	0.000297651
Mx2	2 SV	J7JVB9	J7JVB9_RAT	75 kDa	12.002	11.145	11.104	36.847	34.713	40.092	5.14322	0.00029864
Histone H2A type 2-A	Hist2h2aa3	P0CC09	H2A2A_RAT	14 kDa	65.435	71.571	76.574	35.715	33.271	34.664	-5.16956	0.000304574
Eosinophilroxidase	Epx	D3ZSY4	D3ZSY4_RAT	81 kDa	118.92	108.93	124.41	69.639	73.49	67.717	-5.20673	0.000304574
Keratin, type I cytoskeletal 14	Krt14	Q6IFV1	K1C14_RAT	53 kDa	135.53	104.31	142.81	81.511	76.625	76.71	-5.23463	0.000304574
Keratin, type II cytoskeletal 6A	Krt6a	Q4FZU2	K2C6A_RAT	59 kDa	110.63	104.19	136.71	66.362	69.813	76.566	-5.1007	0.000305562
Keratin, type II cytoskeletal 2 epidermal	Krt2	Q6IG02	K22E_RAT	69 kDa	109.37	128.83	125.74	72.791	69.985	79.801	-5.11242	0.000305562
Keratin, type II cytoskeletal 73	Krt73	Q6IG03	K2C73_RAT	60 kDa	122.95	122.88	111.95	74.747	70.431	72.086	-5.13343	0.000305562
Histone H4	Hist1h4b	P62804	H4_RAT	11 kDa	87.714	100.47	96.823	55.283	55.686	49.511	-5.06072	0.000312485
Keratin, type II cytoskeletal 1b	Krt77	A0A0G2JZQ9	A0A0G2JZQ9_RAT	62 kDa	105.42	99.353	123.72	57.329	66.606	71.357	-5.05457	0.000313473
Keratin 16	Krt16	Q6IFU9	Q6IFU9_RAT	51 kDa	81.829	73.398	83.027	42.42	40.637	45.514	-4.84052	0.000370828
Pre-mRNA processing factor 40 homolog A (Yeast) (Predicted)	Prpf40a	D3ZJ92	D3ZJ92_RAT	108 kDa	55.581	54.608	59.841	24.45	27.425	25.177	-4.86061	0.000370828
Keratin, type I cytoskeletal 42	Krt42	Q6IFU7	K1C42_RAT	50 kDa	114.08	90.42	123.49	63.829	67.842	67.796	-4.86296	0.000370828
3-ketoacyl-CoA thiolase, mitochondrial	Acaa2	A0A0G2K642	A0A0G2K642_RAT	42 kDa	0	28.472	26.499	53.267	44.516	38.718	4.71416	0.000371817
Structural maintenance of chromosomes protein	Smc4	F1MAD9	F1MAD9_RAT	147 kDa	2.1229	2.3449	1.1335	17.646	17.488	14.444	4.7071	0.000371817
Collagen type IV alpha 5 chain	Col4a5	F1LUN5	F1LUN5_RAT	161 kDa	23.371	21.108	20.882	1.7021	0	9.7191	-4.7598	0.000372806
Keratin, type II cytoskeletal 75	Krt75	A0A0H2UHH5	A0A0H2UHH5_RAT	62 kDa	79.259	94.393	90.086	42.329	54.015	53.253	-4.7869	0.000372806
Complement component 4 binding protein, alpha	C4bpa	A9CME3	A9CME3_RAT	67 kDa	96.522	110.6	91.881	59.33	50.602	68.969	-4.73291	0.000373795
Tropomyosin alpha-4 chain	Tpm4	P09495	TPM4_RAT	29 kDa	101.43	103.62	100.53	59.128	62.138	64.019	-4.68737	0.000389617
Calreticulin	Calr	P18418	CALR_RAT	48 kDa	129.35	147.26	140.99	196.83	187.13	188.39	4.48465	0.000430161
Transitional endoplasmic reticulum ATPase	Vcp	P46462	TERA_RAT	89 kDa	335.64	349.64	341.28	275.59	261.56	286.42	-4.53643	0.000430161
Serum albumin	Alb	P02770	ALBU_RAT	69 kDa	678.27	667.96	669.37	564	593.21	587.91	-4.5066	0.00043115
Protein tyrosine phosphatase, receptor type, J	Ptprj	E9PTB7	E9PTB7_RAT	130 kDa	30.894	24.172	19.911	59.225	50.1	49.016	4.45485	0.000432138
Serum albumin	Alb	A0A0G2JSH5	A0A0G2JSH5_RAT	69 kDa	635.5	646.38	645.97	511.57	587.93	565.74	-4.45853	0.000433127
NDP, norrin cystine knot growth factor	LOC100909913	D3ZEP2	D3ZEP2_RAT	15 kDa	29.7	31.819	41.228	14.232	15.556	7.7156	-4.35956	0.000466749
Histone H1.4	Hist1h1e	P15865	H14_RAT	22 kDa	75.779	84.733	75.243	44.048	47.293	45.705	-4.31513	0.000490482
Serotransferrin	Tf	P12346	TRFE_RAT	76 kDa	222.91	251.54	243.21	154.64	197.78	202.84	-4.24124	0.000525093
Stabilin 1	Stab1	D3ZWH1	D3ZWH1_RAT	242 kDa	21.698	18.784	15.219	46.94	41.486	37.846	4.1925	0.000533004
RCG61099, isoform CRA_b	Srsf3	A0A0U1RRV7	A0A0U1RRV7_RAT	14 kDa	88.884	67.823	68.255	41.649	47.562	41.392	-4.20835	0.000542892
Myelin transcription factor 1-like protein	Myt1l	P70475	MYT1L_RAT	133 kDa	10.731	16.744	16.348	0	0	4.3334	-4.19777	0.000549815
Interferon-induced GTP-binding protein Mx1	Mx1	Q499S4	Q499S4_RAT	75 kDa	14.432	11.989	12.373	29.705	35.277	33.058	3.98772	0.000665513
RNA-binding protein with serine-rich domain 1	Rnps1	Q6AYK1	RNPS1_RAT	34 kDa	51.597	66.582	40.412	35.593	18.35	28.485	-3.99985	0.000704079
Fga protein	Fga	A1L114	A1L114_RAT	61 kDa	121.67	131.08	132.77	99.592	85.411	85.353	-3.96565	0.000722868
Arylsulfatase E	Arse	Q32KK0	Q32KK0_RAT	66 kDa	10.731	9.1899	17.284	1.6673	0.841	1.6759	-3.96597	0.000722868
Collagen alpha-1(XII) chain	Col12a1	A0A0G2KAJ7	A0A0G2KAJ7_RAT	343 kDa	292.23	251.7	256.11	222.58	208.99	208.9	-3.95549	0.00073869
Serine/arginine-rich splicing factor 5	Srsf5	Q09167	SRSF5_RAT	31 kDa	32.193	15.831	21.797	6.9829	7.1786	7.2894	-3.89465	0.000776267
Fibrillin-2	Fbn2	Q9WUH9	Q9WUH9_RAT	313 kDa	21.573	29.069	30.251	3.8504	14.999	9.8704	-3.86755	0.000780222
Vesicle-associated membrane protein 4	Vamp4	D4A560	D4A560_RAT	16 kDa	21.462	6.3035	5.4493	1.6738	0.83992	0	-3.84967	0.000795056
Keratin, type II cytoskeletal 8	Krt8	Q10758	K2C8_RAT	54 kDa	129.5	117.98	153.94	97.533	93.452	96.239	-3.85149	0.000795056
Dermcidin	2 SV	Q71DI1	Q71DI1_RAT	11 kDa	27.444	36.667	38.455	17.471	13.66	12.791	-3.81549	0.000803956
WD repeat-containing protein 1	Wdr1	Q5RKI0	WDR1_RAT	66 kDa	227.6	239.27	234.32	176.65	192.3	186.25	-3.8294	0.000803956
Structural maintenance of chromosomes protein 1A	Smc1a	Q9Z1M9	SMC1A_RAT	143 kDa	36.322	33.961	35.316	67.955	56.174	58.611	3.75391	0.000812855
Nicotinamide nucleotide transhydrogenase	Nnt	Q5BJZ3	Q5BJZ3_RAT	114 kDa	73.222	81.723	79.456	112.33	112.85	111.33	3.72334	0.000825711
Isoform 2 of Tropomyosin alpha-3 chain	Tpm3	Q63610-2	TPM3_RAT	29 kDa	73.582	83.349	77.391	48.713	48.697	49.544	-3.77711	0.000850433
Bone marrow proteoglycan	Prg2	Q63189	PRG2_RAT	25 kDa	48.073	56.38	60.416	34.146	31.374	25.792	-3.76393	0.00086131
Tropomyosin alpha-3 chain	Tpm3	Q63610	TPM3_RAT	29 kDa	101.83	108.91	110.17	73.982	72.819	73.198	-3.76405	0.00086131
Fructose-bisphosphate aldolase C	Aldoc	P09117	ALDOC_RAT	39 kDa	0	0	0	9.2831	8.3992	10.325	3.66592	0.000865266
PKHD1-like 1	Pkhd1l1	D4A9R2	D4A9R2_RAT	463 kDa	22.355	21.108	28.003	4.6552	7.1786	13.032	-3.64797	0.000946354
RBR-type E3 ubiquitin transferase	Rnf19a	D3ZXM0	D3ZXM0_RAT	90 kDa	1.1838	4.2158	1.1335	5.4889	7.328	25.198	3.55981	0.000959209
Cell division cycle and apoptosis regulator 1	Ccar1	D4A2P1	D4A2P1_RAT	132 kDa	6.6681	10.013	15.93	15.746	26.954	38.698	3.53778	0.000975031
ATP synthase subunit beta, mitochondrial	Atp5f1b	P10719	ATPB_RAT	56 kDa	191.11	196.84	200.08	233.37	254	237.29	3.52238	0.000996786
Purine nucleoside phosphorylase	Pnp	P85973	PNPH_RAT	32 kDa	168.14	165.21	152.98	136.78	122.09	111.98	-3.55048	0.00101755
Lamin-B1	Lmnb1	G3V7U4	G3V7U4_RAT	67 kDa	86.509	86.355	83.316	117.83	121.37	115.65	3.4968	0.00101854
14-3-3 protein zeta/delta	Ywhaz	P63102	1433Z_RAT	28 kDa	168.67	160.95	152.1	121.28	123.97	121.99	-3.53669	0.0010225
Protein tyrosine phosphatase receptor type K	Ptprk	A5I9F0	A5I9F0_RAT	162 kDa	22.985	6.4494	5.4493	1.7694	1.055	2.4298	-3.511	0.00104425
Tnxb protein (Fragment)	Tnxb	B4F793	B4F793_RAT	159 kDa	197.96	222.41	193.69	170.73	160.25	156.45	-3.50873	0.00104623
Dysferlin	Dysf	A0A0G2K7B6	A0A0G2K7B6_RAT	242 kDa	39.441	45.122	47.005	62.108	72.534	73.658	3.48016	0.00106601
Isoform 2 of Tropomyosin alpha-1 chain	Tpm1	P04692-2	TPM1_RAT	33 kDa	55.462	55.971	56.883	35.531	35.416	28.525	-3.45737	0.00113325
Transferrin receptor protein 1	Tfrc	G3V679	G3V679_RAT	86 kDa	52.61	64.414	58.208	87.877	82.003	89.261	3.43249	0.00115402
Polyadenylate-binding protein	Pabpc6	B5DF80	B5DF80_RAT	71 kDa	12.753	0	13.628	23.839	21.838	25.661	3.41468	0.00116193
Multiple EGF-like-domains 11	Megf11	F1M370	F1M370_RAT	117 kDa	0	0	0.75712	5.4889	5.1543	15.07	3.40806	0.00117182
RT1.A(U) alpha chain (Fragment)	RT1.A(u)	Q95571	Q95571_RAT	39 kDa	10.769	6.7433	7.5712	25.934	23.586	18.51	3.39632	0.00117775
Sucrase-isomaltase, intestinal	Si	F1M792	F1M792_RAT	211 kDa	16.247	2.0218	10.899	0.99456	1.682	0	-3.40515	0.00120247
Murinoglobulin-1	Mug1	A0A0G2JUW7	A0A0G2JUW7_RAT	166 kDa	360.37	368.65	396.58	453.23	420.73	418.63	3.335	0.0012529
Myosin-11	Myh11	E9PTU4	E9PTU4_RAT	227 kDa	461.08	483.8	431.83	506.59	511.63	538.54	3.32195	0.0013063
Coatomer subunit alpha	Copa	G3V6T1	G3V6T1_RAT	138 kDa	62.011	62.307	61.47	87.337	91.973	89.055	3.31178	0.00131718
Endoplasmin	Hsp90b1	A0A0A0MY09	A0A0A0MY09_RAT	93 kDa	213.5	213.93	204.13	250.66	258.98	253.32	3.30386	0.00132311
Desmoglein 1	Dsg1	D3ZM39	D3ZM39_RAT	114 kDa	13.099	18.789	22.931	4.1558	5.0797	8.3325	-3.29376	0.00138739
Chondroitin sulfate proteoglycan 4	Cspg4	Q00657	CSPG4_RAT	252 kDa	2.3675	1.9217	0	6.1906	13.417	11.723	3.25016	0.00148727
Similar to 9230105E10Rik protein	Trim5	Q6AYT1	Q6AYT1_RAT	59 kDa	3.7508	3.8688	3.0285	11.773	16.51	14.232	3.24784	0.00150012
Gelsolin	Gsn	Q68FP1	GELS_RAT	86 kDa	123.49	114.17	120.78	92.733	86.115	87.163	-3.24618	0.00150111
Complement component 4, gene 1	C4a	Q6MG79	Q6MG79_RAT	192 kDa	147.36	171.33	153.33	118.55	123.09	125.91	-3.23869	0.00153078
Tra2a protein	Tra2a	B1WC25	B1WC25_RAT	33 kDa	44.108	44.561	50.177	21.943	35.893	21.868	-3.22928	0.00153276
Rab GDP dissociation inhibitor beta	Gdi2	P50399	GDIB_RAT	51 kDa	127.12	119.05	127.55	164.45	153.96	159.97	3.22772	0.00154363
Actin, cytoplasmic 1	Actb	P60711	ACTB_RAT	42 kDa	1701.2	1739.7	1673.8	1825.8	1815.7	1769.4	3.2198	0.00154561
U2 snRNP auxiliary factor large subunit	U2af2	F2Z3T9	F2Z3T9_RAT	53 kDa	63.395	26.995	49.388	26.96	30.039	23.798	-3.20551	0.00159901
Nidogen-2	Nid2	B5DFC9	NID2_RAT	153 kDa	19.166	15.812	12.793	4.2262	3.6758	6.2195	-3.20014	0.00161582
Murinoglobulin-2	Mug2	Q6IE52	MUG2_RAT	162 kDa	220.16	235.58	119.75	246.18	225.35	226.8	3.20305	0.0016178
Collagen type VI alpha 5 chain	Col6a5	A0A0G2JTX7	A0A0G2JTX7_RAT	289 kDa	415	439.63	442.25	379.81	384.01	372.95	-3.19241	0.0016356
Tubulin alpha-1C chain	Tuba1c	Q6AYZ1	TBA1C_RAT	50 kDa	130.79	140.58	141.48	166.3	172.89	180.13	3.15987	0.00169493
Ankyrin 1	Ank1	D3Z9Z0	D3Z9Z0_RAT	187 kDa	55.256	58.737	62.253	86.788	83.922	82.023	3.13592	0.0017246
Isoform 2 of Ankycorbin	Rai14	Q5U312-2	RAI14_RAT	106 kDa	2.05	2.9564	3.8421	12.982	11.376	13.353	3.1293	0.00172559
Histone H3.3	H3f3b	P84245	H33_RAT	15 kDa	32.864	35.596	37.847	16.271	22.115	17.491	-3.1202	0.00172658
Vesicle-associated membrane protein 4	Vamp4	A0A096MJ99	A0A096MJ99_RAT	16 kDa	32.634	4.0922	10.375	3.1858	6.1081	5.2851	-3.08104	0.00196193
Oxygen-dependent coproporphyrinogen-III oxidase, mitochondrial	Cpox	Q3B7D0	HEM6_RAT	49 kDa	15.887	17.478	17.545	30.802	31.535	36.668	3.07924	0.00202423
RuvB-like helicase	Ruvbl2	G3V8T5	G3V8T5_RAT	51 kDa	22.43	17.578	24.232	36.65	39.565	39.835	3.06987	0.0020618
Poly [ADP-ribose] polymerase	Parp9	A1A5Q1	A1A5Q1_RAT	92 kDa	5.7337	4.6854	2.8217	12.073	18.767	13.577	3.05891	0.00208949
Annexin A3	Anxa3	P14669	ANXA3_RAT	36 kDa	155.19	164.52	167.51	128.43	129.31	130.1	-3.03035	0.00213894
Eukaryotic translation initiation factor 3 subunit A	Eif3a	Q1JU68	EIF3A_RAT	163 kDa	27.511	27.562	32.118	55.983	44.068	44.053	3.03195	0.00219728
Mature MHC class I alpha chain (Fragment)	RT1.A2f	O02949	O02949_RAT	39 kDa	0	0	0	7.5952	6.7194	7.7437	3.03126	0.00219926
F-actin-capping protein subunit beta	Capzb	A0A0G2JYB1	A0A0G2JYB1_RAT	33 kDa	77.624	83.309	81.506	59.94	53.471	57.583	-2.97528	0.0023555
CD320 antigen	Cd320	Q5HZW5	CD320_RAT	28 kDa	22.355	5.3626	5.4493	3.5939	3.4479	0	-2.91997	0.00248405
ADAMTS-like protein 4	Adamtsl4	Q4FZU4	ATL4_RAT	113 kDa	16.097	1.0215	11.91	3.0657	1.8949	0	-2.8893	0.0025513
Anion exchange protein	Slc4a1	F8WFT7	F8WFT7_RAT	103 kDa	159.61	165.98	164.73	195.06	198.77	201.33	2.9237	0.00256712
Histone H2A.J	H2afj	A9UMV8	H2AJ_RAT	14 kDa	41.668	30.796	46.017	27.684	17.066	24.101	-2.88251	0.002578
Desmin	Des	Q6P725	Q6P725_RAT	53 kDa	96.596	94.017	96.719	118.02	128.15	126.27	2.92081	0.00258294
Histone deacetylase 1	Hdac1	Q4QQW4	HDAC1_RAT	55 kDa	10.502	8.2418	7.5712	21.345	20.445	20.672	2.89638	0.00263239
DNA helicase	Mcm6	A9CMB8	A9CMB8_RAT	93 kDa	2.5329	4.0235	5.0509	14.173	13.537	11.883	2.87743	0.00268183
Granzyme-like protein 2	Mcpt10	Q06606	GRZ2_RAT	27 kDa	21.858	23.641	23.299	9.9555	12.191	9.2719	-2.83344	0.00272732
RCG61833	Xdh	F1LQS6	F1LQS6_RAT	146 kDa	185.54	213.36	197.9	166.39	158.45	171.19	-2.79847	0.00289839
Aldose reductase-like protein	Akr1b8	Q91W30	Q91W30_RAT	36 kDa	22.688	33.276	30.391	15.74	14.276	15.277	-2.77392	0.00295674
14-3-3 protein epsilon	Ywhae	P62260	1433E_RAT	29 kDa	93.329	93.249	91.299	69.097	62.596	75.299	-2.75905	0.00301409
NADH dehydrogenase [ubiquinone] 1 beta subcomplex subunit 8, mitochondrial	Ndufb8	B2RYS8	B2RYS8_RAT	22 kDa	1.0326	1.0265	1.8711	7.6995	8.4587	7.9985	2.78738	0.00307342
Beta-glucuronidase	Gusb	P06760	BGLR_RAT	75 kDa	67.82	65.734	72.648	48.779	45.324	50.516	-2.74365	0.0030754
Filamin-C	Flnc	A0A0H2UHR7	A0A0H2UHR7_RAT	287 kDa	27.663	28.866	27.621	47.605	43.187	44.457	2.77589	0.00309419
Ras-related protein Rap-1b	Rap1b	Q62636	RAP1B_RAT	21 kDa	65.128	64.874	67.215	43.996	44.55	48.485	-2.73542	0.00309419
L-lactate dehydrogenase	Ldha	B5DEN4	B5DEN4_RAT	36 kDa	123.97	124.45	120.77	102.56	97.554	89.311	-2.73673	0.00309419
Succinate dehydrogenase [ubiquinone] flavoprotein subunit, mitochondrial	Sdha	Q920L2	SDHA_RAT	72 kDa	69.202	66.89	72.891	98.194	89.073	93.036	2.76789	0.00311199
Dynactin subunit 1	Dctn1	A0A0G2K428	A0A0G2K428_RAT	140 kDa	14.559	15.158	12.516	27.259	25.35	29.562	2.7644	0.00313671
LRRGT00194	2 SV	Q6QI14	Q6QI14_RAT	199 kDa	11.764	5.277	2.7049	0.93572	0	0	-2.72131	0.00314561
Cofilin 2	Cfl2	M0RC65	M0RC65_RAT	19 kDa	16.062	17.837	15.478	0	0	17.652	-2.71713	0.00314858
Proteasome subunit alpha type-3	Psma3	P18422	PSA3_RAT	28 kDa	27.424	30.49	22.162	12.667	14.148	14.395	-2.71835	0.00314858
Carbamoyl-phosphate synthetase 2, aspartate transcarbamylase, and dihydroorotase	Cad	D4A8A0	D4A8A0_RAT	243 kDa	41.852	42.425	41.465	62.137	61.882	60.611	2.76094	0.00315155
Afadin	Afdn	F1LT10	F1LT10_RAT	201 kDa	12.516	8.3253	7.9261	1.7694	3.7909	0.88262	-2.70947	0.00316044
Chromosome segregation 1-like	Cse1l	D3ZPR0	D3ZPR0_RAT	110 kDa	9.0509	9.719	17.752	28.661	20.367	25.187	2.73873	0.00322176
Laminin subunit alpha 2	Lama2	F1M614	F1M614_RAT	344 kDa	48.448	55.7	47.651	34.886	29.714	35.291	-2.6601	0.00334635
MHC class II antigen	RT1-Db	Q5UT78	Q5UT78_RAT	30 kDa	20.347	22.598	23.853	11.432	9.8493	10.773	-2.65494	0.00335624
RCG24674, isoform CRA_e	Synm	A0A096MK54	A0A096MK54_RAT	141 kDa	1.5003	0.74925	0.75712	5.9074	8.5386	6.9055	2.69586	0.00338195
Tubulin tyrosine ligase-like 12	Ttll12	D4A1Q9	D4A1Q9_RAT	74 kDa	8.1048	6.9794	5.9121	15.924	15.366	20.57	2.69425	0.00338195
Remodeling and spacing factor 1	Rsf1	D3ZGQ8	D3ZGQ8_RAT	146 kDa	0.89234	6.1487	16.348	1.4762	0	1.9258	-2.64668	0.00339085
Tubulin alpha-4A chain	Tuba4a	Q5XIF6	TBA4A_RAT	50 kDa	144.27	154.02	158.47	191.81	175.63	182.29	2.67126	0.00347491
Histone H2B	Hist1h2bl	M0R4L7	M0R4L7_RAT	14 kDa	94.762	96.599	90.356	73.004	69.494	71.283	-2.62506	0.00349765
SET domain-containing 1A	Setd1a	A0A0G2K6T6	A0A0G2K6T6_RAT	186 kDa	6.2491	11.726	1.0323	0	0	0.86041	-2.61675	0.00355204
Zinc finger protein 28	Zfp28	D3ZVD4	D3ZVD4_RAT	82 kDa	0	11.303	6.3091	0	0	0	-2.60649	0.00360841
Rho GDP-dissociation inhibitor 1	Arhgdia	Q5XI73	GDIR1_RAT	23 kDa	88.811	85.029	91.779	63.12	67.839	69.008	-2.60328	0.00361829
Activated RNA polymerase II transcriptional coactivator p15	Sub1	Q63396	TCP4_RAT	14 kDa	35.188	26.388	33.409	15.066	23.404	15.833	-2.60009	0.00362423
26S proteasome regulatory subunit 6A	Psmc3	Q63569	PRS6A_RAT	49 kDa	19.347	19	18.533	32.627	30.117	35.852	2.62579	0.00364302
Hydin, axonemal central pair apparatus protein	Hydin	A0A0G2JXD6	A0A0G2JXD6_RAT	577 kDa	7.0549	1.1725	10.899	0	0	1.0574	-2.59369	0.00368455
Serotransferrin	Tf	A0A0G2QC06	A0A0G2QC06_RAT	107 kDa	277	284.43	297.63	243.6	247.65	258.4	-2.58701	0.00372509
Multiple epidermal growth factor-like domains protein 6	Megf6	O88281	MEGF6_RAT	165 kDa	19.245	0	18.341	2.3276	7.3127	3.2902	-2.58023	0.00375476
A kinase (PRKA) anchor protein 17B	Akap17b	D3ZDR8	D3ZDR8_RAT	110 kDa	0	5.277	12.032	0	0	0	-2.57067	0.00380025
Microtubule-associated protein 1B	Map1b	F1LRL9	F1LRL9_RAT	270 kDa	1.025	5.277	15.087	2.0119	0.9481	0	-2.5571	0.00386452
Serine and arginine repetitive matrix 1	Srrm1	A0A0G2K4F6	A0A0G2K4F6_RAT	103 kDa	41.861	36.842	44.906	24.201	25.683	28.341	-2.55245	0.00388331
Olfactory receptor	3 SV	A0A0G2JTQ4	A0A0G2JTQ4_RAT	35 kDa	4.1249	11.726	2.0223	0	0	0	-2.54667	0.00391891
ADP-dependent glucokinase	Adpgk	G3V784	G3V784_RAT	54 kDa	5.2511	5.2448	5.2998	11.518	12.615	18.602	2.58102	0.0039199
Uncharacterized protein	LOC685067	D3ZV82	D3ZV82_RAT	71 kDa	27.977	20.115	22.47	37.552	40.364	36.837	2.57577	0.00392485
Igh-6 protein	Igh-6	Q569B3	Q569B3_RAT	68 kDa	84.231	82.156	82.493	61.437	63.24	62.047	-2.53776	0.00394759
Cornifin-A	Sprr1a	Q63532	SPR1A_RAT	17 kDa	5.3656	5.277	10.899	0	0	2.4298	-2.53195	0.00397923
Receptor-type tyrosine-protein phosphatase zeta	Ptprz1	F1LMY3	F1LMY3_RAT	255 kDa	10.731	0	6.4605	0	0	0.83797	-2.52815	0.0039822
Serine and arginine-rich-splicing factor 4	Srsf4	G3V798	G3V798_RAT	56 kDa	39.775	43.242	33.707	24.212	27.27	21.419	-2.52778	0.00398418
Isoform 1 of Core histone macro-H2A.1	H2afy	Q02874-2	H2AY_RAT	39 kDa	47.199	48.788	47.698	31.698	34.438	29.537	-2.51677	0.00402967
PRA1 family protein	Arl6ip5	A0A0H2UHF6	A0A0H2UHF6_RAT	24 kDa	9.8097	7.6492	7.2448	20.367	19.029	15.788	2.55834	0.0040356
Histone H2A	H2afx	D3ZXP3	D3ZXP3_RAT	15 kDa	24.782	29.769	34.381	17.779	15.17	17.813	-2.50783	0.00407219
Serine/arginine-rich splicing factor 6	Srsf6	G3V6S8	SRSF6_RAT	39 kDa	49.474	38.992	56.515	31.195	30.611	35.06	-2.50526	0.0040801
Annexin	Anxa6	Q6IMZ3	Q6IMZ3_RAT	76 kDa	182.08	182.22	187.53	215.36	210	221.5	2.54297	0.00411273
Actin-related protein 2/3 complex subunit 2	Arpc2	P85970	ARPC2_RAT	34 kDa	92.843	89.898	88.172	68.96	72.467	65.914	-2.4873	0.0041424
E3 ubiquitin-protein ligase UBR4	Ubr4	Q2TL32	UBR4_RAT	574 kDa	25.046	22.445	24.298	39.534	38.725	37.163	2.53629	0.00414438
MHC class II antigen	LOC688090	Q5UT95	Q5UT95_RAT	30 kDa	15.055	19.916	15.854	8.2144	6.6405	7.5066	-2.48005	0.00417998
Ring finger protein 213	Rnf213	F1M0R1	F1M0R1_RAT	583 kDa	6.2491	16.756	5.4493	1.0174	3.689	2.9974	-2.47036	0.00422942
Histone H3	Hist2h3c2	D3ZJ08	D3ZJ08_RAT	15 kDa	27.88	30.796	34.381	15.907	19.91	18.751	-2.46851	0.00425315
Ficolin-1	Fcn1	Q9WTS8	FCN1_RAT	37 kDa	25.006	28.171	23.421	14.582	13.959	13.025	-2.46725	0.00425612
Complement component C9	C9	Q62930	CO9_RAT	62 kDa	46.294	56.314	58.826	41.662	37.808	32.069	-2.46519	0.0042581
Tubulin beta chain	Tubb4b	G3V7C6	G3V7C6_RAT	61 kDa	184.41	187.1	207.36	225.38	220.39	228.15	2.49667	0.00429073
Claudin	Cldn18	Q5I0E5	Q5I0E5_RAT	28 kDa	5.3656	1.0265	0	3.3222	8.9884	15.297	2.49538	0.00430161
X-prolyl aminopeptidase (Aminopeptidase P) 1, soluble, isoform CRA_a	Xpnpep1	A0A0G2JV31	A0A0G2JV31_RAT	75 kDa	47.467	49.662	40.422	29.705	31.981	29.789	-2.45604	0.00430161
NIPA-like domain-containing 2	Nipal2	D3ZKE2	D3ZKE2_RAT	42 kDa	12.563	2.3449	6.3858	2.3276	0	1.0432	-2.45311	0.00431446
Echinoderm microtubule-associated protein-like 2	Eml2	Q6P6T4	EMAL2_RAT	71 kDa	36.636	39.539	42.097	25.398	24.738	25.218	-2.45375	0.00431446
Transmembrane 9 superfamily member 2	Tm9sf2	Q66HG5	TM9S2_RAT	76 kDa	10.063	9.0191	13.15	21.182	24.289	19.205	2.48656	0.00434215
Leucyl-tRNA synthetase	Lars	Q5PPJ6	Q5PPJ6_RAT	134 kDa	15.146	7.8947	12.57	24.979	24.68	19.285	2.48132	0.00435501
Guanine nucleotide-binding protein G(I)/G(S)/G(T) subunit beta-2	Gnb2	P54313	GBB2_RAT	37 kDa	56.844	57.481	58.992	41.093	41.323	39.919	-2.44175	0.00438665
Regulator of chromosome condensation 2	Rcc2	F1LVV4	F1LVV4_RAT	47 kDa	26.81	21.254	21.706	37.72	37.938	36.284	2.47296	0.00440544
Obscurin-like protein 1	Obsl1	D3ZZ80	OBSL1_RAT	198 kDa	0	5.277	10.899	0	0	0	-2.43734	0.00442324
Globin a2	LOC689064	A0A1K0FUA6	A0A1K0FUA6_RAT	16 kDa	673.44	667.14	695.51	726.38	722.93	742.31	2.46769	0.00442719
Nuclear cap-binding protein subunit 1	Ncbp1	Q56A27	NCBP1_RAT	92 kDa	0.88352	0.87175	0.88879	7.6147	4.8473	6.1423	2.45621	0.00446279
Lipocalin 7, isoform CRA_a	Tinagl1	Q4V8N0	Q4V8N0_RAT	53 kDa	16.72	19.621	14.883	8.3169	5.8827	8.7742	-2.42892	0.00446972
MICOS complex subunit MIC60	Immt	A0A0G2JVH4	A0A0G2JVH4_RAT	86 kDa	38.896	47.194	49.965	60.986	67.813	60.579	2.45118	0.00449345
Pyruvate kinase PKM	Pkm	P11980	KPYM_RAT	58 kDa	140.02	137.86	122.13	119.52	104.19	103.03	-2.41244	0.00457454
Glioblastoma amplified sequence	Nipsnap2	Q5RK08	Q5RK08_RAT	33 kDa	18.707	16.431	16.743	9.0374	8.1506	6.5331	-2.40101	0.00462794
Cathepsin Z	Ctsz	Q9R1T3	CATZ_RAT	34 kDa	112.9	109.09	105.37	89.372	85.405	85.827	-2.40078	0.00462991
Ig kappa chain C region, A allele	1 SV	P01836	KACA_RAT	12 kDa	93.978	89.121	92.884	75.004	73.446	66.117	-2.38342	0.00475451
Ferrochelatase	Fech	D3ZBM3	D3ZBM3_RAT	48 kDa	14.662	13.609	14.62	26.914	24.918	25.615	2.41262	0.00478418
Trafficking protein particle complex 11	Trappc11	A0A0G2K1K5	A0A0G2K1K5_RAT	135 kDa	2.3675	4.6899	4.534	9.8321	9.9445	14.513	2.41116	0.00480791
Sorting and assembly machinery component 50 homolog	Samm50	Q6AXV4	SAM50_RAT	52 kDa	4.1288	2.2478	2.2714	10.045	9.2456	10.145	2.40905	0.00480791
Polyadenylate-binding protein	Pabpc4	G3V9N0	G3V9N0_RAT	71 kDa	9.7521	11.988	15.142	21.97	20.998	26.605	2.40884	0.0048089
Annexin A2	Anxa2	Q07936	ANXA2_RAT	39 kDa	81.127	87.375	92.434	62.591	73.517	65.175	-2.36758	0.00483758
Hypothetical protein LOC680396	LOC680396	D3ZAY4	D3ZAY4_RAT	19 kDa	9.5461	7.9194	3.0546	1.794	0	1.5013	-2.36445	0.00484252
Structural maintenance of chromosomes protein	Smc2	D4A5Q2	D4A5Q2_RAT	134 kDa	8.8612	3.3664	7.6309	16.976	14.841	14.619	2.39646	0.00485241
Similar to TRS85 homolog (Predicted)	Trappc8	F1M9W9	F1M9W9_RAT	160 kDa	4.0142	1.0215	1.0323	9.6569	9.6679	5.2159	2.39352	0.00486625
Olfactory receptor	LOC500460	D4A252	D4A252_RAT	35 kDa	5.3656	0	10.899	0.99456	0	0	-2.36054	0.00488208
Bromodomain-containing 4	Brd4	A0A0G2JYV0	A0A0G2JYV0_RAT	153 kDa	17.281	1.0215	0	0	0	1.8954	-2.35911	0.00488504
PRP38 pre-mRNA processing factor 38 (Yeast) domain containing A (Predicted), isoform CRA_b	Prpf38a	D3ZGL5	D3ZGL5_RAT	37 kDa	10.72	8.6744	8.0289	3.4329	2.5996	1.7652	-2.35638	0.00488603
Ubiquitin specific protease 14	Usp14	Q5U2N2	Q5U2N2_RAT	56 kDa	11.715	15.641	14.444	24.566	26.466	24.368	2.38965	0.00490284
Mast cell protease 8	Mcpt8	P97594	MCPT8_RAT	27 kDa	23.024	22.064	24.018	9.1448	13.013	15.101	-2.35044	0.00493152
6-phosphogluconate dehydrogenase, decarboxylating	2 SV	Q7TP11	Q7TP11_RAT	121 kDa	38.13	34.072	39.467	49.052	56.073	54.627	2.38592	0.00493745
MHC class II antigen	RT1-Ba	Q5UT85	Q5UT85_RAT	28 kDa	12.129	14.24	16.347	6.0248	6.1601	5.5185	-2.34549	0.00497206
Structural maintenance of chromosomes protein 3	Smc3	P97690	SMC3_RAT	138 kDa	26.657	25.575	25.854	34.55	42.464	42.952	2.37102	0.0050225
RCG35065	Rnf222	D3ZTZ3	D3ZTZ3_RAT	23 kDa	6.3982	14.533	1.1335	0.93572	0	3.3124	-2.3355	0.00505711
Acylamino-acid-releasing enzyme	Apeh	P13676	ACPH_RAT	81 kDa	58.85	55.424	54.042	43.379	36.71	39.961	-2.33085	0.00507689
Fc fragment of IgG-binding protein	Fcgbp	D3ZJF8	D3ZJF8_RAT	275 kDa	8.4667	19.788	13.828	6.0314	5.4822	5.9584	-2.32841	0.00508974
60S ribosomal protein L18	Rpl18	P12001	RL18_RAT	22 kDa	34.433	40.009	26.559	18.624	18.605	25.927	-2.32206	0.00515402
Alpha-1-macroglobulin	A1m	Q63041	A1M_RAT	167 kDa	368.21	366.32	378.24	413.86	413.41	400.8	2.33793	0.00523214
Paternally-expressed 3	Peg3	D4AB33	D4AB33_RAT	181 kDa	8.5135	8.0836	4.7273	3.1783	0	0.75066	-2.30087	0.00527268
Heat shock-related 70 kDa protein 2	Hspa2	P14659	HSP72_RAT	70 kDa	0	16.563	16.887	11.071	0	0	-2.28712	0.00536069
Vimentin	Vim	P31000	VIME_RAT	54 kDa	121.07	119.88	122.76	144.1	145.84	147.34	2.3198	0.00539135
Lymphocyte cytosolic protein 1	Lcp1	A0A0G2K014	A0A0G2K014_RAT	72 kDa	337.57	336.96	360.97	309.1	316.37	305.2	-2.28438	0.00540519
Protein disulfide-isomerase	P4hb	P04785	PDIA1_RAT	57 kDa	104.6	121.67	110.25	93.259	94.027	84.778	-2.28469	0.00540519
Annexin	Anxa4	Q5U362	Q5U362_RAT	36 kDa	40.655	34.767	29.495	24.771	20.694	21.531	-2.282	0.00541904
DNA topoisomerase 2	Top2a	A0A0G2JUF8	A0A0G2JUF8_RAT	172 kDa	7.7845	6.8701	9.684	19.369	18.272	13.944	2.31448	0.00543684
Similar to splicing factor p54, isoform CRA_b	Srsf11	Q4KLK1	Q4KLK1_RAT	53 kDa	9.6492	11.58	6.3858	3.2633	3.341	1.8201	-2.27753	0.00544178
Aldehyde dehydrogenase, mitochondrial	Aldh2	F1LN88	F1LN88_RAT	57 kDa	98.483	106.36	107.15	85.887	79.71	84.306	-2.27753	0.00544178
Importin subunit alpha	Kpna4	Q56R17	Q56R17_RAT	58 kDa	9.2775	5.994	9.2171	16.615	16.625	18.53	2.31175	0.00545958
AP-1 complex subunit gamma	Ap1g1	B2RYN6	B2RYN6_RAT	91 kDa	18.302	13.202	12.674	27.919	24.992	24.472	2.3091	0.00548133
ATP-citrate synthase	Acly	A0A0G2K5E7	A0A0G2K5E7_RAT	121 kDa	61.034	73.731	60.004	82.348	91.852	77.834	2.30853	0.00548133
RCG51892	Zfp697	D4AA20	D4AA20_RAT	62 kDa	8.7581	1.1725	7.5939	0	0	1.5886	-2.27019	0.00551397
Focal adhesion kinase 1	Ptk2	A0A0G2KAT5	A0A0G2KAT5_RAT	121 kDa	14.132	15.095	0.88879	3.15	3.1821	3.5511	-2.26842	0.00553375
Dihydropyrimidinase-related protein 2	Dpysl2	P47942	DPYL2_RAT	62 kDa	154.09	162.59	164.95	130.78	144.44	131.7	-2.26426	0.0055466
Diet1	Malrd1	R9W7X6	R9W7X6_RAT	235 kDa	7.1883	2.9248	2.9034	1.8385	12.113	21.123	2.29056	0.00559506
Ubiquitin carboxyl-terminal hydrolase 7	Usp7	Q4VSI4	UBP7_RAT	128 kDa	23.639	27.234	21.694	37.588	35.149	39.019	2.2872	0.00561286
Ubiquitin-specificptidase 24	Usp24	F1LSM0	F1LSM0_RAT	294 kDa	9.0664	16.359	2.731	0.93572	3.5211	4.456	-2.25613	0.00563956
Clathrin heavy chain	Cltc	F1M779	F1M779_RAT	192 kDa	554.08	586.44	547.29	600.54	608.96	611.7	2.28528	0.00565933
RUN and SH3 domain-containing 2	Rusc2	M0RCV5	M0RCV5_RAT	141 kDa	1.9174	2.1939	12.032	0	0.97932	0	-2.24971	0.00568504
Integrin-linked protein kinase	Ilk	Q99J82	ILK_RAT	51 kDa	21.622	21.514	22.11	36.594	33.44	32.71	2.27488	0.00572658
Uncharacterized protein	1 SV	M0R9G4	M0R9G4_RAT	183 kDa	0	0	0	3.1715	3.3722	8.9409	2.26275	0.00579382
Elastase 2, neutrophil (Predicted)	Elane	D4A488	D4A488_RAT	30 kDa	7.2349	5.1857	5.2749	0.73808	0.86654	1.6333	-2.23148	0.00579975
Bromodomain PHD finger transcription factor	Bptf	A0A0G2K7N8	A0A0G2K7N8_RAT	304 kDa	11.67	1.0265	5.4493	1.9531	0.73783	0	-2.22968	0.00581063
Ankyrin repeat domain 44	Ankrd44	F1LZH9	F1LZH9_RAT	107 kDa	8.0582	4.1719	4.8495	8.6521	14.886	17.116	2.26114	0.00583634
Histone H2A.Z	H2afz	P0C0S7	H2AZ_RAT	14 kDa	9.2933	9.2387	14.157	6.5501	4.7405	0	-2.22114	0.00586007
Peptidyl-prolyl cis-trans isomerase A	Ppia	P10111	PPIA_RAT	18 kDa	65.229	66.656	77.908	97.168	79.825	90.415	2.2575	0.00586799
Tubulin beta-5 chain	Tubb5	P69897	TBB5_RAT	50 kDa	224.55	216.84	233.52	254.68	242.02	269.26	2.25668	0.00587689
14-3-3 protein gamma	Ywhag	P61983	1433G_RAT	28 kDa	68.969	61.161	70.268	50.268	51.07	49.301	-2.21745	0.00588776
Galectin-5	Lgals5	P47967	LEG5_RAT	16 kDa	14.027	15.915	18.485	8.2665	6.392	8.3279	-2.21745	0.00588776
Coatomer subunit beta	Copb1	P23514	COPB_RAT	107 kDa	28.689	27.124	19.418	37.933	42.81	33.487	2.24863	0.00593424
Proliferation-associated protein 2G4	Pa2g4	Q6AYD3	PA2G4_RAT	44 kDa	30.056	24.344	24.726	37.765	43.396	37.529	2.24192	0.00596885
Histone-binding protein RBBP7	Rbbp7	Q71UF4	RBBP7_RAT	48 kDa	13.295	18.264	17.803	28.777	27.201	26.684	2.23483	0.00604005
Hydroxyacyl-coenzyme A dehydrogenase, mitochondrial	Hadh	Q9WVK7	HCDH_RAT	34 kDa	37.45	41.025	39.89	27.404	27.158	25	-2.19525	0.00604697
Caspase-8	Casp8	Q9JHX4	CASP8_RAT	55 kDa	7.533	4.4687	3.5908	0.83366	0	0.88262	-2.18711	0.00610729
Unconventional myosin-Ic	Myo1c	Q63355	MYO1C_RAT	120 kDa	64.745	70.675	65.486	55.115	48.665	48.043	-2.18223	0.00613597
Phosphoglycerate mutase 1	Pgam1	P25113	PGAM1_RAT	29 kDa	68.142	69.426	68.86	51.203	47.209	58.322	-2.18231	0.00613597
Cytochrome b-c1 complex subunit 1, mitochondrial	Uqcrc1	Q68FY0	QCR1_RAT	53 kDa	35.065	35.819	33.02	49.988	46.703	50.385	2.21317	0.00618838
Alpha-1-inhibitor 3	A1i3	P14046	A1I3_RAT	164 kDa	431.38	471.06	473.6	498.79	460.95	535.12	2.21154	0.00625167
Uncharacterized protein	4 SV	D3ZAK6	D3ZAK6_RAT	15 kDa	6.6583	7.5035	9.8094	3.4329	2.5996	0.88262	-2.16842	0.00627145
Uncharacterized protein	1 SV	M0RDF2	M0RDF2_RAT	11 kDa	7.7536	6.8263	5.7272	1.0174	1.896	1.8954	-2.16964	0.00627145
RAB1A, member RAS oncogene family	Rab1a	A0A0G2K235	A0A0G2K235_RAT	36 kDa	49.53	49.372	44.253	35.962	32.174	33.151	-2.16436	0.00631001
40S ribosomal protein S15	Rps15	P62845	RS15_RAT	17 kDa	16.763	15.502	24.324	11.234	10.399	8.0534	-2.16268	0.00632188
Actin, alpha cardiac muscle 1	Actc1	P68035	ACTC_RAT	42 kDa	602.8	638.66	643.62	590.63	597.73	568.72	-2.16087	0.0063288
Beta-catenin-like protein 1	Ctnnbl1	Q4V8K2	CTBL1_RAT	65 kDa	1.6893	1.6627	1.6937	7.548	10.221	3.3965	2.19695	0.00633078
Enolase 1, (Alpha)	Eno1	Q5BJ93	Q5BJ93_RAT	47 kDa	214.41	202.36	220.63	239.17	250.22	234.57	2.19622	0.00634067
C2 calcium-dependent domain-containing 3	C2cd3	D3ZS69	D3ZS69_RAT	255 kDa	12.854	8.5354	1.1335	0.73808	4.2889	1.0574	-2.15531	0.00636934
6-phosphogluconate dehydrogenase, decarboxylating	Pgd	P85968	6PGD_RAT	53 kDa	45.242	41.396	45.011	55.875	62.508	59.654	2.18182	0.00644845
Tubulin alpha-1A chain	Tuba1a	P68370	TBA1A_RAT	50 kDa	184.11	153.62	154.59	187.57	196.37	185.91	2.18127	0.00644944
Hypoxanthine-guanine phosphoribosyltransferase	Hprt1	P27605	HPRT_RAT	24 kDa	47.262	51.25	48.725	36.367	36.554	32.337	-2.14551	0.00648307
Trifunctional enzyme subunit beta, mitochondrial	Hadhb	Q60587	ECHB_RAT	51 kDa	30.224	38.378	40.964	51.478	52.915	48.504	2.17688	0.00652064
Ubiquitin protein ligase E3 component n-recognin 2	Ubr2	A0A0G2K1U4	A0A0G2K1U4_RAT	181 kDa	5.3099	2.1939	4.9735	13.81	8.6756	10.432	2.17093	0.00655822
Alpha-mannosidase	Man2b1	Q6P762	Q6P762_RAT	114 kDa	23.469	21.812	18.043	13.662	13.896	7.6263	-2.1344	0.00658096
Fibrinogen-like 2	Fgl2	G3V7P2	G3V7P2_RAT	49 kDa	6.3237	4.9882	7.0022	13.937	13.983	13.213	2.15412	0.00669271
Nitric oxide synthase, endothelial	Nos3	Q62600	NOS3_RAT	133 kDa	10.424	10.962	8.4293	3.3346	3.364	4.1899	-2.10862	0.00674413
Laminin subunit alpha 4	Lama4	F1LTF8	F1LTF8_RAT	197 kDa	3.2599	12.91	5.4705	0	0	4.5304	-2.10689	0.00676786
Uncharacterized protein	4 SV	D3ZNL6	D3ZNL6_RAT	21 kDa	1.5003	1.8759	12.921	0	1.6798	0	-2.08732	0.0069597
Stress-induced-phosphoprotein 1	Stip1	O35814	STIP1_RAT	63 kDa	33.743	32.075	28.908	46.554	41.759	46.09	2.11728	0.0069864
Protein tyrosine phosphatase, receptor type, B	Ptprb	A0A0G2K2W0	A0A0G2K2W0_RAT	250 kDa	0	2.1939	0	7.9186	7.1786	2.4298	2.11097	0.00704277
Methionine aminopeptidase 2	Metap2	Q6IRK1	Q6IRK1_RAT	49 kDa	15.887	19.998	14.517	25.106	29.295	27.533	2.11086	0.00704475
Isoform AMPH2-2 of Myc box-dependent-interacting protein 1	Bin1	O08839-2	BIN1_RAT	61 kDa	19.228	16.726	13.603	8.9173	8.1034	8.2213	-2.07633	0.00708232
Radixin	1 SV	Q5WQV5	Q5WQV5_RAT	69 kDa	55.943	54.029	57.328	87.249	61.055	67.711	2.09487	0.00718912
C-1-tetrahydrofolate synthase, cytoplasmic	Mthfd1	G3V6S5	G3V6S5_RAT	101 kDa	29.57	28.573	32.386	46.332	42.315	40.658	2.09459	0.00718912
Very low-density lipoprotein receptor	Vldlr	F1LPV2	F1LPV2_RAT	96 kDa	14.716	6.3035	9.6585	3.1858	2.7627	5.8152	-2.06578	0.00727812
Ribose-phosphate pyrophosphokinase 2	Prps2	P09330	PRPS2_RAT	35 kDa	17.831	6.3945	9.4965	19.26	20.094	21.221	2.08044	0.0073424
Fermitin family member 3	Fermt3	B2GVB9	B2GVB9_RAT	76 kDa	76.343	79.023	70.55	88.029	95.572	96.579	2.07621	0.00740173
Group specific component	Gc	Q68FY4	Q68FY4_RAT	54 kDa	65.924	64.477	67.184	49.975	49.509	52.089	-2.0524	0.00742349
Kremen protein	Kremen2	D4ADS5	D4ADS5_RAT	50 kDa	11.229	15.701	3.9129	4.3167	2.7721	4.8596	-2.04745	0.0074937
Coronin-7	Coro7	O35828	CORO7_RAT	101 kDa	61.116	59.613	49.052	69.356	72.785	75.912	2.06279	0.00762522
Uncharacterized protein	4 SV	A0A0G2K477	A0A0G2K477_RAT	51 kDa	25.173	23.15	18.861	11.855	13.456	14.245	-2.03019	0.00771125
Small nuclear ribonucleoprotein U1 subunit 70	Snrnp70	B2RZ74	B2RZ74_RAT	52 kDa	30.829	24.951	31.159	25.203	14.687	15.77	-2.03056	0.00771125
Integrin beta-6	Itgb6	Q6AYF4	ITB6_RAT	86 kDa	4.9066	1.7852	7.2457	0	0	0.83797	-2.02588	0.00776267
DNAJC18	Dnajc18	Q0H8V1	Q0H8V1_RAT	41 kDa	4.4327	0	10.899	0	1.7891	0	-2.02542	0.0077864
Eukaryotic translation initiation factor 3 subunit E	Eif3e	Q641X8	EIF3E_RAT	52 kDa	20.39	17.419	17.389	31.415	28.968	26.195	2.04262	0.00786848
SH3 domain-containing 19	Sh3d19	D3Z8S0	D3Z8S0_RAT	86 kDa	1.1838	11.726	0	0	0	0	-2.01584	0.00790111
Secretory leukocyte protease inhibitor	Slpi	Q9WUQ4	Q9WUQ4_RAT	14 kDa	0	2.1939	10.899	0	0	0.75066	-2.01266	0.00796044
cAMP-dependent protein kinase catalytic subunit beta	Prkacb	P68182	KAPCB_RAT	41 kDa	12.969	13.46	11.352	23.288	21.921	19.981	2.03186	0.00802769
Ceruloplasmin	Cp	A0A0G2K9I6	A0A0G2K9I6_RAT	124 kDa	232.26	243.96	227.07	274.09	253.95	258.32	2.0276	0.00808208
Down syndrome cell adhesion molecule homolog	Dscam	Q8VHZ8	DSCAM_RAT	222 kDa	2.3675	14.516	1.9211	0	3.1307	1.0432	-2.00003	0.00811471
Inositol-1-monophosphatase	Impa1	F1M978	F1M978_RAT	30 kDa	26.541	25.169	28.541	18.315	14.405	17.793	-1.99901	0.00811867
Proteasome (Prosome, macropain) 26S subunit, non-ATPase, 5 (Predicted), isoform CRA_a	Psmd5	G3V8G2	G3V8G2_RAT	56 kDa	21.052	17.758	17.329	27.608	28.529	31.376	2.02452	0.00814141
DEAD (Asp-Glu-Ala-Asp) box polypeptide 5 (Fragment)	Ddx5	B6DTP5	B6DTP5_RAT	69 kDa	26.976	30.262	25.636	38.331	43.294	37.277	2.0192	0.008178
Protein arginine N-methyltransferase 1	Prmt1	Q63009	ANM1_RAT	41 kDa	23.903	14.481	14.517	25.406	28.715	29.236	2.01104	0.00828875
60S ribosomal protein L19	Rpl19	P84100	RL19_RAT	23 kDa	32.622	27.374	31.2	19.558	21.144	19.141	-1.9887	0.00829073
Similar to 60S acidic ribosomal protein P2	LOC498555	D4A4D5	D4A4D5_RAT	12 kDa	5.1629	5.1326	6.0672	14.036	11.377	11.25	2.00872	0.00832237
Signal recognition particle subunit SRP68	Srp68	B2RYI2	B2RYI2_RAT	70 kDa	0.88352	1.0215	0.85988	4.1567	5.6797	5.0867	2.00188	0.00842126
Proteasome subunit alpha type-1	Psma1	P18420	PSA1_RAT	30 kDa	48.796	43.675	49.628	33.334	36.54	34.044	-1.97757	0.00843412
Fetuin-B	Fetub	Q9QX79	FETUB_RAT	42 kDa	12.275	14.923	12.159	22.609	21.056	22.879	2.0002	0.00844203
Single-stranded DNA-binding protein 3	Ssbp3	Q9R050	SSBP3_RAT	38 kDa	0	0	11.931	0	0	0	-1.97568	0.00856564
Pro-cathepsin H	Ctsh	A0A0H2UHL6	A0A0H2UHL6_RAT	33 kDa	45.054	35.779	44.307	25.714	32.049	31.535	-1.96831	0.0086398
Beta-glo	Hbb-b1	Q6PDU6	Q6PDU6_RAT	16 kDa	231.63	242.91	262.55	276.81	273	270.18	1.98838	0.00864277
UBR1 protein	Ubr1	D5MTG9	D5MTG9_RAT	200 kDa	0	1.9217	3.1269	7.9793	5.9204	6.2591	1.98043	0.00872583
5'-nucleotidase	Nt5c3a	B2GUX5	B2GUX5_RAT	34 kDa	0	0	1.1335	5.1665	3.6892	5.2546	1.97968	0.00873473
Endonuclease, poly(U)-specific	Endou	D3ZSZ1	D3ZSZ1_RAT	47 kDa	0	0	11.835	0	0	0	-1.96221	0.00881088
Adenylosuccinate lyase	Adsl	D3ZW08	D3ZW08_RAT	55 kDa	12.086	13.439	11.475	23.128	20.078	19.984	1.97272	0.00893844
Uncharacterized protein	4 SV	D4A9E9	D4A9E9_RAT	43 kDa	9.0657	8.7515	12.321	4.3743	5.2127	2.7355	-1.95078	0.00894932
Xaa-Pro dipeptidase	Pepd	Q5I0D7	PEPD_RAT	55 kDa	39.44	38.458	40.711	29.229	30.269	24.346	-1.94895	0.00895525
Peripherin	Prph	P21807	PERI_RAT	54 kDa	0	2.2478	5.2998	6.8431	10.512	6.8833	1.97013	0.00895624
Glutathione reductase	Gsr	F1LRE1	F1LRE1_RAT	45 kDa	30.42	30.031	29.651	20.049	21.02	18.525	-1.94518	0.00901656
Isoform 3 of Tropomyosin alpha-1 chain	Tpm1	P04692-3	TPM1_RAT	32 kDa	21.755	21.728	20.442	30.999	35.416	29.276	1.9675	0.00902843
Proteoglycan 3 (Predicted)	Prg3	D4A834	D4A834_RAT	26 kDa	9.3557	9.2059	9.3427	1.8714	3.7108	5.2424	-1.94223	0.00906007
Proteasome subunit alpha type	Psma7	A0A0G2K0W9	A0A0G2K0W9_RAT	28 kDa	41.028	38.288	44.244	29.283	24.722	34.214	-1.9401	0.00909567
Collagen type VI alpha 6 chain	Col6a6	D3ZL10	D3ZL10_RAT	247 kDa	51.901	55.522	55.216	36.882	39.894	45.889	-1.93612	0.00915896
Eukaryotic translation initiation factor 3 subunit B	Eif3b	Q4G061	EIF3B_RAT	91 kDa	69.623	71.66	65.841	91.408	79.175	85.872	1.95867	0.00921928
Beta-defensin 20	Defb20	Q32ZH2	DFB20_RAT	11 kDa	11.624	0	0	0	0	0	-1.93517	0.00922522
CUGBP Elav-like family member 1	Celf1	Q4QQT3	CELF1_RAT	52 kDa	0	1.0265	0	4.6011	4.5774	4.6327	1.95511	0.00925192
Hypothetical protein LOC685544	LOC685544	D3ZQT2	D3ZQT2_RAT	21 kDa	12.475	4.5111	1.8711	0.93572	3.5758	0	-1.93089	0.00926378
Translocon-associated protein subunit delta	Ssr4	Q07984	SSRD_RAT	19 kDa	10.326	6.1591	8.0896	17.391	13.977	15.663	1.95354	0.00927367
Cytidine monophosphate N-acetylneuraminic acid synthetase	Cmas	Q5M963	Q5M963_RAT	48 kDa	4.501	3.7463	3.0285	10.141	8.2971	10.237	1.95235	0.00928158
Apoptotic chromatin condensation inducer 1	Acin1	E9PST5	E9PST5_RAT	151 kDa	17.503	10.896	13.478	5.2126	4.9925	10.688	-1.92955	0.00930037
Rho-associated protein kinase	Rock2	A0A0G2K5N6	A0A0G2K5N6_RAT	161 kDa	3.0006	6.1044	11.611	11.916	17.288	12.714	1.95125	0.00930334
P2X purinoceptor 5	P2rx5	P51578	P2RX5_RAT	51 kDa	1.9718	0	10.899	1.0174	0.73783	0	-1.92864	0.00932707
Calpain-2 catalytic subunit	Capn2	Q07009	CAN2_RAT	80 kDa	99.298	95.388	98.929	82.003	90.084	69.987	-1.92282	0.00939827
Glutamyl-prolyl-tRNA synthetase	Eprs	A0A0G2JZI2	A0A0G2JZI2_RAT	170 kDa	61.026	55.14	65.041	70.248	83.23	74.23	1.94282	0.00939926
Dpy-19-like 4	Dpy19l4	D3Z939	D3Z939_RAT	84 kDa	0	11.467	0	0	0	0	-1.92159	0.00951397
Serine/threonine-protein phosphatase PP1-alpha catalytic subunit	Ppp1ca	P62138	PP1A_RAT	38 kDa	66.693	66.948	66.673	52.549	55.607	48.893	-1.91305	0.00961187
Globin a4	Hbb	A0A0G2JSW3	A0A0G2JSW3_RAT	16 kDa	1078	1055.1	964.49	977.96	984.61	995.23	-1.91047	0.00963956
Propionyl coenzyme A carboxylase, beta polypeptide	Pccb	Q68FZ8	Q68FZ8_RAT	59 kDa	22.256	21.759	16.954	11.671	13.456	10.894	-1.90566	0.00973646
T-complex protein 1 subunit alpha	Tcp1	P28480	TCPA_RAT	60 kDa	91.617	92.081	84.631	71.956	73.798	73.672	-1.89423	0.00983832
Ras-related protein Rap-1A	Rap1a	P62836	RAP1A_RAT	21 kDa	39.021	42.763	48.249	30.503	30.981	33.206	-1.89209	0.00987095
Arachidonate 15-lipoxygenase	Alox15	Q02759	LOX15_RAT	75 kDa	0	0	0.75712	5.6757	3.7898	3.6386	1.91909	0.00989567
Endoplasmic reticulum aminopeptidase 1	Erap1	Q9JJ22	ERAP1_RAT	106 kDa	27.268	22.447	18.902	28.952	39.329	31.971	1.91478	0.00997577
Transcription elongation factor spt6	Supt6h	A0A0G2K0J0	A0A0G2K0J0_RAT	199 kDa	33.593	25.006	31.125	44.21	41.83	38.72	1.91327	0.00998566
Serine/arginine repetitive matrix 2	Srrm2	A0A0G2K2M9	A0A0G2K2M9_RAT	296 kDa	0	1.0215	2.1658	0.84392	2.3929	13.206	1.90968	0.0100124
SECIS binding protein 2, isoform CRA_a	Secisbp2	F1LPQ8	F1LPQ8_RAT	93 kDa	23.504	21.558	17.055	14.072	11.632	11.559	-1.8789	0.0100697
Lamin B2	Lmnb2	D3ZLC1	D3ZLC1_RAT	69 kDa	32.773	35.152	36.05	44.941	44.177	51.882	1.90748	0.0100756
4-trimethylaminobutyraldehyde dehydrogenase	Aldh9a1	A0A0G2JSI1	A0A0G2JSI1_RAT	54 kDa	77.975	71.776	73.806	62.443	57.65	58.936	-1.87492	0.0101063
RB-binding protein 4, chromatin-remodeling factor	Rbbp4	B5DFB2	B5DFB2_RAT	48 kDa	11.519	16.729	14.385	23.971	23.332	21.792	1.9046	0.0101419
Triokinase/FMN cyclase	Tkfc	Q4KLZ6	TKFC_RAT	59 kDa	5.8182	8.1077	5.6588	8.3674	18.499	12.856	1.90028	0.0101765
UDP-glucuronosyltransferase 1-7	Ugt1a7c	Q64633	UD17_RAT	60 kDa	27.435	31.742	38.416	20.546	25.026	21.388	-1.86899	0.0101953
Fumarylacetoacetate hydrolase domain-containing protein 2	Fahd2	B2RYW9	FAHD2_RAT	35 kDa	9.7628	16.475	9.6321	6.3852	4.8131	5.7825	-1.86839	0.0101963
Talin 2	Tln2	D3ZA84	D3ZA84_RAT	272 kDa	30.648	47.799	27.327	45.351	55.057	42.102	1.89713	0.0101983
Myosin light chain kinase	Mylk	D3ZFU9	D3ZFU9_RAT	215 kDa	67.562	57.157	61.117	80.267	78.889	72.508	1.89637	0.0102002
Chloride channel protein	Clcn6	D4A3H5	D4A3H5_RAT	97 kDa	4.7892	12.381	4.5514	1.9303	3.7477	1.6984	-1.86788	0.0102012
Myb-binding protein 1A	Mybbp1a	O35821	MBB1A_RAT	152 kDa	17.067	15.96	15.827	26.039	23.363	27.206	1.89529	0.0102487
Myosin XVIIIa	Myo18a	A0A0G2JY08	A0A0G2JY08_RAT	233 kDa	26.679	28.815	28.919	18.788	18.528	18.551	-1.86033	0.0102586
40S ribosomal protein S6	Rps6	P62755	RS6_RAT	29 kDa	31.844	35.623	31.726	22.1	22.719	23.572	-1.8604	0.0102586
Phospholipase D3	Pld3	Q5FVH2	PLD3_RAT	54 kDa	51.972	48.838	49.417	41.147	38.21	33.937	-1.8558	0.0103298
Protein FAM24A	Fam24a	B1WBS9	FA24A_RAT	11 kDa	0.75016	0	10.899	0	0	0	-1.85306	0.0103476
Aldehyde dehydrogenase	Aldh3b1	A0A0G2K7W2	A0A0G2K7W2_RAT	58 kDa	6.0013	6.7433	6.0569	15.016	10.932	12.614	1.88171	0.0104514
26S proteasome regulatory subunit 4	Psmc1	P62193	PRS4_RAT	49 kDa	3.5517	7.1033	5.3227	11.831	9.1547	13.45	1.866	0.0106383
Fc receptor-like 5	Fcrl5	F1LX58	F1LX58_RAT	64 kDa	0.75016	0.74925	0.75712	6.0809	4.1996	2.5812	1.86308	0.0106512
Heat shock protein HSP 90-alpha	Hsp90aa1	P82995	HS90A_RAT	85 kDa	248.41	231.38	231.01	278.78	263.39	244.81	1.85724	0.010759
ATPase H+-transporting V1 subunit A	Atp6v1a	D4A133	D4A133_RAT	68 kDa	71.546	71.638	74.882	94.531	89.237	81.88	1.8542	0.0107768
Zinc finger, C3H1-type-containing	Zfc3h1	A0A0G2K5R4	A0A0G2K5R4_RAT	208 kDa	0	0	10.899	0	0	0	-1.83923	0.0107916
Solute carrier family 2, facilitated glucose transporter member 4	Slc2a4	P19357	GLUT4_RAT	55 kDa	0	0	10.899	0	0	0	-1.83923	0.0107916
Cysteine-rich secretory protein 1	Crisp1	E9PTT8	E9PTT8_RAT	29 kDa	9.5069	2.7252	8.9655	1.8714	2.634	2.6257	-1.83742	0.0108133
Protein tyrosine phosphatase, receptor type, H	Ptprh	A0A0G2K754	A0A0G2K754_RAT	108 kDa	18.464	7.6219	13.165	6.4835	5.3308	7.9891	-1.83662	0.0108222
Ubiquitin-conjugating enzyme E2O	Ube2o	F1M403	F1M403_RAT	125 kDa	12.027	9.364	11.157	19.426	18.96	17.499	1.84713	0.0108331
CCR4-NOT transcription complex, subunit 7	Cnot7	B3DMA5	B3DMA5_RAT	33 kDa	7.1326	6.1487	0.85988	0.73808	0	1.6333	-1.83464	0.010847
FUS interacting protein (Serine-arginine rich) 1	Srsf10	Q4KM38	Q4KM38_RAT	20 kDa	10.731	22.28	24.064	10.707	10.921	12.133	-1.83477	0.010847
Isoform 2 of Serine/threonine-protein phosphatase PP1-gamma catalytic subunit	Ppp1cc	P63088-2	PP1G_RAT	39 kDa	0	48.659	31.042	33.952	47.899	30.777	1.84415	0.0108529
Isocitrate dehydrogenase [NADP] cytoplasmic	Idh1	P41562	IDHC_RAT	47 kDa	24.956	35.646	28.803	38.397	43.801	40.751	1.84351	0.0108598
Protein/nucleic acid deglycase DJ-1	Park7	O88767	PARK7_RAT	20 kDa	51.093	53.76	54.269	41.892	40.269	39.559	-1.82584	0.0109894
Keratin-associated protein 4-6-like	LOC102553069	D4A5R4	D4A5R4_RAT	17 kDa	2.3838	7.6472	4.5688	0	0	1.9178	-1.82498	0.011022
RT1 class I histocompatibility antigen, AA alpha chain	1 SV	P16391	HA12_RAT	42 kDa	16.504	15.935	18.117	27.534	24.626	25.47	1.83765	0.0112129
Solute carrier family 7 (Cationic amino acid transporter, y+ system), member 12	Slc7a12	Q6AYR7	Q6AYR7_RAT	52 kDa	10.731	0	0	0	0	0	-1.81144	0.0113177
60S ribosomal protein L7	Rpl7	B0K031	B0K031_RAT	30 kDa	38.883	47.739	41.259	26.606	33.117	34.642	-1.80892	0.0113612
Sqrdl protein	Sqor	B0BMT9	B0BMT9_RAT	50 kDa	2.2505	2.3479	3.0285	8.3476	5.9061	7.6561	1.82805	0.0113829
Schlafen family member 5	Slfn5	A0A096MK98	A0A096MK98_RAT	101 kDa	31.201	36.278	33.78	42.16	45.248	48.756	1.82753	0.0113839
Cellular nucleic acid-binding protein	Cnbp	P62634	CNBP_RAT	19 kDa	6.3982	10.554	6.4605	2.6522	3.4662	2.6479	-1.8025	0.0114443
Vacuolar protein sorting-associated protein 26A	Vps26a	Q6AY86	VP26A_RAT	38 kDa	5.3845	5.3673	5.2998	11.826	10.333	11.918	1.80983	0.0117597
BMP and activin membrane-bound inhibitor homolog	Bambi	Q91XN4	BAMBI_RAT	29 kDa	10.906	1.7758	2.1658	1.8528	0.86654	0.75066	-1.79208	0.0118032
U2 snRNP-associated SURP domain-containing	U2surp	D3ZAI0	D3ZAI0_RAT	118 kDa	2.9684	9.7233	9.0401	3.4329	1.7331	2.6479	-1.79002	0.0118447
Proto-oncogene tyrosine-protein kinase LCK	Lck	Q01621	LCK_RAT	58 kDa	10.025	13.711	16.4	20.699	18.134	25.737	1.80158	0.0118774
Protein strawberry notch homolog 1	Sbno1	A0A0G2K5H7	A0A0G2K5H7_RAT	154 kDa	0.75016	0.74925	1.8906	7.9234	1.6798	4.9886	1.80097	0.0118843
Caspase 7, isoform CRA_c	Casp7	O88550	O88550_RAT	34 kDa	4.1337	10.514	1.7198	1.6738	1.8146	0.88262	-1.78837	0.0118892
RCG59854, isoform CRA_b	Xpnpep3	G3V9W4	G3V9W4_RAT	56 kDa	9.3918	8.4803	4.6829	3.3346	2.523	2.5139	-1.78776	0.0119001
Glucosamine-6-phosphate isomerase	Gnpda1	B5DFC6	B5DFC6_RAT	33 kDa	27.354	25.091	29.016	18.551	20.599	15.277	-1.78487	0.0119515
Uncharacterized protein	4 SV	F1LUE9	F1LUE9_RAT	24 kDa	0	0	0	2.9523	5.1648	3.7533	1.79748	0.0119515
Cadherin-1	Cdh1	Q9R0T4	CADH1_RAT	99 kDa	12.948	12.425	10.338	5.7368	5.688	6.1249	-1.78376	0.0119624
Plasminogen	Plg	Q01177	PLMN_RAT	91 kDa	62.644	54.544	52.626	63.307	68.826	79.329	1.79323	0.0122265
Nucleosome assembly protein 1-like 1	Nap1l1	G3V6H9	G3V6H9_RAT	45 kDa	4.6343	7.2978	6.1886	11.562	13.242	11.669	1.7919	0.0122354
Basal cell adhesion molecule	Bcam	Q9ESS6	BCAM_RAT	68 kDa	19.814	19.019	17.816	9.99	13.287	10.754	-1.76391	0.0123135
Transmembrane protein 121B	Cecr6	M0R697	M0R697_RAT	58 kDa	11.471	2.9197	1.0112	0	2.3929	0.88262	-1.76425	0.0123135
HECT and RLD domain-containing E3 ubiquitin protein ligase 2	Herc2	A0A0G2JUC9	A0A0G2JUC9_RAT	527 kDa	0.88352	1.94	13.81	3.345	0	0	-1.76199	0.0123511
Mitochondrial import receptor subunit TOM40 homolog	Tomm40	G3V8F5	G3V8F5_RAT	38 kDa	6.6681	4.292	3.1601	10.733	10.458	9.8906	1.78427	0.0123797
Transcriptional regulator ATRX	Atrx	A0A0G2JXZ3	A0A0G2JXZ3_RAT	279 kDa	2.0761	10.76	14.956	4.3167	1.9274	5.9028	-1.7604	0.0124015
Programmed cell death protein 4	Pdcd4	Q9JID1	PDCD4_RAT	52 kDa	11.854	13.339	14.27	20.144	21.955	21.416	1.78336	0.0124044
26S proteasome non-ATPase regulatory subunit 11	Psmd11	F1LMZ8	PSD11_RAT	47 kDa	22.772	26.144	25.684	37.118	32.788	34.984	1.78318	0.0124044
Interferon-induced protein with tetratricopeptide repeats 3	Ifit3	Q6AYE7	Q6AYE7_RAT	48 kDa	1.025	1.0265	0	6.0076	1.7331	5.3506	1.78013	0.0124836
DnaJ homolog subfamily A member 1	Dnaja1	P63036	DNJA1_RAT	45 kDa	6.0013	7.7375	9.9742	17.193	14.914	11.574	1.77908	0.0125083
Ubiquitin-conjugating enzyme E2 variant 2	Ube2v2	Q7M767	UB2V2_RAT	16 kDa	4.1303	7.1856	7.0784	13.1	12.325	11.25	1.77468	0.0125666
Ig gamma-2B chain C region	Igh-1a	P20761	IGG2B_RAT	36 kDa	34.615	32.992	35.276	25.167	24.46	23.651	-1.74897	0.0126042
Neutrophil antibioticptide NP-2	Defa	Q62715	DEF2_RAT	10 kDa	11.564	4.252	9.3427	1.8714	4.7405	3.673	-1.74914	0.0126042
SIK family kinase 3	Sik3	M0RD40	M0RD40_RAT	146 kDa	0	7.0527	6.2064	0.85823	1.7331	0	-1.74762	0.0126269
Translation initiation factor eIF-2B subunit delta	Eif2b4	Q63186	EI2BD_RAT	58 kDa	3.2762	1.621	3.1601	7.0804	7.7867	7.2394	1.76713	0.0126932
Tubulin beta-2A chain	Tubb2a	P85108	TBB2A_RAT	50 kDa	167.32	170.45	183.91	202.89	190.43	192.32	1.76508	0.0127219
DNA replication licensing factor MCM7	Mcm7	Q1PS21	Q1PS21_RAT	81 kDa	6.0374	6.8542	7.0861	11.828	10.448	16.542	1.7645	0.0127367
Coronin-1A	Coro1a	Q91ZN1	COR1A_RAT	51 kDa	126.29	129.99	127.74	143.08	153.33	144.14	1.76363	0.0127387
Ras GTPase-activating protein 3	Rasa3	Q9QYJ2	RASA3_RAT	96 kDa	9.2339	11.829	13.292	18.352	18.253	20.109	1.76058	0.0128089
Neurotrophin receptor-interacting factor 1	Nrif1	Q4V8E9	NRIF1_RAT	94 kDa	0	10.554	0	0.85823	0	0	-1.73934	0.0128129
Similar to fatty acid translocase/CD36	Cd36	A0A096MJ39	A0A096MJ39_RAT	53 kDa	54.616	62.051	56.929	50.008	43.541	43.012	-1.73807	0.0128277
Proteasome subunit alpha type-4	Psma4	P21670	PSA4_RAT	29 kDa	33.811	33.08	33.607	24.082	22.907	24.458	-1.73708	0.0128316
Isoform M2 of Pyruvate kinase PKM	Pkm	P11980-2	KPYM_RAT	58 kDa	217.7	227.23	218.99	210.15	193.49	193.88	-1.73503	0.012893
Uncharacterized protein	1 SV	F1LPR6	F1LPR6_RAT	51 kDa	28.052	37.277	38.159	27.919	19.342	27.124	-1.73044	0.01298
Early endosome antigen 1	Eea1	A0A0G2K051	A0A0G2K051_RAT	165 kDa	42.4	37.254	36.725	52.597	51.228	47.793	1.75237	0.0129899
Transmembrane protein 43	Tmem43	Q5XIP9	TMM43_RAT	45 kDa	6.0013	7.2666	5.4315	12.877	13.374	10.508	1.74911	0.0130245
Valine--tRNA ligase	Vars	Q04462	SYVC_RAT	140 kDa	69.089	60.249	63.692	81.861	79.198	74.548	1.74453	0.0130858
Amphiregulin	Areg	P24338	AREG_RAT	27 kDa	7.9384	13.179	3.2993	2.3276	4.2889	3.2678	-1.72722	0.0131174
Epoxide hydrolase 1	Ephx1	P07687	HYEP_RAT	53 kDa	15.003	18.731	17.545	21.836	26.673	28.361	1.74173	0.0131738
Ribosome-binding protein 1	Rrbp1	F1M853	F1M853_RAT	158 kDa	30.768	33.988	36.517	43.194	45.111	46.036	1.73337	0.0133409
2'-5'-oligoadenylate synthase-like protein 1	Oasl	G3V645	OASL1_RAT	59 kDa	1.6893	0.91348	1.8732	5.8807	5.0428	5.1173	1.73069	0.0133864
Cytoplasmic dynein 1 heavy chain 1	Dync1h1	M0R9X8	M0R9X8_RAT	532 kDa	163.33	171.58	166.27	196.69	181.84	184.31	1.72989	0.01342
5'-AMP-activated protein kinase subunit gamma-1	Kmt2d	A0A0G2JVD6	A0A0G2JVD6_RAT	629 kDa	9.5322	5.441	14.313	5.0112	4.0026	4.32	-1.72381	0.0134289
Igh-6 protein (Fragment)	Igh-6	Q4QQW0	Q4QQW0_RAT	65 kDa	106.14	103.4	98.409	86.712	89.075	84.799	-1.7226	0.0134536
Integrin beta	Itgb3	M0RCF3	M0RCF3_RAT	87 kDa	17.11	2.77	1.0112	4.6552	2.2135	0	-1.72025	0.013514
NADPH--cytochrome P450 reductase	Por	P00388	NCPR_RAT	77 kDa	54.806	58.917	68.128	43.737	52.091	48.524	-1.72036	0.013514
Double-strand break repair protein MRE11	Mre11	Q9JIM0	MRE11_RAT	80 kDa	1.0326	3.7691	10.899	0.73808	3.0136	0	-1.71491	0.0136524
Protein disulfide-isomerase A4	Pdia4	G3V6T7	G3V6T7_RAT	73 kDa	143.9	143.03	134.48	123.25	124.04	120.19	-1.7135	0.0136712
Synaptotagmin-like 4, isoform CRA_a	Sytl4	G3V6G6	G3V6G6_RAT	76 kDa	0	5.277	7.7162	0	0.86654	1.6984	-1.70846	0.0137829
Host cell factor C1	Hcfc1	D3ZN95	D3ZN95_RAT	209 kDa	11.137	15.184	16.099	17.811	24.581	23.695	1.72211	0.0139085
Eukaryotic translation initiation factor 3 subunit D	Eif3d	Q6AYK8	EIF3D_RAT	64 kDa	20.759	19.283	17.453	33.063	25.994	24.976	1.72133	0.0139164
Zinc finger protein 598	Zfp598	D3ZR64	D3ZR64_RAT	99 kDa	0	7.9339	2.9055	0	0	0.75066	-1.6977	0.0140618
Proteasome (Prosome, macropain) 26S subunit, non-ATPase, 3	Psmd3	Q5U2S7	Q5U2S7_RAT	61 kDa	27.221	28.815	30.892	39.418	38.754	39.519	1.71576	0.0140925
Apical junction component 1 homolog	Ajm1	D3ZTF0	D3ZTF0_RAT	107 kDa	5.3656	0	13.752	5.6726	0	0	-1.69481	0.0141686
Glucosamine-6-phosphate isomerase	Gnpda2	B5DEZ6	B5DEZ6_RAT	31 kDa	10.469	14.844	10.637	6.6427	5.9027	6.0053	-1.69455	0.0141706
Tyrosine-protein kinase CSK	Csk	P32577	CSK_RAT	51 kDa	30.213	26.299	30.896	39.466	39.383	39.207	1.70701	0.0142507
Fascin	Fscn1	P85845	FSCN1_RAT	54 kDa	28.303	27.783	32.695	21.706	21.022	19.408	-1.68897	0.0142952
60S ribosomal protein L12	Rpl12	P23358	RL12_RAT	18 kDa	28.173	31.499	28.018	18.881	23.723	18.645	-1.68568	0.0143248
Serine/threonine-protein kinase mTOR	Mtor	P42346	MTOR_RAT	289 kDa	4.6002	10.311	4.4732	2.8072	2.523	1.6111	-1.67347	0.0145998
26S proteasome non-ATPase regulatory subunit 1	Psmd1	G3V8B6	G3V8B6_RAT	106 kDa	96.399	92.734	85.635	116.3	106.27	99.611	1.6952	0.0146136
Endonuclease G-like 1 (Predicted), isoform CRA_d	Exog	D3ZTW9	D3ZTW9_RAT	41 kDa	1.5003	0	1.5142	4.2196	6.7194	3.4416	1.69254	0.01467
DDB1 and CUL4-associated factor 5	Dcaf5	G3V6K4	G3V6K4_RAT	104 kDa	4.7602	1.8759	5.4493	1.0174	0	0.93753	-1.67048	0.0146897
V-type proton ATPase subunit H	Atp6v1h	A0A0G2K9J2	A0A0G2K9J2_RAT	56 kDa	1.5003	0.74925	2.4508	7.2858	3.7913	4.9325	1.68919	0.014752
SWI/SNF related, matrix associated, actin dependent regulator of chromatin, subfamily a, member 5 (Predicted), isoform CRA_a	Smarca5	F1LNL2	F1LNL2_RAT	117 kDa	6	6.7259	16.814	16.402	18.159	15.178	1.6833	0.0148519
Protein mago nashi homolog	Magoh	Q27W02	MGN_RAT	17 kDa	2.0652	4.1061	4.0448	9.3572	6.6367	8.4377	1.68295	0.0148786
Cathepsin D	Ctsd	Q6P6T6	Q6P6T6_RAT	45 kDa	87.128	81.513	89.342	69.137	72.773	73.659	-1.66186	0.0149518
Cul1 protein	Cul1	B1WBY1	B1WBY1_RAT	90 kDa	5.5145	7.4552	2.8217	11.3	8.8529	11.893	1.6763	0.0149933
Scavenger receptor class A member 5	Scara5	D4A213	D4A213_RAT	54 kDa	1.025	2.0429	11.931	1.0174	2.11	1.0574	-1.65792	0.0150596
Isoform LYN B of Tyrosine-protein kinase Lyn	Lyn	Q07014-2	LYN_RAT	56 kDa	31.478	31.508	27.433	37.267	42.264	41.207	1.67097	0.01511
Tartrate-resistant acid phosphatase type 5	Acp5	A0A0G2K6Z6	A0A0G2K6Z6_RAT	37 kDa	29.76	23.382	32.417	19.528	19.738	20.673	-1.6504	0.0153019
Rho GDP dissociation inhibitor beta	Arhgdib	Q5M860	Q5M860_RAT	23 kDa	79.191	75.765	68.957	60.208	61.684	62.643	-1.64996	0.0153127
Protein kinase C and casein kinase substrate in neurons 2 protein	Pacsin2	R9PXU3	R9PXU3_RAT	55 kDa	6.8436	5.8671	6.751	11.869	12.755	12.249	1.66784	0.0153187
DNA-directed RNA polymerase subunit	Polr2a	D4A5A6	D4A5A6_RAT	217 kDa	11.64	6.2579	6.2277	18.077	14.25	10.429	1.66642	0.0153424
Crooked neck-like protein 1	Crnkl1	P63155	CRNL1_RAT	83 kDa	1.7752	2.6425	2.0646	6.6586	7.171	4.7608	1.66456	0.0153711
AMP deaminase 3	Ampd3	O09178	AMPD3_RAT	88 kDa	2.05	3.0644	0	6.1042	7.5797	4.0326	1.65822	0.0155006
ERCC excision repair 6-like 2	Ercc6l2	D3ZPU4	D3ZPU4_RAT	173 kDa	3.2511	0	8.1275	0	0.97932	1.0432	-1.64394	0.0155253
Protein disulfide-isomerase A4	Pdia4	P38659	PDIA4_RAT	73 kDa	138.33	137.34	130.83	118.06	119.54	117.94	-1.64158	0.0155679
Guanine nucleotide-binding protein G(I)/G(S)/G(T) subunit beta-1	Gnb1	P54311	GBB1_RAT	37 kDa	53.754	47.779	56.223	41.668	39.758	42.732	-1.63721	0.0156816
Eukaryotic translation initiation factor 2A	Eif2a	D3ZUV3	D3ZUV3_RAT	65 kDa	3.8842	4.618	4.6744	9.1772	9.8749	9.245	1.65158	0.0157103
Galectin-3-binding protein	Lgals3bp	O70513	LG3BP_RAT	64 kDa	23.736	29.255	26.607	36.539	30.993	40.674	1.65084	0.0157201
Protein O-glucosyltransferase 1	Poglut1	G3V9D0	PGLT1_RAT	47 kDa	0.75016	1.5986	1.617	3.39	5.0662	6.0451	1.65082	0.0157201
Isoform B of Endothelin-converting enzyme 1	Ece1	P42893-2	ECE1_RAT	87 kDa	10.495	10.552	7.6899	18.838	10.773	18.777	1.64319	0.015997
Lysosome-associated membrane glycoprotein 1	Lamp1	P14562	LAMP1_RAT	44 kDa	30.819	31.727	38.294	26.094	21.477	25.872	-1.6255	0.0160188
Rano class II histocompatibility antigen, B-1 beta chain	RT1-Bb	P29826	HB2B_RAT	30 kDa	25.098	31.446	29.588	22.298	20.213	18.244	-1.62488	0.0160247
Membrane-associated guanylate kinase, WW and PDZ domain-containing protein 3	Magi3	Q9JK71	MAGI3_RAT	161 kDa	10.731	1.0265	1.0323	0	1.6859	0	-1.62412	0.0160504
Ribonuclease 17	Rnase17	Q5GAM2	Q5GAM2_RAT	18 kDa	5.1629	7.1856	10.112	2.8072	3.7108	2.8126	-1.62094	0.0161078
Protein AMBP	Ambp	Q64240	AMBP_RAT	39 kDa	15.971	14.353	15.537	21.728	21.134	26.217	1.63765	0.0161711
Sperm-associated antigen 17	Spag17	D3ZXP4	D3ZXP4_RAT	260 kDa	7.0081	2.7426	3.5263	0.73808	0.86654	1.8201	-1.61862	0.016179
Isochorismatase domain-containing protein 2	Isoc2	Q5U3Z3	ISOC2_RAT	23 kDa	6.2464	7.6443	2.5796	2.5747	0.86654	1.7652	-1.6179	0.0161869
Uncharacterized protein	1 SV	G3V9J1	G3V9J1_RAT	97 kDa	123.85	98.425	104.69	97.522	95.159	88.634	-1.6181	0.0161869
mRNA export factor	Rae1	Q3SWS8	RAE1L_RAT	41 kDa	2.3838	2.3703	1.6459	5.8016	5.7774	6.6638	1.6366	0.0161928
Biglycan	Bgn	P47853	PGS1_RAT	42 kDa	33.552	30.971	28.361	25.308	20.866	20.584	-1.61759	0.0161928
Cytoplasmic aconitate hydratase	Aco1	G3V6S2	G3V6S2_RAT	98 kDa	134.49	124.44	125.73	110.78	107.93	116.89	-1.6176	0.0161928
Heterogeneous nuclear ribonucleoprotein K	Hnrnpk	P61980	HNRPK_RAT	51 kDa	58.157	55.606	38.81	43.012	38.511	38.427	-1.61616	0.0162532
CD180 antigen (Predicted), isoform CRA_a	Cd180	D3ZIP2	D3ZIP2_RAT	74 kDa	31.042	34.29	35.322	26.562	24.79	22.148	-1.6143	0.016268
Cellular repressor of E1A-stimulated genes (Predicted), isoform CRA_b	Creg1	B2GUX7	B2GUX7_RAT	24 kDa	14.828	14.793	17.275	8.6171	10.596	8.7491	-1.61386	0.0162858
Acyl-Coenzyme A dehydrogenase, very long chain	Acadvl	Q5M9H2	Q5M9H2_RAT	71 kDa	40.88	42.493	36.431	29.55	30.511	30.368	-1.61309	0.0163214
Transaldolase	Taldo1	Q9EQS0	TALDO_RAT	37 kDa	37.347	43.021	42.157	50.825	49.662	55.251	1.63151	0.016353
Ferritin (Fragment)	Fth1	A0JPM7	A0JPM7_RAT	26 kDa	95.411	93.415	92.841	79.879	76.545	82.644	-1.60896	0.0164064
Isoform Alpha-1 of Mitogen-activated protein kinase 9	Mapk9	P49186-2	MK09_RAT	48 kDa	3.7508	4.4955	1.5142	13.016	8.6266	1.7208	1.62914	0.0164104
N-alpha-acetyltransferase 35, NatC auxiliary subunit	Naa35	Q6DKG0	NAA35_RAT	83 kDa	0.75016	11.467	3.0067	3.1715	0.83992	0	-1.60291	0.0165103
Cyclin-dependent kinase 11B	Cdk11b	D3ZML3	D3ZML3_RAT	50 kDa	0.75016	0.74925	0	3.3654	4.1996	3.4416	1.62614	0.0165201
Sphingomyelin phosphodiesterase 2	Smpd2	Q9ET64	NSMA_RAT	48 kDa	1.6425	0	2.2714	6.7513	5.0662	3.4416	1.6235	0.0165864
Carboxypeptidase Q	Cpq	Q6IRK9	CBPQ_RAT	52 kDa	55.341	52.786	55.787	43.303	41.917	45.316	-1.59847	0.0166161
Proteasome (Prosome, macropain) 26S subunit, non-ATPase, 6	Psmd6	Q6PCT9	Q6PCT9_RAT	46 kDa	6.6769	7.7331	8.4062	10.788	17.214	12.589	1.62205	0.016621
Activated B cell RT1Bl alpha chain	2 SV	Q8VI32	Q8VI32_RAT	28 kDa	23.983	21.819	18.779	15.362	15.4	11.92	-1.59744	0.0166289
Glutamine--tRNA ligase	Qars	Q66H61	SYQ_RAT	88 kDa	36.052	39.132	42.844	48.12	52.122	50.443	1.62093	0.0166398
Nucleoprotein TPR	Tpr	F1MA98	TPR_RAT	267 kDa	38.198	46.329	41.891	61.341	46.47	52.004	1.61742	0.0167436
Myosin, heavy polypeptide 10, non-muscle, isoform CRA_b	Myh10	G3V9Y1	G3V9Y1_RAT	229 kDa	93.232	78.556	78.121	119.33	37.214	53.366	-1.59064	0.0168415
Isoform 2 of Cytosol aminopeptidase	Lap3	Q68FS4-2	AMPL_RAT	53 kDa	64.301	62.95	61.179	46.513	53.919	52.776	-1.58791	0.0169365
Proteasome subunit beta	Psmb4	G3V8U9	G3V8U9_RAT	26 kDa	29.868	31.463	28.981	21.766	22.693	20.52	-1.5864	0.0169701
Phosphatidylinositol-3,4,5-trisphosphate-dependent Rac exchange factor 1	Prex1	D3ZS72	D3ZS72_RAT	184 kDa	12.49	8.1827	9.3632	18.252	16.856	14.285	1.6049	0.0170413
Proteasome activator subunit 4	Psme4	A0A0G2K9R9	A0A0G2K9R9_RAT	211 kDa	5.9188	8.0614	5.6674	11.958	10.848	13.561	1.6029	0.0170719
Polyadenylate-binding protein 1	Pabpc1	Q9EPH8	PABP1_RAT	71 kDa	43.891	48.834	45.038	53.61	59.447	58.948	1.60286	0.0170779
Flot1 protein	2 SV	Q6P2A7	Q6P2A7_RAT	48 kDa	14.179	16.102	10.995	22.564	21.738	18.71	1.60187	0.0171016
Endoplasmic reticulum chaperone BiP	Hspa5	P06761	BIP_RAT	72 kDa	306.06	310.97	315.19	283.22	289.18	290.06	-1.57829	0.0171679
Laminin subunit beta 1	Lamb1	D3ZQN7	D3ZQN7_RAT	197 kDa	25.742	20.502	19.96	15.702	13.477	15.077	-1.57766	0.0171738
Glutamyl aminopeptidase	Enpep	P50123	AMPE_RAT	108 kDa	5.6743	5.5393	4.534	1.9891	0.97932	2.0864	-1.57189	0.0173557
Importin subunit alpha	Kpna3	Q56R18	Q56R18_RAT	58 kDa	3.0006	2.2478	1.5142	7.4791	4.9385	6.0004	1.59491	0.0173646
Dock2 protein	Dock2	Q3MIE5	Q3MIE5_RAT	99 kDa	19.095	22.059	16.421	25.627	27.707	28.719	1.59387	0.0173854
Heme oxygenase 1	Hmox1	P06762	HMOX1_RAT	33 kDa	67.696	68.857	69.198	59.585	53.333	56.613	-1.57045	0.0173894
40S ribosomal protein S17	Rps17	P04644	RS17_RAT	16 kDa	17.554	20.353	16.028	27.458	24.186	26.145	1.59254	0.0174171
Chloride intracellular channel protein	Clic4	G3V8C4	G3V8C4_RAT	29 kDa	11.129	9.9515	8.4955	16.333	14.834	17.574	1.59091	0.0174428
40S ribosomal protein S13	Rps13	P62278	RS13_RAT	17 kDa	10.186	11.115	10.972	16.461	16.709	18.755	1.5905	0.0174586
Acidic proline-rich protein PRP33	Prpg1	P04474	PRP3_RAT	21 kDa	7.4156	1.1725	1.7776	0	0	0	-1.56767	0.0174635
COP9 signalosome complex subunit 3	Cops3	Q68FW9	CSN3_RAT	48 kDa	4.501	5.994	3.7856	7.7687	12.738	8.6041	1.5856	0.017603
NHL repeat-containing 3	Nhlrc3	D4A2F6	D4A2F6_RAT	43 kDa	2.2505	3.8688	3.9173	7.6983	7.7867	7.8359	1.58475	0.0176307
RUN and FYVE domain-containing 1	Rufy1	F1LR42	F1LR42_RAT	80 kDa	1.9161	0	2.5347	5.2854	7.0762	3.4414	1.58415	0.0176405
Erythrocyte membrane protein band 4.2	Epb42	B5DF57	B5DF57_RAT	77 kDa	26.919	25.841	32.921	44.065	39.401	30.175	1.58191	0.0177216
Guanine deaminase	Gda	Q9JKB7	Q9JKB7_RAT	51 kDa	96.686	94.258	91.222	114.3	108.96	103.56	1.58178	0.0177216
Piezo-type mechanosensitive ion channel component 1	Piezo1	Q0KL00	PIEZ1_RAT	290 kDa	7.7331	7.3212	7.615	1.8385	4.5168	3.473	-1.55616	0.0177315
Splicing factor 3B subunit 5	Sf3b5	D4A5T1	D4A5T1_RAT	10 kDa	1.0326	1.0265	1.0112	3.7429	3.7924	4.6876	1.58082	0.0177345
MHC class II antigen	RT1-Db	Q5UT73	Q5UT73_RAT	30 kDa	21.266	25.102	24.655	16.718	16.747	15.409	-1.55217	0.0178601
Phosphomannomutase	Pmm2	B5DF46	B5DF46_RAT	28 kDa	5.459	6.2346	9.9926	2.9523	2.3422	3.8853	-1.55144	0.0179125
Isoform 2 of Serine/threonine-protein phosphatase 2B catalytic subunit alpha isoform	Ppp3ca	P63329-2	PP2BA_RAT	58 kDa	10.263	10.108	10.238	16.427	19.98	13.345	1.5738	0.0179174
LRRGT00057	2 SV	Q6TXE2	Q6TXE2_RAT	268 kDa	2.05	1.0215	0.93658	6.8562	2.951	4.0101	1.57369	0.0179174
Platelet endothelial cell adhesion molecule	Pecam1	Q3SWT0	PECA1_RAT	76 kDa	26.028	28.881	25.191	17.136	20.329	19.249	-1.54829	0.0179768
Heterogeneous nuclear ribonucleoprotein U-like 2	Hnrnpul2	D4ABT8	D4ABT8_RAT	85 kDa	50.832	42.005	47.27	55.218	60.733	57.928	1.57031	0.0180025
DEAD (Asp-Glu-Ala-Asp) box polypeptide 23 (Predicted), isoform CRA_b	Ddx23	G3V9M1	G3V9M1_RAT	96 kDa	3.5677	4.4745	1.8732	8.1659	6.5195	8.25	1.56832	0.0180519
2,4-dienoyl-CoA reductase, mitochondrial	Decr1	Q64591	DECR_RAT	36 kDa	8.844	8.7592	8.859	3.6904	3.6892	5.2546	-1.54368	0.0181627
Mitogen-activated protein kinase 1	Mapk1	P63086	MK01_RAT	41 kDa	15.896	16.584	18.303	25.964	23.582	23.982	1.56275	0.0181795
Murinoglobulin-1	LOC297568	A0A0G2K926	A0A0G2K926_RAT	164 kDa	486.4	504.39	535.12	571.77	518.86	522.3	1.56245	0.0181795
Protein tyrosine phosphatase, receptor type, M	Ptprm	A0A0G2K8V0	A0A0G2K8V0_RAT	163 kDa	10.548	6.4494	2.1447	3.8276	2.5581	1.0432	-1.54311	0.0181805
Rho-associated protein kinase 1	Rock1	Q63644	ROCK1_RAT	160 kDa	10.279	21.121	11.048	19.055	21.543	23.059	1.56066	0.0182388
RCG38820	Upf1	F1LY19	F1LY19_RAT	123 kDa	58.93	56.014	53.313	45.027	48.85	41.694	-1.53976	0.0182695
Growth/differentiation factor 10	Gdf10	P55108	GDF10_RAT	53 kDa	0	0	9.2146	0	0.9481	0	-1.53952	0.0182714
60S acidic ribosomal protein P0	Rplp0	P19945	RLA0_RAT	34 kDa	55.918	58.008	64.113	48.575	46.597	49.352	-1.53866	0.0182883
Isoamyl acetate-hydrolyzing esterase 1 homolog	Iah1	Q711G3	IAH1_RAT	28 kDa	17.697	21.659	21.186	15.122	12.063	12.893	-1.5351	0.0183436
Nucleosome assembly protein 1-like 4	Nap1l4	Q5U2Z3	NP1L4_RAT	44 kDa	3.5605	6.4169	5.0305	10.446	9.0975	10.159	1.55407	0.0184257
Embryonic ectoderm development	Eed	B5DF02	B5DF02_RAT	50 kDa	10.731	0.74925	0.75712	0.83366	1.6798	0	-1.53157	0.0184316
3-hydroxyisobutyrate dehydrogenase, mitochondrial	Hibadh	P29266	3HIDH_RAT	35 kDa	28.308	28.656	34.489	20.366	23.997	22.352	-1.53047	0.0184524
Tetraspanin	Cd81	Q6P9V1	Q6P9V1_RAT	26 kDa	7.9802	5.982	8.9495	4.7416	1.8146	3.7155	-1.52852	0.0185078
Glutathione S-transferase P	Gstp1	P04906	GSTP1_RAT	23 kDa	54.364	54.95	60.497	44.149	47.162	46.104	-1.52771	0.0185365
Unc-79 homolog, NALCN channel complex subunit	Unc79	D3ZSV8	D3ZSV8_RAT	283 kDa	5.3656	5.277	1.7776	1.794	0	0.93753	-1.52466	0.0186146
CTR9 homolog, Paf1/RNA polymerase II complex component	Ctr9	G3V897	G3V897_RAT	133 kDa	1.8784	1.827	1.8732	5.8356	5.0449	5.4525	1.54826	0.0186304
Eukaryotic translation initiation factor 2 subunit beta	Eif2s2	Q6P685	Q6P685_RAT	38 kDa	3.8498	3.5746	3.5908	6.2401	8.9101	9.1007	1.54735	0.018666
Flotillin-2	Flot2	Q9Z2S9	FLOT2_RAT	47 kDa	4.501	2.997	3.7856	8.4392	8.5386	7.7437	1.5457	0.0186967
RNA-binding motif protein 39	Rbm39	Q5BJP4	Q5BJP4_RAT	59 kDa	26.928	20.229	26.086	18.703	17.233	15.067	-1.52233	0.0187323
Eukaryotic translation initiation factor 4 gamma, 3	Eif4g3	A0A0G2JY73	A0A0G2JY73_RAT	179 kDa	1.025	3.6367	0	5.0641	3.6892	7.0199	1.54499	0.0187342
Raftlin lipid raft linker 1	Rftn1	G3V7I2	G3V7I2_RAT	61 kDa	1.9249	4.7783	7.3203	1.7165	1.7331	0.88262	-1.52177	0.0187382
Histone deacetylase	Hdac1l	D3ZVU7	D3ZVU7_RAT	55 kDa	10.92	10.912	10.613	18.279	17.482	15.709	1.54455	0.0187392
Paraspeckle component 1	Pspc1	Q4KLH4	PSPC1_RAT	59 kDa	4.8322	17.116	4.8799	6.5157	2.4177	4.1923	-1.52007	0.0187708
Heat shock protein 75 kDa, mitochondrial	Trap1	Q5XHZ0	TRAP1_RAT	80 kDa	30.539	35.613	30.845	38.918	40.619	46.117	1.54307	0.0188183
Centriolin	Cntrl	A0A1B0GWU0	A0A1B0GWU0_RAT	268 kDa	1.9085	1.0215	1.7894	5.4467	4.8372	4.5943	1.54034	0.0188776
WD repeat domain 75	Wdr75	A0A0G2K9A7	A0A0G2K9A7_RAT	94 kDa	0	0	0.93658	3.863	4.006	2.7333	1.53952	0.0189033
RCG59134	Smlr1	M0R807	M0R807_RAT	8 kDa	0.88352	0	0	0.99456	2.11	7.4547	1.53952	0.0189033
Pre-mRNA-splicing factor 38B	Prpf38b	Q6AXY7	PR38B_RAT	64 kDa	5.3656	0.84936	10.899	11.182	11.964	9.1095	1.53903	0.0189063
3'-phosphoadenosine 5'-phosphosulfate synthase 1	Papss1	A0A0G2K0L0	A0A0G2K0L0_RAT	71 kDa	3.7545	2.8535	1.9478	9.4868	6.1012	5.1498	1.53671	0.0189538
Low molecular weight phosphotyrosine protein phosphatase	Acp1	A0A0G2K394	A0A0G2K394_RAT	18 kDa	0	7.1856	0	9.3572	4.7405	6.5627	1.53671	0.0189538
MHC class Ia protein	RT1.Al	O19446	O19446_RAT	42 kDa	30.774	31.029	26.831	38.36	38.684	39.062	1.53603	0.0189597
Low molecular weight phosphotyrosine protein phosphatase	Acp1	P41498	PPAC_RAT	18 kDa	11.358	11.292	14.157	20.669	16.169	19.912	1.536	0.0189597
Protein SEC13 homolog	Sec13	Q5XFW8	SEC13_RAT	36 kDa	15.937	14.971	16.299	12.788	8.1162	8.2573	-1.51384	0.0189854
Pyruvate dehydrogenase E1 component subunit alpha, somatic form, mitochondrial	Pdha1	P26284	ODPA_RAT	43 kDa	15.887	14.985	16.031	23.63	24.256	20.65	1.5341	0.0190012
GDP-mannose 4, 6-dehydratase	Gmds	Q3MHS7	Q3MHS7_RAT	42 kDa	7.5016	6.8658	5.2998	12.553	11.759	11.185	1.53403	0.0190062
26S proteasome non-ATPase regulatory subunit 13	Psmd13	B0BN93	PSD13_RAT	43 kDa	17.963	14.644	19.3	22.483	26.308	25.551	1.53219	0.0190408
Pre-mRNA-processing factor 6	Prpf6	A1A5S1	PRP6_RAT	107 kDa	15.795	13.728	11.48	16.654	20.938	24.02	1.53048	0.0190991
RCG55135, isoform CRA_b	Tln1	G3V852	G3V852_RAT	270 kDa	1147.9	1169.3	1215	1226.9	1199.5	1225.9	1.52905	0.0191506
Tyrosine-protein kinase receptor TYRO3	Tyro3	P55146	TYRO3_RAT	96 kDa	8.5211	2.6122	3.1269	0.85823	0.841	2.778	-1.5054	0.0191674
Tubulin beta chain	Tubb1	M0R8B6	M0R8B6_RAT	50 kDa	57.198	57.725	58.952	66.651	69.912	72.871	1.52648	0.0192366
Hexokinase-2	Hk2	P27881	HXK2_RAT	103 kDa	0.75016	2.8023	3.0969	7.0304	5.781	5.0472	1.52566	0.0192455
Phosphoglycerate kinase 1	Pgk1	P16617	PGK1_RAT	45 kDa	105.51	104.16	109.36	116.68	121.1	126.54	1.52486	0.0192821
NAD(P)H-hydrate epimerase	Naxe	B0BNM1	NNRE_RAT	31 kDa	21.375	13.702	17.371	11.294	11.617	10.814	-1.50256	0.0192841
N-acylethanolamine-hydrolyzing acid amidase	Naaa	Q5KTC7	NAAA_RAT	40 kDa	21.249	22.686	18.671	13.646	12.929	15.673	-1.50191	0.019292
DNA polymerase beta	Polb	P06766	DPOLB_RAT	38 kDa	0	0	0	4.8594	2.5198	2.6583	1.52311	0.0193226
Dipeptidylptidase 1	Ctsc	P80067	CATC_RAT	52 kDa	57.211	52.406	59.765	44.727	48.068	44.701	-1.50024	0.0193286
Isocitrate dehydrogenase [NAD] subunit alpha, mitochondrial	Idh3a	Q99NA5	IDH3A_RAT	40 kDa	20.714	16.163	19.427	30.794	21.776	26.713	1.52028	0.0194373
Scavenger receptor class F, member 2	Scarf2	D3ZBQ5	D3ZBQ5_RAT	88 kDa	5.3656	2.199	2.8844	0.99456	0	0	-1.49702	0.0194443
Isoform 2 of Sarcoplasmic/endoplasmic reticulum calcium ATPase 2	Atp2a2	P11507-2	AT2A2_RAT	110 kDa	52.069	46.864	55.614	57.233	65.997	65.249	1.51787	0.0195342
Inter-alpha-trypsin inhibitor heavy chain 2	Itih2	D3ZFH5	D3ZFH5_RAT	92 kDa	25.196	17.483	21.429	26.768	36.406	24.992	1.5175	0.0195491
NOC2-like nucleolar-associated transcriptional repressor	Noc2l	E9PTF3	E9PTF3_RAT	74 kDa	1.6337	1.4985	0.75712	5.131	2.4188	5.8356	1.51732	0.019554
Isoleucine-tRNA synthetase (Predicted)	Iars	F1LS86	F1LS86_RAT	144 kDa	12.39	11.356	18.51	24.443	17.613	20.912	1.51433	0.0196569
DNA-directed RNA polymerases I, II, and III subunit RPABC3	LOC100912534	G3V678	G3V678_RAT	17 kDa	1.0326	1.7758	1.0112	6.0851	3.4662	3.5305	1.51317	0.0196776
Exosome component 6	Exosc6	D3ZW38	D3ZW38_RAT	28 kDa	8.8352	6.974	8.8879	4.4285	4.427	3.0027	-1.48647	0.0197775
LPS-responsive beige-like anchor protein	Lrba	A0A0G2JYI0	A0A0G2JYI0_RAT	309 kDa	25.102	28.069	24.943	34.423	31.8	37.727	1.50811	0.0198161
Mov10 RISC complex RNA helicase	Mov10	D3ZUC2	D3ZUC2_RAT	114 kDa	10.495	11.725	7.9344	15.762	15.745	16.691	1.50646	0.0198349
Isoform 2 of Mitogen-activated protein kinase 3	Mapk3	P21708-2	MK03_RAT	46 kDa	13.785	11.988	11.357	18.249	18.172	20.321	1.50342	0.0199199
Mucin 6, oligomeric mucus/gel-forming	Muc6	D4A6I9	D4A6I9_RAT	157 kDa	8.5994	0	1.1335	0	0.97932	0	-1.48234	0.0199278
Histidine triad nucleotide-binding protein 1	Hint1	P62959	HINT1_RAT	14 kDa	4.1303	4.1061	6.0672	8.4215	10.429	9.3753	1.50029	0.020004
Major vault protein	Mvp	A0A140TAE0	A0A140TAE0_RAT	97 kDa	181.58	213.78	203.64	222.52	224.69	208.99	1.49987	0.0200198
Seryl-tRNA synthetase 2 (Predicted)	Sars2	D3ZM09	D3ZM09_RAT	58 kDa	1.7827	1.5986	0	3.3757	4.2262	5.8936	1.49973	0.0200267
Cadherin 3	Cdh3	F1LMI3	F1LMI3_RAT	90 kDa	12.563	0	0	1.0174	2.3929	1.0574	-1.47971	0.0200267
Tetratricopeptide repeat domain 21B	Ttc21b	D4A333	D4A333_RAT	150 kDa	0	6.3035	3.0012	0.83366	0	0	-1.47916	0.0200346
DNA (cytosine-5)-methyltransferase	Dnmt1	F1LQT9	F1LQT9_RAT	183 kDa	2.2164	3.2584	3.2036	6.9786	7.4196	6.0539	1.4992	0.0200465
Carbohydrate sulfotransferase 7	Chst7	Q6XQG8	CHST7_RAT	55 kDa	9.6505	0	0	0.83366	0.86654	1.0574	-1.47744	0.020087
Aminopeptidase-like 1	Npepl1	D4A3E2	D4A3E2_RAT	44 kDa	18.772	24.849	17.874	16.619	12.511	12.527	-1.47494	0.020178
NF-kappa-B essential modulator	Ikbkg	Q6TMG5	NEMO_RAT	48 kDa	0	0.74925	0.75712	2.5317	4.1996	3.4416	1.4941	0.0202047
Calcium-binding protein 39	Cab39	A0A0G2JZH0	A0A0G2JZH0_RAT	40 kDa	0	0	0	3.1926	3.2903	3.3985	1.49312	0.0202354
NADPH:adrenodoxin oxidoreductase, mitochondrial	Fdxr	P56522	ADRO_RAT	54 kDa	4.501	2.2478	2.3741	5.8459	7.5679	7.5642	1.49157	0.0203333
Taste receptor type 2 member 106	Tas2r106	Q67ET1	TR106_RAT	35 kDa	3.0902	7.1478	2.9034	0	0.9481	2.4298	-1.46882	0.0203431
Isoform 2 of Dynactin subunit 4	Dctn4	Q9QUR2-2	DCTN4_RAT	52 kDa	4.4421	3.6194	3.7254	9.6912	8.2055	6.6753	1.49013	0.0203975
Prolyl endopeptidase	Prep	O70196	PPCE_RAT	81 kDa	45.823	44.416	41.566	34.826	36.57	32.512	-1.46422	0.0204875
40S ribosomal protein S25	Rps25	P62853	RS25_RAT	14 kDa	9.153	11.115	11.123	15.21	17.117	17.209	1.48558	0.0205162
Mast cell protease 9 (Fragment)	RMCP-9	P97595	P97595_RAT	26 kDa	8.8617	7.7562	7.8835	4.7889	5.551	1.5013	-1.46267	0.02053
Ras-related protein Ral-A	Rala	P63322	RALA_RAT	24 kDa	16.343	11.891	14.921	9.5955	7.8804	8.936	-1.46106	0.0205518
C-C motif chemokine receptor 1	Ccr1	Q9JLY8	Q9JLY8_RAT	41 kDa	0.93918	10.554	0	0.84392	0	1.9949	-1.46038	0.0205607
LRRGT00186	LOC498236	Q6QI22	Q6QI22_RAT	106 kDa	6.2491	6.2984	0	2.6619	0	0	-1.46026	0.0205656
Spire-type actin nucleation factor 1	Spire1	A0A0G2JZR0	A0A0G2JZR0_RAT	73 kDa	11.481	0	1.0112	1.0174	2.3929	0	-1.46026	0.0205656
60S ribosomal protein L22	LOC100360057	Q6PDV8	Q6PDV8_RAT	15 kDa	17.133	16.247	17.748	24.019	23.458	25.094	1.4839	0.0205696
Deoxynucleotidyltransferase, terminal,-interacting protein 2	Dnttip2	D3ZHM7	D3ZHM7_RAT	85 kDa	8.0338	5.277	0	0	2.3929	1.5013	-1.459	0.0206072
Proteasome subunit beta type-2	Psmb2	P40307	PSB2_RAT	23 kDa	22.449	23.11	24.531	19.972	14.028	15.114	-1.45807	0.0206358
Calpain-13	Capn13	Q5BK10	CAN13_RAT	77 kDa	5.3276	9.5685	3.4973	2.3344	2.2135	3.0027	-1.45819	0.0206358
Uncharacterized protein	4 SV	F1LZC5	F1LZC5_RAT	17 kDa	1.0326	1.0265	2.0224	4.6786	4.7405	3.7501	1.48206	0.0206487
Methylcrotonoyl-CoA carboxylase beta chain, mitochondrial	Mccc2	Q5XIT9	MCCB_RAT	62 kDa	23.292	28.02	29.539	19.223	20.106	19.231	-1.4571	0.0206625
RCG43931	Serpinb9	Q6AYF8	Q6AYF8_RAT	42 kDa	47.153	46.909	47.122	53.222	57.972	61.847	1.48095	0.0206902
Isoform Cytoplasmic of Fumarate hydratase, mitochondrial	Fh	P14408-2	FUMH_RAT	50 kDa	33.521	30.953	44.252	44.628	43.964	48.911	1.47894	0.0207407
Ectonucleoside triphosphate diphosphohydrolase 1	LOC103689954	D4A617	D4A617_RAT	52 kDa	14.179	13.473	13.133	6.1042	7.385	11.105	-1.45412	0.0207535
Isoform 2 of Attractin	Atrn	Q99J86-2	ATRN_RAT	142 kDa	16.491	7.1379	4.9163	7.3232	4.6143	2.969	-1.45354	0.0207812
Uncharacterized protein	4 SV	A0A0G2K565	A0A0G2K565_RAT	32 kDa	16.344	5.3056	15.256	5.3188	9.636	6.5649	-1.45015	0.0208603
Heme binding protein 2 (Predicted), isoform CRA_b	Hebp2	D3ZHC4	D3ZHC4_RAT	23 kDa	7.1326	0.87175	1.7776	0.73808	0.73783	0.75066	-1.4491	0.0209117
NADH dehydrogenase [ubiquinone] flavoprotein 1, mitochondrial	Ndufv1	Q5XIH3	Q5XIH3_RAT	51 kDa	25.849	21.892	21.203	32.469	32.603	27.768	1.47326	0.0209375
Tubulin folding cofactor D	Tbcd	F1M1D5	F1M1D5_RAT	134 kDa	5.8835	7.3063	7.264	12.339	11.498	12.118	1.47218	0.0209642
Uncharacterized protein	4 SV	A0A0G2K5A4	A0A0G2K5A4_RAT	162 kDa	5.9188	10.406	4.2603	11.935	10.494	13.561	1.46992	0.0210077
Integrin beta	Itgb2	B2RYB8	B2RYB8_RAT	85 kDa	217.78	203.69	195.64	189.25	188.12	186.06	-1.44158	0.0211372
Spermidine synthase	LOC100912604	Q99MI5	Q99MI5_RAT	34 kDa	13.27	9.5444	9.7189	5.9046	5.2935	6.9428	-1.44104	0.0211471
Heterogeneous nuclear ribonucleoprotein R	Hnrnpr	Q566E4	Q566E4_RAT	71 kDa	27.06	22.581	26.43	33.956	33.989	32.805	1.4608	0.0212737
Acyl-CoA synthetase family member 2, mitochondrial	Acsf2	Q499N5	ACSF2_RAT	68 kDa	58.5	61.923	57.568	65.832	75.56	70.87	1.45975	0.0213063
Uncharacterized protein (Fragment)	4 SV	A0A1B0GWM3	A0A1B0GWM3_RAT	231 kDa	4.4427	2.3449	8.1753	3.5634	0.841	0.93753	-1.43358	0.0213953
4F2 cell-surface antigen heavy chain	Slc3a2	A0A0H2UHQ0	A0A0H2UHQ0_RAT	62 kDa	43.389	49.173	53.745	58.167	60.874	58.907	1.45696	0.0213963
Glutaredoxin 5	Glrx5	D4ADD7	D4ADD7_RAT	16 kDa	1.0326	1.0265	1.0112	3.7429	3.7924	3.7501	1.45531	0.0214329
IQ motif containing GTPase activating protein 1 (Predicted), isoform CRA_b	Iqgap1	G3V7Q7	G3V7Q7_RAT	189 kDa	244.77	259.8	244.86	235.73	227.87	228.08	-1.43125	0.0214734
Zinc finger MYM-type-containing 4	Zmym4	D4A069	D4A069_RAT	173 kDa	1.025	1.7852	8.4559	0	0	1.6759	-1.43062	0.0214962
60S ribosomal protein L30	Rpl30	P62890	RL30_RAT	13 kDa	11.358	10.088	10.972	14.817	15.955	19.578	1.45376	0.0215021
Ras-related protein Rab-14	Rab14	P61107	RAB14_RAT	24 kDa	34.891	44.417	37.174	33.078	30.981	26.643	-1.42848	0.0215496
MMS19 homolog, cytosolic iron-sulfur assembly component	Mms19	M0R6T4	M0R6T4_RAT	113 kDa	1.5003	2.448	1.5142	5.2656	4.7379	5.2048	1.45172	0.0215713
Annexin	Anxa11	Q5XI77	Q5XI77_RAT	54 kDa	46.675	47.698	43.197	60.199	54.878	53.297	1.45015	0.021604
Syntaxin-12	Stx12	G3V7P1	STX12_RAT	31 kDa	7.6823	3.6418	10.228	2.9523	2.9513	3.8853	-1.42484	0.0216485
Abnormal spindle microtubule assembly	Aspm	D3ZZQ1	D3ZZQ1_RAT	364 kDa	7.2741	10.414	10.051	6.6596	3.7144	4.1728	-1.42423	0.0216564
High mobility group nucleosome-binding domain-containing protein 5	Hmgn5	B4F777	HMGN5_RAT	49 kDa	0	0	0	1.7796	0.9481	6.8545	1.4477	0.0216989
Spliceosome-associated protein CWC27 homolog	Cwc27	Q5XIB2	CWC27_RAT	53 kDa	1.9174	0	7.169	0	0.86654	0	-1.42079	0.0217473
P-selectin	Selp	P98106	LYAM3_RAT	84 kDa	8.8351	11.991	7.5297	15.032	13.11	17.091	1.4438	0.0218235
Apolipoprotein A-I	Apoa1	P04639	APOA1_RAT	30 kDa	27.191	24.491	24.531	33.233	31.685	35.689	1.44331	0.0218314
Pyruvate carboxylase, mitochondrial	Pc	A0A0G2JTL5	A0A0G2JTL5_RAT	140 kDa	8.7493	8.3446	8.1911	12.654	13.274	15.379	1.44281	0.0218492
Gamma-interferon-inducible lysosomal thiol reductase	Ifi30	Q499T2	GILT_RAT	28 kDa	33.112	27.65	26.288	19.971	21.548	23.108	-1.41854	0.0218719
Dynein light chain 2, cytoplasmic	Dynll2	Q78P75	DYL2_RAT	10 kDa	6.1955	7.0085	5.9926	9.8134	11.874	12.188	1.44117	0.0218779
RCG60635, isoform CRA_b	Snrpd3	M0R907	M0R907_RAT	14 kDa	6.1955	7.1856	5.056	12.164	9.481	11.25	1.44017	0.0219263
Peptidylprolyl isomerase	Fkbp5	Q5U2T9	Q5U2T9_RAT	51 kDa	4.4176	3.6367	3.5263	9.6127	7.0266	7.2067	1.43641	0.0220667
Eukaryotic translation initiation factor 3 subunit C	Eif3c	B5DFC8	EIF3C_RAT	105 kDa	17.74	15.76	21.255	26.872	26.392	22.924	1.4345	0.0221053
RAN GTPase-activating protein 1	Rangap1	F1MAA5	F1MAA5_RAT	63 kDa	4.6343	5.4898	7.1802	8.9899	10.718	11.694	1.43408	0.0221231
Zinc finger ZZ-type and EF-hand domain-containing 1	Zzef1	D3ZG78	D3ZG78_RAT	332 kDa	1.0326	12.64	2.5058	3.2391	1.055	1.94	-1.41309	0.022132
Integrin beta	Itgb4	A0A0G2K4V5	A0A0G2K4V5_RAT	201 kDa	6.1157	1.0215	2.0701	8.5218	9.0066	3.1295	1.43286	0.0221765
Uncharacterized protein (Fragment)	1 SV	A0A096MJ98	A0A096MJ98_RAT	46 kDa	5.9188	5.6034	4.534	11.64	7.7719	10.3	1.43169	0.0222131
Isoform 4 of Tropomyosin alpha-1 chain	Tpm1	P04692-4	TPM1_RAT	29 kDa	36.224	38.357	39.107	28.047	33.509	27.024	-1.40944	0.0222556
Ras-related protein Rab-8B	Rab8b	P70550	RAB8B_RAT	24 kDa	22.207	30.686	27.764	19.501	21.613	17.982	-1.40897	0.0222586
DEAD (Asp-Glu-Ala-Asp) box polypeptide 17, isoform CRA_a	Ddx17	A0A096MIX2	A0A096MIX2_RAT	73 kDa	26.072	30.113	26.826	39.304	35.526	33.072	1.42648	0.0223832
Far upstream element-binding protein 2	Khsrp	Q99PF5	FUBP2_RAT	74 kDa	0	8.0022	1.0112	0.93572	0	0	-1.4057	0.0223881
Family with sequence similarity 170, member B	Fam170b	D3ZLX4	D3ZLX4_RAT	44 kDa	0	0	10.899	0	0	2.4298	-1.40564	0.022402
Acetyl-coenzyme A synthetase	Acss1	D3ZZN3	D3ZZN3_RAT	75 kDa	29.523	19.928	28.459	24.93	15.595	16.2	-1.40491	0.0224237
Nucleolar protein 6	Nol6	A0A096MKG2	A0A096MKG2_RAT	128 kDa	0	1.1725	2.267	3.9783	3.9173	5.2159	1.42549	0.0224247
Eukaryotic initiation factor 4A-III	Eif4a3	Q3B8Q2	IF4A3_RAT	47 kDa	32.744	30.422	34.73	41.344	38.089	44.866	1.42543	0.0224247
PHD finger protein 11	Phf11	Q5I0E2	PHF11_RAT	37 kDa	9.5118	13.039	15.124	16.768	19.501	19.685	1.4197	0.0226057
Thromboxane-A synthase	Tbxas1	P49430	THAS_RAT	60 kDa	4.501	7.03	2.2714	8.1735	7.569	10.854	1.41938	0.0226126
DNA-directed RNA polymerase subunit beta	Polr2b	G3V8Y5	G3V8Y5_RAT	134 kDa	4.4346	1.6987	4.8033	9.1828	7.9395	5.6596	1.41727	0.0226977
Carboxypeptidase	Ctsa	Q6AYS3	Q6AYS3_RAT	51 kDa	24.482	27.007	28.376	18.757	21.33	18.514	-1.39474	0.0227837
Nuclear mitotic apparatus protein 1	Numa1	F7FF45	F7FF45_RAT	235 kDa	73.317	80.246	71.122	80.84	92.109	88.075	1.4148	0.0227916
Carboxylic ester hydrolase	LOC679149	Q4QR68	Q4QR68_RAT	63 kDa	0.93918	1.827	0	3.3346	4.205	4.1899	1.41476	0.0227916
Microsomal glutathione S-transferase 3	Mgst3	D4ADS4	D4ADS4_RAT	17 kDa	4.1303	5.1326	5.056	9.3572	10.429	7.5002	1.41389	0.022843
Phosphoglucomutase 2-like 1	Pgm2l1	D3Z955	D3Z955_RAT	70 kDa	5.6351	2.7404	3.9432	1.9891	1.055	0	-1.39201	0.0228855
HEAT repeat-containing protein 1	Heatr1	D3ZL86	D3ZL86_RAT	241 kDa	2.1229	1.9349	1.7965	4.4504	5.0219	6.0235	1.41321	0.0228984
Synaptic vesicle membrane protein VAT-1 homolog	Vat1	Q3MIE4	VAT1_RAT	43 kDa	65.347	75.103	63.658	80.961	74.787	83.256	1.41293	0.0229004
Lysophosphatidylcholine acyltransferase 1	Lpcat1	Q1HAQ0	PCAT1_RAT	60 kDa	0.75016	0.74925	1.5142	1.6776	3.3874	5.9261	1.41263	0.0229053
Oxysterol-binding protein	Osbpl8	A0A0G2JXN8	A0A0G2JXN8_RAT	101 kDa	5.4926	0.91348	0	6.0073	6.2581	5.0949	1.40991	0.0229844
ADP-ribosylation factor 1	Arf1	P84079	ARF1_RAT	21 kDa	40.614	43.781	46.008	28.942	38.322	36.846	-1.38845	0.0230309
Putative hydroxypyruvate isomerase	Hyi	F1LZJ4	F1LZJ4_RAT	31 kDa	11.486	9.5892	14.221	7.3808	8.1162	5.2546	-1.38782	0.0230378
Semaphorin-5A	Sema5a	A0A0G2K7J5	A0A0G2K7J5_RAT	121 kDa	0	10.554	0	2.3276	0.73783	0	-1.3871	0.0230873
ETHE1,rsulfide dioxygenase	Ethe1	B0BNJ4	B0BNJ4_RAT	28 kDa	9.8157	11.064	5.1882	5.8875	2.4709	5.1637	-1.38635	0.0231328
Ubiquitin-specificptidase 9, X-linked	Usp9x	A0A0G2K2C7	A0A0G2K2C7_RAT	290 kDa	11.563	24.775	24.137	26.973	25.11	30.057	1.40338	0.0232069
Prohibitin-2	Phb2	Q5XIH7	PHB2_RAT	33 kDa	35.897	33.366	33.666	27.68	26.828	24.755	-1.38387	0.0232386
ADP-ribosylation factor 4	Arf4	P61751	ARF4_RAT	20 kDa	31.079	33.094	31.251	20.359	27.733	24.49	-1.3831	0.0232485
Erythrocyte membrane protein band 4.1	Epb41	A0A0G2KAK2	A0A0G2KAK2_RAT	72 kDa	7.834	7.9426	6.0806	10.735	10.78	15.157	1.40124	0.0233098
Eukaryotic translation initiation factor 4, gamma 2	Eif4g2	F1LN59	F1LN59_RAT	102 kDa	4.5933	1.5986	2.5058	5.7878	6.9554	6.7812	1.40001	0.0233493
Methylenetetrahydrofolate dehydrogenase (NADP+-dependent) 1-like	Mthfd1l	B2GUZ3	B2GUZ3_RAT	106 kDa	27.399	24.323	28.693	31.882	37.371	35.233	1.39902	0.0233711
Peroxiredoxin-2	Prdx2	A0A0G2JSH9	A0A0G2JSH9_RAT	22 kDa	54.859	46.41	50.246	41.497	41.624	40.358	-1.37797	0.0233998
Pgm2 protein	Pgm2	F7FLB2	F7FLB2_RAT	69 kDa	56.709	52.395	50.229	64.256	64.021	62.412	1.39806	0.0234077
Thioredoxin	Txn	P11232	THIO_RAT	12 kDa	12.093	19.535	10.112	20.106	19.49	20.933	1.39788	0.0234205
T-cell surface glycoprotein CD4	Cd4	P05540	CD4_RAT	51 kDa	3.134	3.4202	2.5254	6.4003	7.5902	5.9553	1.39778	0.0234205
Muc1 protein	Muc1	B2GV31	B2GV31_RAT	66 kDa	0.93918	5.277	5.4493	0.93572	0	1.8751	-1.37749	0.0234334
Tripartite motif-containing protein 3	Trim3	O70277	TRIM3_RAT	81 kDa	0.88352	9.5436	7.3399	0.99456	2.7615	3.6688	-1.37753	0.0234334
Hdac2 protein (Fragment)	Hdac2	B1WBY8	B1WBY8_RAT	61 kDa	8.945	3.7463	5.575	10.94	10.082	11.14	1.39359	0.0235906
Peptidyl-prolyl cis-trans isomerase D	Ppid	Q6DGG0	PPID_RAT	41 kDa	14.795	12.211	13.863	17.419	22.856	19.153	1.3933	0.0236084
Ac1573	Stt3b	Q7TQ74	Q7TQ74_RAT	79 kDa	0.75016	2.3703	1.6459	2.4259	6.4397	4.9652	1.39241	0.0236292
40S ribosomal protein S3	Rps3	P62909	RS3_RAT	27 kDa	77.815	78.436	70.735	68.384	63.194	61.974	-1.37389	0.02364
Phenylalanine--tRNA ligase alpha subunit	Farsa	Q505J8	SYFA_RAT	58 kDa	9.0512	10.262	10.318	13.435	17.266	15.486	1.39002	0.0237122
Isoform 2 of Proto-oncogene tyrosine-protein kinase Src	Src	Q9WUD9-2	SRC_RAT	61 kDa	16.145	13.081	15.193	21.069	20.309	22.123	1.3882	0.0237844
THADA, armadillo repeat-containing	Thada	D3ZVT2	D3ZVT2_RAT	217 kDa	1.025	2.7252	5.4493	0	0	0	-1.37077	0.0237844
Asparaginyl-tRNA synthetase	Nars	F1LPV0	F1LPV0_RAT	64 kDa	7.2506	9.9864	13.626	16.764	16.555	14.201	1.38703	0.0238418
Dipeptidylptidase 2	Dpp7	Q9EPB1	DPP2_RAT	55 kDa	31.682	30.218	37.607	24.134	26.923	25.435	-1.369	0.0238438
Glycerol-3-phosphate dehydrogenase, mitochondrial	Gpd2	P35571	GPDM_RAT	81 kDa	53.897	51.282	57.33	44.417	47.475	41.857	-1.3693	0.0238438
Beta-galactosidase	Glb1	D3ZUM4	D3ZUM4_RAT	73 kDa	42.711	51.475	37.979	33.576	36.049	36.37	-1.36869	0.0238546
Transgelin	Tagln	P31232	TAGL_RAT	23 kDa	71.98	63.435	62.595	75.596	74.937	81.398	1.38589	0.0239061
Signal recognition particle subunit SRP72	LOC108348180	D4A7R0	D4A7R0_RAT	75 kDa	1.0326	2.9024	2.959	3.6654	5.2081	7.9866	1.38533	0.0239199
FUS RNA-binding protein	Fus	Q5PQK2	Q5PQK2_RAT	53 kDa	1.0326	2.053	2.0224	3.6511	8.5781	1.8751	1.38407	0.0239575
10 kDa heat shock protein, mitochondrial	Hspe1	P26772	CH10_RAT	11 kDa	5.1629	5.1326	5.056	7.4858	9.9777	10.868	1.38231	0.0240188
Uridine phosphorylase	Upp1	Q499V1	Q499V1_RAT	34 kDa	5.3011	6.1022	5.3327	3.0725	1.4757	2.252	-1.36159	0.024087
Brain acid soluble protein 1	Basp1	Q05175	BASP1_RAT	22 kDa	9.4734	10.767	11.213	18.368	16.219	13.587	1.37811	0.0241009
Apolipoprotein B-100	Apob	Q7TMA5	APOB_RAT	536 kDa	11.06	12.676	7.237	16.398	15.989	15.156	1.37789	0.0241414
DNA helicase	Mcm2	D3ZP96	D3ZP96_RAT	102 kDa	8.2093	7.7308	7.0903	10.963	16.646	10.283	1.37722	0.0241849
CLPTM1, transmembrane protein	Clptm1	B2RYF6	B2RYF6_RAT	75 kDa	2.05	3.8281	3.0969	8.4201	6.4885	4.9376	1.37569	0.0242739
cGMP-binding cGMP specific phosphodiesterase (Fragment)	PDE5A1	Q9QYT6	Q9QYT6_RAT	27 kDa	6.5904	2.997	7.2091	12.496	6.3121	11.315	1.37336	0.0244044
Glutathioneroxidase 1	Gpx1	P04041	GPX1_RAT	22 kDa	52.869	49.654	52.803	43.454	43.898	40.102	-1.35693	0.0244114
Isoform 2 of Tax1-binding protein 1 homolog	Tax1bp1	Q66HA4-2	TAXB1_RAT	97 kDa	6.5494	1.827	0	0	0	0	-1.35519	0.0244796
Anoctamin	Ano1	D4A915	D4A915_RAT	119 kDa	7.1503	0	1.1335	0	0	0	-1.35519	0.0244796
EH domain-containing protein 1	Ehd1	Q641Z6	EHD1_RAT	61 kDa	24.567	20.546	17.868	26.319	29.5	28.703	1.37121	0.0244934
Bifunctional epoxide hydrolase 2	Ephx2	P80299	HYES_RAT	62 kDa	11.001	3.6539	2.8098	3.3346	2.523	1.6759	-1.35425	0.0245271
Delta(3,5)-Delta(2,4)-dienoyl-CoA isomerase, mitochondrial	Ech1	Q62651	ECH1_RAT	36 kDa	26.532	26.935	24.799	19.671	20.694	17.265	-1.35278	0.0246022
Ribosomal protein S2	2 SV	O55211	O55211_RAT	28 kDa	48.917	40.349	49.29	38.218	34.107	39.849	-1.3503	0.0246922
Small nuclear ribonucleoprotein polypeptide E	Snrpe	D3ZSP1	D3ZSP1_RAT	11 kDa	10.326	10.265	8.0896	5.6143	4.7405	5.6252	-1.34988	0.0247021
Activator of Hsp90 ATPase activity 1	Ahsa1	B0BN63	B0BN63_RAT	38 kDa	1.9249	1.8759	2.5796	4.3686	7.0955	4.468	1.36511	0.024713
Electron transfer flavoprotein subunit beta	Etfb	Q68FU3	ETFB_RAT	28 kDa	36.122	25.545	32.399	22.04	28.737	21.147	-1.34838	0.0247674
SPT16 homolog, facilitates chromatin-remodeling subunit	Supt16h	D4A4J0	D4A4J0_RAT	120 kDa	9.6679	11.734	8.1112	17.947	11.261	16.446	1.36206	0.0247901
Threonine--tRNA ligase, cytoplasmic	Tars	A0A0G2K9V6	A0A0G2K9V6_RAT	83 kDa	50.915	53.597	46.912	39.136	39.544	45.428	-1.34755	0.0248109
Interferon-induced protein with tetratricopeptide repeats 1B-like	Ifit1bl	A0A096MJ38	A0A096MJ38_RAT	55 kDa	1.8784	1.1725	0.93658	4.2336	4.1018	4.0152	1.36144	0.0248376
Prostaglandin G/H synthase 1	Ptgs1	Q63921	PGH1_RAT	69 kDa	19.887	13.164	10.877	22.947	20.137	19.612	1.35851	0.024977
Nucleolin	Ncl	P13383	NUCL_RAT	77 kDa	38.746	50.832	48.574	54.003	55.295	57.612	1.35763	0.0251095
Protein-glutamine gamma-glutamyltransferase K	Tgm1	P23606	TGM1_RAT	91 kDa	45.129	45.308	39.831	36.762	30.963	36.927	-1.33978	0.0251362
Isoform SUR2B of ATP-binding cassette sub-family C member 9	Abcc9	Q63563-2	ABCC9_RAT	174 kDa	5.3656	16.744	6.5827	7.5801	2.7996	5.5593	-1.3378	0.0252756
Isoform 2 of Sequestosome-1	Sqstm1	O08623-2	SQSTM_RAT	45 kDa	3.5693	9.5238	3.4395	1.7165	2.5996	2.6479	-1.33773	0.0252796
HAUS augmin-like complex, subunit 3	Haus3	B1WC65	B1WC65_RAT	70 kDa	0	0.87175	1.7487	5.1211	4.2334	1.7755	1.35402	0.0252806
Ras-related protein Rab-13	Rab13	P35286	RAB13_RAT	23 kDa	11.55	7.6443	7.7389	6.0076	0	7.9436	-1.33737	0.0252826
Sorting nexin 12	Snx12	D4A719	D4A719_RAT	20 kDa	1.0326	3.0796	3.0336	4.6786	6.6367	5.5702	1.35106	0.0253577
Rho GTPase-activating protein 25	Arhgap25	D3ZGL1	D3ZGL1_RAT	74 kDa	5.4855	6.3446	8.2507	4.2485	4.4487	0.93753	-1.33273	0.0254675
Alcohol dehydrogenase [NADP(+)]	Akr1a1	P51635	AK1A1_RAT	37 kDa	42.969	39.743	43.966	50.198	48.694	55.404	1.34608	0.0255624
Proteasome activator complex subunit 2	Psme2	Q63798	PSME2_RAT	27 kDa	57.669	60.762	59.068	51.221	49.101	48.291	-1.32938	0.0256663
Receptor expression-enhancing protein 5	Reep5	B2RZ37	REEP5_RAT	21 kDa	3.9901	7.8578	7.787	10.454	9.6135	13.349	1.34139	0.0257206
Carbonic anhydrase 1	Ca1	B0BNN3	CAH1_RAT	28 kDa	105.58	117.1	120.5	94.719	103.37	106.66	-1.32416	0.0258996
DDB1- and CUL4-associated factor 11	Dcaf11	Q5M9G8	DCA11_RAT	62 kDa	0.75016	6.0262	11.656	2.501	3.364	2.5139	-1.32345	0.0259372
Eosinophil-associated, ribonuclease A family, member 1	Ear1	E9PU07	E9PU07_RAT	17 kDa	5.1629	6.1591	7.0784	3.7429	1.8962	2.7577	-1.32345	0.0259372
Dihydrolipoyllysine-residue succinyltransferase component of 2-oxoglutarate dehydrogenase complex, mitochondrial	Dlst	Q01205	ODO2_RAT	49 kDa	20.58	18.94	18.438	26.592	24.18	27.371	1.33869	0.0259471
40S ribosomal protein S5	Rps5	B0BN81	B0BN81_RAT	23 kDa	32.064	28.065	29.89	24.375	20.175	24.05	-1.32325	0.025953
Acid sphingomyelinase-like phosphodiesterase	Smpdl3b	Q4V7D9	Q4V7D9_RAT	52 kDa	10.417	7.3078	7.4927	5.002	2.523	5.8658	-1.32304	0.025956
BCS1 homolog, ubiquinol-cytochrome c reductase complex chaperone	Bcs1l	Q5XIM0	Q5XIM0_RAT	47 kDa	0.75016	1.4985	1.5142	4.9577	4.1996	2.5812	1.33706	0.0259817
Tyrosine-protein kinase HCK	Hck	P50545	HCK_RAT	59 kDa	16.985	23.426	14.03	22.759	22.493	28.858	1.33696	0.0259817
Proteasome subunit alpha type-2	Psma2	P17220	PSA2_RAT	26 kDa	36.395	38.258	34.849	27.773	27.189	31.221	-1.3207	0.0260311
Cd209b protein (Fragment)	Clec4m	Q5BK08	Q5BK08_RAT	38 kDa	10.437	8.6093	14.407	7.4894	6.5418	5.9353	-1.31934	0.0260727
Non-POU domain-containing octamer-binding protein	Nono	Q5FVM4	NONO_RAT	55 kDa	22.847	31.928	25.747	32.806	37.333	33.231	1.33271	0.0261904
Malate dehydrogenase, mitochondrial	Mdh2	P04636	MDHM_RAT	36 kDa	68.636	72.435	74.763	62.918	59.491	62.067	-1.31794	0.0262072
Hyou1 protein	Hyou1	Q6P136	Q6P136_RAT	111 kDa	41.272	43.193	44.533	55.099	49.068	52.303	1.33235	0.0262803
Otoferlin	Otof	A0A0G2K867	A0A0G2K867_RAT	227 kDa	13.72	0.91348	1.0323	2.6949	1.9215	1.8201	-1.31637	0.026315
Uncharacterized protein	4 SV	A0A0G2K1A0	A0A0G2K1A0_RAT	19 kDa	2.9575	4.1061	4.7534	7.0983	8.9101	7.2806	1.32993	0.0263604
RCG21137	Pgam5	G3V9N1	G3V9N1_RAT	32 kDa	5.3011	4.3587	5.3327	2.9523	1.4757	1.5013	-1.31444	0.0264574
Fras1-related extracellular matrix protein 2	Frem2	D3ZG74	D3ZG74_RAT	350 kDa	8.0243	2.3449	1.7776	0	2.6327	0.75066	-1.31248	0.0265295
Voltage-dependent anion-selective channel protein 1	Vdac1	Q9Z2L0	VDAC1_RAT	31 kDa	34.51	28.589	29.972	25.83	22.779	23.048	-1.30933	0.0266255
WD repeat domain 11	Wdr11	D3Z9L5	D3Z9L5_RAT	136 kDa	8.2168	6.166	6.2999	3.3449	3.3629	3.4412	-1.30925	0.0266393
Guanine nucleotide-binding protein subunit beta-4	Gnb4	O35353	GBB4_RAT	37 kDa	18.237	18.703	20.146	14.504	14.019	11.26	-1.30761	0.0268341
CD22 antigen (Predicted)	Cd22	D3ZD88	D3ZD88_RAT	95 kDa	39.296	41.044	39.369	27.848	33.524	34.439	-1.30714	0.0268628
Isoform Alpha-2 of Guanine nucleotide-binding protein G(o) subunit alpha	Gnao1	P59215-2	GNAO_RAT	40 kDa	7.5869	1.7435	4.3283	7.2777	6.5152	11.565	1.31707	0.0269805
Beta-arrestin-1	Arrb1	P29066	ARRB1_RAT	47 kDa	11.487	7.1108	6.9457	12.078	9.8863	18.156	1.31509	0.0271308
Cathepsin S	Ctss	D3ZZR3	D3ZZR3_RAT	37 kDa	17.273	20.153	22.285	15.44	12.037	14.85	-1.30102	0.0271604
Phosphatidylinositol 4-phosphate 5-kinase type-1 gamma	Pip5k1c	Q5I6B8	PI51C_RAT	76 kDa	0.88352	0.87175	0.88879	4.1445	2.5307	3.1895	1.31308	0.0271941
Nucleolar RNA helicase 2	Ddx21	Q3B8Q1	DDX21_RAT	86 kDa	16.037	14.676	13.834	20.322	21.949	20.252	1.3123	0.0272415
Histocompatibility 13 (Predicted), isoform CRA_d	Hm13	A0A0G2K1Z9	A0A0G2K1Z9_RAT	42 kDa	3.1177	5.2055	7.3308	7.3385	10.762	9.7797	1.31022	0.0273048
Serpin H1	Serpinh1	P29457	SERPH_RAT	47 kDa	19.747	14.605	14.551	24.08	19.954	23.381	1.30914	0.0273523
Transmembrane protein 165	Tmem165	Q4V899	TM165_RAT	35 kDa	7.8828	0.87175	1.9	0	1.896	0	-1.29676	0.0274106
von Willebrand factor A domain-containing protein 5A	Vwa5a	A0A0H2UH90	A0A0H2UH90_RAT	88 kDa	27.033	24.51	24.678	36.715	32.798	28.664	1.30823	0.0274136
IKAROS family zinc finger 1	Ikzf1	A0A0G2JVD9	A0A0G2JVD9_RAT	57 kDa	5.8197	5.982	5.1783	1.8714	2.8443	2.8126	-1.29561	0.0274541
Alpha-aminoadipic semialdehyde dehydrogenase	Aldh7a1	Q64057	AL7A1_RAT	59 kDa	21.223	17.941	19.13	13.349	14.295	13.43	-1.29418	0.0275026
Dipeptidase 2	Dpep2	Q5M872	DPEP2_RAT	53 kDa	2.8175	1.827	0.93658	5.8356	4.205	4.1899	1.30682	0.0276104
Alpha glucosidase 2 alpha neutral subunit (Predicted)	Ganab	D3ZAN3	D3ZAN3_RAT	91 kDa	96.355	101.7	103.82	111.92	113.72	114.02	1.30545	0.0276737
CTD phosphatase subunit 1	Ctdp1	A0A0G2K0J7	A0A0G2K0J7_RAT	113 kDa	0.93918	0.91348	0	0.93572	2.6858	5.7971	1.3053	0.0276816
Aquaporin-1	Aqp1	P29975	AQP1_RAT	29 kDa	14.852	10.032	13.993	17.468	18.501	19.856	1.30372	0.0277073
Transmembrane protein 145	Tmem145	D3Z9I0	D3Z9I0_RAT	82 kDa	1.7752	6.0262	7.2746	0	4.7857	0	-1.29056	0.0277172
Arginyl-tRNA--protein transferase 1	Ate1	A0A0G2JX45	A0A0G2JX45_RAT	59 kDa	5.3269	2.4704	17.195	4.3705	4.1047	5.0097	-1.29007	0.0277221
Latexin	Lxn	Q64361	LXN_RAT	26 kDa	7.9517	7.8233	7.0525	3.6904	3.6892	4.504	-1.2885	0.0277904
Transmembrane 9 superfamily member	Tm9sf3	D3ZUD8	D3ZUD8_RAT	70 kDa	5.5621	3.1074	1.9211	6.2684	7.0832	7.9047	1.30151	0.027818
Myosin light polypeptide 6	Myl6	A0A0G2K6J5	A0A0G2K6J5_RAT	17 kDa	32.762	29.614	33.096	25.067	24.651	24.321	-1.28734	0.0278418
Isoform 5 of Dynamin-3	Dnm3	Q08877-5	DYN3_RAT	99 kDa	5.8216	8.307	8.934	13.257	11.762	11.85	1.30114	0.0278536
Eukaryotic translation initiation factor 1A	Eif1a	Q6VV72	IF1A_RAT	17 kDa	1.0326	3.0796	0	3.7429	4.7405	4.6876	1.30097	0.0278606
Tubulin alpha-1B chain	Tuba1b	Q6P9V9	TBA1B_RAT	50 kDa	216.9	204.28	208.46	229.73	221.9	228.64	1.30091	0.0278606
N-acyl-aromatic-L-amino acid amidohydrolase (carboxylate-forming)	Acy3	Q5M876	ACY3_RAT	35 kDa	15.77	18.307	16.887	13.285	11.068	10.509	-1.28661	0.0278695
Serine/threonine-protein phosphatase 2B catalytic subunit beta isoform	Ppp3cb	P20651	PP2BB_RAT	59 kDa	1.8784	3.8688	0.88879	5.8356	6.728	3.3519	1.30011	0.027915
Eukaryoticptide chain release factor subunit 1	Etf1	Q5U2Q7	ERF1_RAT	49 kDa	13.791	9.5741	10.616	15.958	17.736	16.444	1.29819	0.0280168
Protein arginine N-methyltransferase 5	Prmt5	D4A0E8	D4A0E8_RAT	73 kDa	9.9926	10.912	14.91	14.243	17.935	20.09	1.29748	0.0280583
Solute carrier family 43, member 1 (Predicted)	Slc43a1	B1WBX5	B1WBX5_RAT	67 kDa	1.767	1.7435	2.781	7.2099	3.3991	4.7466	1.29735	0.0280583
Importin 7	Ipo7	D4AE96	D4AE96_RAT	119 kDa	8.6594	9.4105	11.089	14.077	13.274	17.034	1.29617	0.0281533
Calnexin	Canx	P35565	CALX_RAT	67 kDa	53.625	55.055	59.119	69.377	65.244	62.788	1.29469	0.02818
Protein FAM47E-like	LOC102552474	D4ADV7	D4ADV7_RAT	47 kDa	7.7582	0.84936	0.75712	1.0174	0	0.86041	-1.27872	0.0282858
Cytochrome P450, family 4, subfamily f, polypeptide 18	Cyp4f18	F1M7K8	F1M7K8_RAT	60 kDa	3.8501	3.767	2.733	0	1.7075	0.83797	-1.27713	0.0283431
Cilia- and flagella-associated protein 157	Cfap157	Q4V7B0	CF157_RAT	63 kDa	6.5494	7.33	0.88879	1.794	3.0581	1.0574	-1.27694	0.028353
MHC class II antigen (Fragment)	RT1-Bu beta	Q70RH8	Q70RH8_RAT	28 kDa	19.482	17.435	14.221	22.598	22.012	25.074	1.28889	0.0284796
Isoform ZB of Plasma membrane calcium-transporting ATPase 4	Atp2b4	Q64542-4	AT2B4_RAT	132 kDa	6.3261	2.8923	2.0646	5.8521	9.3368	6.9345	1.28756	0.0285399
Metalloendopeptidase	Tll1	D3Z8U5	D3Z8U5_RAT	114 kDa	8.1658	0.74925	1.7683	1.0174	1.6809	0	-1.27321	0.0285439
Ezrin	Ezr	A0A0G2K890	A0A0G2K890_RAT	69 kDa	131.96	135.32	134.58	143.08	146.75	153.58	1.28479	0.0286438
Endoplasmic reticulum metallopeptidase 1	Ermp1	Q6UPR8	ERMP1_RAT	100 kDa	26.68	23.493	17.678	13.785	16.074	19.892	-1.2678	0.0288208
Similar to RIKEN cDNA 5730469D23 (Predicted)	Uba6	D4A8H3	D4A8H3_RAT	118 kDa	5.3504	3.5481	6.0367	8.8761	8.9391	8.8532	1.2805	0.0289553
Isoform 2 of Kynurenine--oxoglutarate transaminase 1, mitochondrial	Kyat1	Q08415-2	KAT1_RAT	48 kDa	9.1909	9.7403	10.875	15.17	15.119	14.582	1.27947	0.0289988
Ubiquitin thioesterase OTU1	Yod1	Q32Q05	OTU1_RAT	37 kDa	0	0.84936	1.7198	3.1926	3.9466	3.2666	1.27713	0.0290739
Erythrocyte membrane protein band 4.1-like 2	Epb41l2	D3ZDT1	D3ZDT1_RAT	103 kDa	4.7314	6.9938	10.322	12.158	10.395	12.919	1.27708	0.0290739
Prolyl 4-hydroxylase subunit alpha-1	P4ha1	P54001	P4HA1_RAT	61 kDa	1.1838	0	1.0323	2.5112	4.1007	3.287	1.27703	0.0290749
Haloacid dehalogenase-like hydrolase domain-containing protein 2	Hdhd2	Q6QI86	Q6QI86_RAT	42 kDa	11.933	11.797	13.693	11.205	6.8508	5.6284	-1.26305	0.0291748
Eukaryotic translation initiation factor 2 subunit 3, Y-linked	Eif2s3y	C9WPN6	IF2H_RAT	51 kDa	24.779	28.174	26.881	25.092	12.615	22.76	-1.26247	0.0292025
Glutathione S-transferase omega-1	Gsto1	Q9Z339	GSTO1_RAT	28 kDa	18.572	20.832	21.215	16.598	12.063	14.79	-1.26074	0.0292529
Perforin 1 (Pore forming protein)	Prf1	Q5FVS5	Q5FVS5_RAT	62 kDa	3.663	3.5257	6.2493	6.7184	9.4659	8.469	1.27292	0.0292885
Taste receptor type 2 member 13	Tas2r13	Q9JKT7	T2R13_RAT	36 kDa	3.0978	5.277	0	0.93572	0	0.93753	-1.25919	0.0293696
Coagulation factor XIII B chain	F13b	F6Q1N1	F6Q1N1_RAT	75 kDa	2.05	1.0215	1.0323	3.0521	4.5029	4.2296	1.27128	0.0293894
Copine-7	Cpne7	H1UBN0	CPNE7_RAT	62 kDa	1.9249	1.4985	0	3.3551	5.0417	3.419	1.27128	0.0293894
Tropomyosin 1, alpha, isoform CRA_a	Tpm1	Q923Z2	Q923Z2_RAT	33 kDa	15.453	9.7403	16.69	8.8569	11.068	7.5066	-1.25825	0.0294507
Fam91a1 protein	Fam91a1	B2RYP3	B2RYP3_RAT	94 kDa	0.75016	1.5986	0.88879	3.6904	2.9513	3.7533	1.26782	0.0295328
DENN domain-containing 4A	Dennd4a	D4A518	D4A518_RAT	210 kDa	9.632	0.74925	6.4816	2.0347	1.055	4.5446	-1.25541	0.0295555
Negative regulator of ubiquitin-like proteins 1	Nub1	F7ES73	F7ES73_RAT	70 kDa	2.0652	2.9248	7.3492	1.794	1.8146	0.93753	-1.25523	0.0295595
Syntaxin 16	Stx16	A0A0G2K528	A0A0G2K528_RAT	35 kDa	5.0227	7.1752	1.0112	0.99456	0	3.3673	-1.25456	0.029599
Integrin subunit alpha L	Itgal	F1LP44	F1LP44_RAT	128 kDa	39.54	48.267	50.838	39.897	36.538	37.626	-1.25385	0.0296247
Teneurin-2	Tenm2	Q9R1K2	TEN2_RAT	307 kDa	6.1157	3.3664	0.88879	1.6919	0	0.86041	-1.25328	0.0296445
Pck2 protein (Fragment)	Pck2	B2RYG2	B2RYG2_RAT	73 kDa	15.288	15.137	16.679	21.112	23.081	20.558	1.26621	0.0296445
Polyubiquitin-B	Ubb	P0CG51	UBB_RAT	34 kDa	41.252	55.771	58.003	41.402	43.981	43.876	-1.25183	0.0297305
V-type proton ATPase subunit E 1	Atp6v1e1	Q6PCU2	VATE1_RAT	26 kDa	15.195	13.186	15.174	8.3592	12.063	8.5212	-1.25172	0.0297335
NHP2 ribonucleoprotein	Nhp2	B1WC56	B1WC56_RAT	17 kDa	4.8824	7.3264	7.333	2.5747	3.4662	3.5305	-1.25142	0.0297404
Uncharacterized protein	4 SV	F1M443	F1M443_RAT	84 kDa	0	1.621	1.6937	7.9774	1.6809	1.8751	1.26524	0.0297622
Zinc finger CCCH-type-containing 4	Zc3h4	D3ZVW3	D3ZVW3_RAT	127 kDa	9.4225	18.03	8.3815	7.5276	2.8742	12.123	-1.2505	0.0297889
Protein phosphatase 1A	Ppm1a	P20650	PPM1A_RAT	42 kDa	3.0006	2.997	3.0285	5.0635	5.8795	7.8208	1.26389	0.0298571
Prostatic spermine-binding protein	Sbp	A0A0G2K176	A0A0G2K176_RAT	31 kDa	11.037	2.9353	2.7049	1.9531	3.5758	1.8751	-1.24821	0.029869
Mitochondrial ribosomal protein S27	Mrps27	D4A3E8	D4A3E8_RAT	48 kDa	0	0.74925	0	2.5317	2.5198	3.4416	1.26028	0.0300351
Dipeptidylptidase 3	Dpp3	O55096	DPP3_RAT	83 kDa	75.022	74.489	76.602	68.3	62.443	65.214	-1.24398	0.0301538
Aspartate--tRNA ligase, cytoplasmic	Dars	P15178	SYDC_RAT	57 kDa	24.483	26.956	26.425	34.539	32.963	31.682	1.25835	0.030218
STE20-like serine/threonine-protein kinase	Slk	O08815	SLK_RAT	138 kDa	0.88352	0.87175	1.7776	3.0657	5.5236	2.252	1.25572	0.0302754
2'-deoxynucleoside 5'-phosphate N-hydrolase 1	Dnph1	O35820	DNPH1_RAT	18 kDa	0.89234	0.84936	0	2.5747	3.4662	2.8226	1.25513	0.030314
Coiled-coil domain-containing 6	Ccdc6	D4AEK9	D4AEK9_RAT	53 kDa	0	0	12.032	1.4762	1.4757	2.252	-1.2419	0.0303239
Protoporphyrinogen oxidase	Ppox	D3ZVN7	D3ZVN7_RAT	51 kDa	0.75016	2.2478	2.2714	4.1683	3.364	5.8658	1.25493	0.0303337
Kinesin family member 1A	Kif1a	F1M4A4	F1M4A4_RAT	193 kDa	1.0326	1.1725	10.899	0	1.055	3.3124	-1.2414	0.0303674
Neuroprotective protein 9 (Fragment)	2 SV	B3SVE6	B3SVE6_RAT	22 kDa	0.89234	0	1.7198	3.4329	3.4662	3.5305	1.25328	0.0303931
WD repeat domain 3	Wdr3	D4A106	D4A106_RAT	106 kDa	0.75016	0.74925	2.2714	2.5317	3.3597	5.337	1.25326	0.030397
Vacuolar protein sorting 13 homolog A	Vps13a	D4A899	D4A899_RAT	267 kDa	3.0923	4.6899	3.9129	9.7161	6.5775	5.9666	1.25321	0.030397
Intercellular adhesion molecule 1	Icam1	Q00238	ICAM1_RAT	60 kDa	15.924	14.33	15.591	10.128	10.399	10.545	-1.23916	0.030489
Sorbitol dehydrogenase	Sord	P27867	DHSO_RAT	38 kDa	8.2518	10.018	13.003	16.772	16.594	12.906	1.25056	0.0305562
LanC-like protein 1	Lancl1	Q9QX69	LANC1_RAT	45 kDa	5.2511	3.7463	4.5427	7.5952	8.4003	8.6041	1.24989	0.03058
Hexokinase-1	Hk1	P05708	HXK1_RAT	102 kDa	62.701	62.801	65.212	55.571	52.352	54.77	-1.23685	0.0306611
N-acetyl-alpha-glucosaminidase	Naglu	D3ZZL3	D3ZZL3_RAT	82 kDa	26.307	25.514	28.718	20.347	18.99	22.205	-1.23048	0.0310645
Protein tyrosine phosphatase receptor type C-associated protein	Ptprcap	Q5I0I6	Q5I0I6_RAT	21 kDa	0.89234	2.5481	1.7198	2.5747	5.1993	5.2735	1.2414	0.0311545
5'-nucleotidase, cytosolic II	Nt5c2	D3ZMY7	D3ZMY7_RAT	68 kDa	6.9405	9.4325	5.2998	11.712	12.614	10.275	1.24123	0.0311614
Annexin A5	Anxa5	P14668	ANXA5_RAT	36 kDa	43.663	39.646	41.02	39.316	34.653	27.307	-1.2286	0.0311654
Complement C8 gamma chain	C8g	D3ZPI8	D3ZPI8_RAT	18 kDa	0.89234	0.84936	7.169	0.85823	0	0.88262	-1.22813	0.0312178
Metallothionein	Mt4	D3ZTJ2	D3ZTJ2_RAT	6 kDa	7.5744	2.9564	5.4493	4.2912	1.896	1.0432	-1.22645	0.0313325
Prostaglandin E synthase 2	Ptges2	D4AE56	D4AE56_RAT	43 kDa	8.8997	4.5084	5.5776	3.888	0	4.8228	-1.22555	0.0314146
RCG47159, isoform CRA_a	Zfpl1	M0RCA3	M0RCA3_RAT	34 kDa	13.493	1.8759	1.0112	4.9798	0	1.8201	-1.22434	0.0314334
T-kininogen 2	1 SV	P08932	KNT2_RAT	48 kDa	32.908	30.587	28.585	40.421	37.306	36.669	1.23584	0.0314799
60S ribosomal protein L5	Rpl5	P09895	RL5_RAT	34 kDa	56.263	59.74	51.698	50.566	45.039	46.014	-1.22297	0.0314888
Lactadherin	Mfge8	P70490	MFGM_RAT	47 kDa	10.547	11.082	11.497	15.867	17.133	15.243	1.23441	0.0315778
Ribonucleoside-diphosphate reductase	Rrm1	Q5U2Q5	Q5U2Q5_RAT	90 kDa	12.423	12.435	17.896	21.838	19.59	17.938	1.23417	0.0315827
Microsomal glutathione S-transferase 1	Mgst1	P08011	MGST1_RAT	17 kDa	6.1955	9.2387	8.0896	13.1	12.357	11.25	1.23263	0.0317201
Proprotein convertase subtilisin/kexin type 5	Pcsk5	P41413	PCSK5_RAT	201 kDa	10.258	3.5174	7.4928	2.7867	2.629	5.7552	-1.21652	0.0318912
Importin subunit alpha-5	Kpna1	P83953	IMA5_RAT	60 kDa	8.6298	4.4955	8.6872	11.764	12.605	10.258	1.22875	0.0319417
Glia maturation factor beta	Gmfb	Q63228	GMFB_RAT	17 kDa	2.0652	2.053	2.0224	5.4593	5.5255	3.6403	1.22811	0.0320267
Ankyrin repeat and FYVE domain-containing 1	Ankfy1	D4A1J6	D4A1J6_RAT	129 kDa	3.3787	6.8735	5.2677	9.2871	11.02	6.7284	1.22358	0.0322403
Tyrosine-protein kinase receptor	Insr	F1LPL6	F1LPL6_RAT	157 kDa	2.8263	3.0942	1.8906	3.8276	5.4579	7.4771	1.22258	0.0322838
Cysteinyl-tRNA synthetase	Cars	G3V9K0	G3V9K0_RAT	86 kDa	7.9426	5.6968	8.067	14.024	7.37	13.137	1.22188	0.0323669
3-hydroxyisobutyryl-CoA hydrolase, mitochondrial	Hibch	Q5XIE6	HIBCH_RAT	43 kDa	3.7508	3.7463	3.2826	6.6455	8.195	6.0229	1.21913	0.0325409
Fermitin family member 2	Fermt2	A0A0G2JWC7	A0A0G2JWC7_RAT	80 kDa	30.532	33.17	34.108	42.396	37.346	40.646	1.21887	0.0325627
Fibronectin type III domain containing 3a (Predicted), isoform CRA_a	Fndc3a	D3ZEA0	D3ZEA0_RAT	129 kDa	2.2088	4.3879	2.1658	6.0358	6.9309	5.2301	1.21509	0.0327782
Family with sequence similarity 49, member A	Fam49a	B0BN65	B0BN65_RAT	37 kDa	2.0652	4.1061	3.0336	5.4593	10.348	2.7577	1.21069	0.0330838
Protein BUD31 homolog	Bud31	O70454	BUD31_RAT	17 kDa	1.0326	1.0265	2.0224	3.7429	2.8443	4.6876	1.20926	0.033153
Prolyl 3-hydroxylase 1	P3h1	Q9R1J8	P3H1_RAT	82 kDa	1.025	0	0	3.5389	2.11	2.9527	1.20797	0.0331886
ATP-dependent zinc metalloprotease YME1L1	LOC108348078	G3V886	G3V886_RAT	80 kDa	1.8784	0	5.4493	0	0	0	-1.19556	0.0332559
CREB-binding protein	Crebbp	Q6JHU9	CBP_RAT	265 kDa	3.1087	2.5929	5.4493	0.73808	1.7075	1.5886	-1.19515	0.0332756
Collagen type IV alpha 3 chain	Col4a3	F1LRJ1	F1LRJ1_RAT	162 kDa	0	0	10.899	3.1858	0.9481	0	-1.1941	0.0333488
Sortilin	Sort1	O54861	SORT_RAT	91 kDa	22.305	22.728	15.215	13.945	12.081	18.014	-1.1935	0.0333716
Phosphoribosyl pyrophosphate synthase-associated protein 2	Prpsap2	O08618	KPRB_RAT	41 kDa	13.595	12.411	12.759	16.106	20.189	18.082	1.20419	0.0336069
Alpha-actinin-1	Actn1	Q6T487	Q6T487_RAT	105 kDa	535.74	560.64	543.27	561.41	562.01	585.13	1.20334	0.0336841
Kinesin family member 26A	Kif26a	D3ZUT0	D3ZUT0_RAT	196 kDa	7.7331	1.6627	0.88879	1.8613	0	0.86041	-1.19199	0.0337088
Rat MHC RT1 class II E-beta chain (Fragment)	2 SV	Q31270	Q31270_RAT	28 kDa	7.077	0	3.5263	8.3592	6.8979	6.0053	1.20255	0.0337325
Kelch repeat and BTB domain-containing 11	Kbtbd11	D4A5J1	D4A5J1_RAT	68 kDa	1.5003	0.74925	0	3.3757	3.3597	2.5812	1.20174	0.033777
RCG23529, isoform CRA_a	RGD1561590	G3V7F6	G3V7F6_RAT	20 kDa	3.9901	2.9024	4.7534	6.0076	8.6654	7.0609	1.20045	0.0338482
Heat shock protein HSP 90-beta	Hsp90ab1	P34058	HS90B_RAT	83 kDa	395.62	395.09	394.69	415.05	407.3	423.15	1.2004	0.0338482
Malic enzyme	Me2	A0A0G2K502	A0A0G2K502_RAT	66 kDa	72.147	70.474	63.845	57.862	59.81	60.898	-1.18947	0.033864
Heterogeneous nuclear ribonucleoprotein H2	Hnrnph2	Q6AY09	HNRH2_RAT	49 kDa	13.466	12.149	12.975	15.553	18.329	20.222	1.19913	0.0339194
Ankyrin repeat and MYND domain-containing 2	Ankmy2	A0A0G2K8N6	A0A0G2K8N6_RAT	48 kDa	3.4095	3.3197	1.6459	0.73808	0.73783	0.88262	-1.1876	0.0340489
Dynamin-2	Dnm2	P39052	DYN2_RAT	98 kDa	26.407	29.392	23.159	31.654	33.135	34.513	1.1957	0.0340954
Ras-related protein Rab-2A	Rab2a	F1LP82	F1LP82_RAT	23 kDa	15.871	12.954	15.375	9.673	9.8582	10.734	-1.18608	0.0341567
Aconitate hydratase, mitochondrial	Aco2	Q9ER34	ACON_RAT	85 kDa	103.21	93.412	91.798	88.318	88.639	79.472	-1.18562	0.0341676
ATP synthase subunit alpha, mitochondrial	Atp5f1a	P15999	ATPA_RAT	60 kDa	134.32	109.22	123.62	133.59	140.83	129.89	1.19329	0.0342289
Glutathione synthetase	Gss	P46413	GSHB_RAT	52 kDa	12.954	13.045	13.151	9.1703	8.41	8.4021	-1.18328	0.0342754
Gamma-aminobutyric acid receptor-associated protein-like 2	Gabarapl2	P60522	GBRL2_RAT	14 kDa	1.0326	1.0265	1.0112	1.8714	3.7924	3.7501	1.19208	0.0345404
Integrin beta-like protein 1	Itgbl1	Q5PQQ8	ITGBL_RAT	54 kDa	10.259	10.554	2.0701	1.582	8.783	2.4298	-1.17797	0.0345632
Hematopoietic prostaglandin D synthase	Hpgds	O35543	HPGDS_RAT	23 kDa	29.205	25.022	28.321	21.217	20.42	22.505	-1.17568	0.0347728
Similar to CG14967-PA	RGD1307929	F1LSX1	F1LSX1_RAT	249 kDa	0.75016	0.84936	0	2.7272	3.563	1.9807	1.1876	0.0348222
Lemur tyrosine kinase 2	Lmtk2	D3ZBH5	D3ZBH5_RAT	165 kDa	2.3675	1.827	6.5827	0.83366	1.055	1.9949	-1.17433	0.0348964
Short-chain specific acyl-CoA dehydrogenase, mitochondrial	Acads	P15651	ACADS_RAT	45 kDa	10.129	7.066	6.4969	12.624	10.977	12.907	1.18659	0.0349419
Hebp1 protein	Hebp1	B4F7C7	B4F7C7_RAT	21 kDa	32.825	28.065	25.39	21.688	24.589	21.293	-1.17091	0.0351476
Methylosome protein 50	Wdr77	Q4QR85	MEP50_RAT	37 kDa	5.2511	3.7463	3.0285	5.9074	8.3992	7.7437	1.18062	0.0352396
Dynein, axonemal, heavy chain 17	Dnah17	D4A599	D4A599_RAT	509 kDa	5.3656	2.048	2.9111	0	1.055	1.7755	-1.16911	0.0353177
T-cell ecto-ADP-ribosyltransferase 1	Art2a	P17982	NAR2A_RAT	31 kDa	2.6506	1.7435	3.5552	0.73808	0.73783	0.75066	-1.16701	0.0354591
NADH:ubiquinone oxidoreductase subunit A7	Ndufa7	A9UMV9	A9UMV9_RAT	13 kDa	1.0326	1.0265	1.0112	2.8072	2.8443	3.7501	1.17692	0.0354779
Cathepsin B	Ctsb	P00787	CATB_RAT	37 kDa	82.346	86.976	88.271	79.774	71.581	76.214	-1.16618	0.0354957
CLIP-associating protein 2	Clasp2	A0A0G2JZM8	A0A0G2JZM8_RAT	165 kDa	5.6814	11.403	1.8906	4.4665	0.86654	4.3909	-1.16581	0.0355125
Proteasome (Prosome, macropain) 26S subunit, non-ATPase, 12	Psmd12	Q5XIC6	Q5XIC6_RAT	53 kDa	18.733	25.96	31.808	36.354	29.19	30.645	1.1758	0.0356035
Triosephosphate isomerase	Tpi1	P48500	TPIS_RAT	27 kDa	70.536	74.378	66.288	59.493	60.691	63.486	-1.16428	0.0356806
Ighg protein	Ighg	Q4VBH1	Q4VBH1_RAT	52 kDa	6.1501	21.93	6.1938	14.356	16.407	18.036	1.17407	0.0357261
Mitochondrial amidoxime reducing component 2	2018-03-02	D3Z900	D3Z900_RAT	38 kDa	6.0013	5.2448	5.2998	6.8403	9.4032	11.389	1.17319	0.0357765
HtrA serineptidase 2	Htra2	B0BNB9	B0BNB9_RAT	49 kDa	0	0	0.85988	2.9523	2.2135	3.0027	1.1715	0.0359169
Protein kinase C substrate 80K-H	Prkcsh	B1WC34	B1WC34_RAT	59 kDa	16.84	14.638	21.42	22.394	23.681	23.694	1.17018	0.0359911
DEAH (Asp-Glu-Ala-His) box polypeptide 9 (Predicted)	Dhx9	D4A9D6	D4A9D6_RAT	132 kDa	84.67	80.268	82.463	90.981	95.376	92.205	1.16906	0.0361335
Myoferlin	Myof	A0A0G2K695	A0A0G2K695_RAT	235 kDa	34.447	34.335	28.69	35.683	41.122	42.142	1.1686	0.036175
ES1 protein homolog, mitochondrial	1 SV	P56571	ES1_RAT	28 kDa	9.8943	11.198	10.463	6.0076	7.7517	6.1013	-1.15796	0.0362106
Hydroxymethylglutaryl-CoA lyase, mitochondrial	Hmgcl	P97519	HMGCL_RAT	34 kDa	11.978	10.194	13.011	7.6211	6.7692	8.5212	-1.15707	0.0362383
60S ribosomal protein L7a	Rpl7a	P62425	RL7A_RAT	30 kDa	37.538	41.233	39.04	27.867	36.081	32.489	-1.15694	0.0362452
Marginal zone B- and B1-cell-specific protein	Mzb1	Q561R0	MZB1_RAT	21 kDa	16.151	16.706	16.688	11.389	13.243	10.646	-1.15601	0.0362719
Transportin 1	Tnpo1	F1LQP9	F1LQP9_RAT	101 kDa	23.149	24.101	20.837	15.09	18.554	17.665	-1.15524	0.036355
D-glutamate cyclase	Dglucy	D4A9W3	D4A9W3_RAT	66 kDa	0	0.91348	0.93658	2.5501	1.682	4.1899	1.16518	0.0364064
Ribosyldihydronicotinamide dehydrogenase [quinone]	Nqo2	Q6AY80	NQO2_RAT	26 kDa	2.677	4.424	4.2994	0.85823	1.7331	1.7652	-1.15223	0.0365399
Tyrosyl-DNA phosphodiesterase 1	Tdp1	A0A0H2UHC3	A0A0H2UHC3_RAT	70 kDa	0	0	0	1.6673	2.523	3.5713	1.16273	0.0365785
Mitogen-activated protein kinase kinase kinase kinase	Map4k2	D3ZXB1	D3ZXB1_RAT	87 kDa	1.7847	0.84936	0.85988	3.4329	4.126	2.6479	1.16266	0.0366042
STT3A, catalytic subunit of the oligosaccharyltransferase complex	Stt3a	A0A0G2JWH5	A0A0G2JWH5_RAT	88 kDa	24.963	24.614	32.51	34.951	34.325	32.798	1.16209	0.0366438
Transmembrane 9 superfamily member 4	Tm9sf4	Q4KLL4	TM9S4_RAT	75 kDa	8.7575	10.983	15.756	10.408	7.0858	5.8264	-1.15036	0.0367061
Malonyl-CoA decarboxylase, mitochondrial	Mlycd	Q920F5	DCMC_RAT	55 kDa	0	0.74925	1.0323	3.3346	2.523	2.5139	1.16017	0.0368267
Golgin B1	Golgb1	A0A0G2JWG6	A0A0G2JWG6_RAT	369 kDa	1.6893	2.412	3.4831	6.6732	5.5355	3.7847	1.15972	0.036891
ATP-dependent RNA helicase DDX1	Ddx1	Q641Y8	DDX1_RAT	82 kDa	30.945	33.787	39.464	42.554	36.623	46.935	1.15971	0.036891
Solute carrier family 25 member 13	Slc25a13	F1LZW6	F1LZW6_RAT	54 kDa	22.702	19.526	18.24	27.058	22.166	28.796	1.15797	0.0370057
LUC7-like (S. cerevisiae)	Luc7l	A0A0G2QBZ8	A0A0G2QBZ8_RAT	33 kDa	12.516	9.5909	19.845	22.086	17.003	18.166	1.15788	0.0370057
MHC class I RT1.Aw3 protein	2 SV	Q31266	Q31266_RAT	41 kDa	12.753	10.49	10.6	15.19	14.279	18.6	1.15608	0.0370739
Isoform 2 of Septin-11	2018-09-11	B3GNI6-2	SEP11_RAT	50 kDa	41.324	42.855	43.026	51.563	50.436	48.776	1.15578	0.0371026
DEF6 guanine nucleotide exchange factor	Def6	D3ZCK4	D3ZCK4_RAT	74 kDa	0.93918	2.5762	1.6937	2.5112	5.8837	4.2347	1.15555	0.0371125
Ras-related protein Ral-B	Ralb	P36860	RALB_RAT	23 kDa	17.235	15.643	16.489	9.518	12.295	13.349	-1.14211	0.0373528
Lumican	Lum	P51886	LUM_RAT	38 kDa	14.717	11.706	16.428	10.759	8.8369	9.9208	-1.14128	0.0373993
Cysteine and histidine-rich domain-containing protein 1	Chordc1	D4A4T9	CHRD1_RAT	37 kDa	3.285	4.8406	3.4881	6.8718	7.6186	6.7082	1.15026	0.0374972
60S ribosomal protein L13	Rpl13	P41123	RL13_RAT	24 kDa	35.834	29.668	31.618	24.283	27.153	26.352	-1.13956	0.037515
Protein disulfide-isomerase	Pdia3	A0A0H2UHM5	A0A0H2UHM5_RAT	57 kDa	171.15	169.26	171.63	159.77	156.37	156.62	-1.13927	0.0375209
Poly (ADP-ribose) polymerase family, member 12	Parp12	D4A3V3	D4A3V3_RAT	79 kDa	1.6425	1.5986	3.3368	2.5501	5.1482	6.6631	1.14949	0.0375604
Anoctamin	Ano10	D3ZF54	D3ZF54_RAT	79 kDa	1.1838	1.1725	1.1335	2.9837	4.8966	2.0864	1.14791	0.0376158
Proteasome inhibitor PI31 subunit	Psmf1	Q5XIU5	PSMF1_RAT	30 kDa	0	0	0	1.6738	2.4709	3.4534	1.14619	0.0377147
Plasma protease C1 inhibitor	Serping1	Q6P734	IC1_RAT	56 kDa	4.9534	11.025	8.067	3.8858	6.116	4.0101	-1.13514	0.0378799
A-kinase-anchoring protein 9	Akap9	A0A0G2K548	A0A0G2K548_RAT	442 kDa	7.4232	6.2984	5.4493	2.0347	4.7857	3.3124	-1.13292	0.0380578
Arsenical pump-driving ATPase (Fragment)	Asna1	Q4G022	Q4G022_RAT	37 kDa	7.0358	9.2914	8.5338	10.745	14.866	11.739	1.14329	0.0380905
Apolipoprotein E	Apoe	P02650	APOE_RAT	36 kDa	55.601	46.537	51.228	41.552	42.297	46.127	-1.13214	0.0381231
Splicing factor 3a, subunit 3	Sf3a3	Q4KLI7	Q4KLI7_RAT	59 kDa	2.3838	2.997	1.5142	3.2698	4.0975	7.5242	1.14262	0.038133
Syntaxin-binding protein 1	Stxbp1	P61765	STXB1_RAT	68 kDa	0	0	2.0224	3.4367	3.7922	2.6135	1.14138	0.03822
Serine/threonine-protein phosphatase PP1-beta catalytic subunit	Ppp1cb	P62142	PP1B_RAT	37 kDa	51.376	49.011	48.854	43.367	45.708	37.216	-1.13041	0.0383061
GCN1 eIF2 alpha kinase activator-like 1	Gcn1l1	F1LRI5	F1LRI5_RAT	293 kDa	2.8153	9.9005	3.6394	11.04	8.4486	7.5594	1.13919	0.0383506
Sorting nexin-17	Snx17	Q6AYS6	SNX17_RAT	53 kDa	2.2505	1.4985	0.75712	4.1035	3.2576	4.1923	1.13879	0.038398
Adenylyl cyclase-associated protein 1	Cap1	Q08163	CAP1_RAT	52 kDa	260.34	258.09	262.21	243.44	250.72	239.98	-1.12788	0.0385414
V-type proton ATPase subunit C 1	Atp6v1c1	Q5FVI6	VATC1_RAT	44 kDa	3.893	1.5986	2.3741	5.936	5.0395	5.2618	1.13478	0.0387659
Tetratricopeptide repeat domain 38	Ttc38	D4ACL2	D4ACL2_RAT	57 kDa	6.7514	6.1165	6.8141	11.733	9.2467	10.19	1.1345	0.0387936
Heterogeneous nuclear ribonucleoprotein H3 (2H9) (Predicted), isoform CRA_c	Hnrnph3	D4ABK7	D4ABK7_RAT	37 kDa	6.6186	6.8756	0	1.7694	0.9481	3.7501	-1.12416	0.0388371
Ena/VASP-like protein	Evl	O08719	EVL_RAT	45 kDa	1.0326	2.053	4.0448	4.6786	6.6367	3.7501	1.13331	0.0388796
Peptidyl-prolyl cis-trans isomerase G	Ppig	O55035	PPIG_RAT	88 kDa	7.2905	11.726	21.797	6.9829	11.257	9.7191	-1.12128	0.0390655
Actin-related protein 2/3 complex subunit 4	Arpc4	B2RZ72	B2RZ72_RAT	20 kDa	23.902	22.615	23.973	18.41	19.635	16.052	-1.12108	0.0390764
Histone-arginine methyltransferase CARM1	Carm1	Q4AE70	CARM1_RAT	70 kDa	0	0.74925	0	1.6878	2.5208	3.4192	1.12957	0.0392109
E3 ubiquitin-protein ligase HUWE1	Huwe1	A0A0G2JVW5	A0A0G2JVW5_RAT	448 kDa	13.612	13.332	8.0733	7.8611	5.8428	9.4432	-1.11904	0.0392168
Glutamate--cysteine ligase catalytic subunit	Gclc	P19468	GSH1_RAT	73 kDa	16.567	19.883	16.592	21.756	22.963	24.707	1.12869	0.0393345
S-adenosylmethionine synthase	Mat2a	F1LRB8	F1LRB8_RAT	44 kDa	9.5354	9.3585	9.3488	12.447	15.016	13.657	1.12667	0.0394967
Cysteine-rich with EGF-like domain protein 2	Creld2	Q4G063	CREL2_RAT	38 kDa	10.828	12.419	13.344	7.5009	6.7692	10.077	-1.11554	0.0396153
Protein transport protein Sec31A	Sec31a	Q9Z2Q1	SC31A_RAT	135 kDa	45.071	50.519	56.747	41.234	41.815	46.365	-1.11529	0.039644
Copine-1	Cpne1	D4A1R8	CPNE1_RAT	59 kDa	9.0138	10.633	13.69	16.694	14.295	15.966	1.12496	0.0396499
Uncharacterized protein	1 SV	M0RA79	M0RA79_RAT	11 kDa	9.3571	14.216	10.422	8.2378	6.529	7.5814	-1.11483	0.0397182
Sphingosine-1-phosphate lyase 1	Sgpl1	Q8CHN6	SGPL1_RAT	64 kDa	29.783	31.748	26.536	24.388	21.788	23.811	-1.11463	0.039731
NOP56 ribonucleoprotein	Nop56	Q4KLK7	Q4KLK7_RAT	65 kDa	28.834	25.551	26.532	33.493	30.055	36.523	1.12366	0.0397389
60S ribosomal protein L15	Rpl15	P61314	RL15_RAT	24 kDa	31.327	31.274	25.532	23.582	20.964	25.531	-1.11405	0.0397815
Cdc42-interacting protein 4	Trip10	A0A0G2K7Y5	A0A0G2K7Y5_RAT	68 kDa	1.6337	0.74925	0.75712	2.9523	3.7913	2.3617	1.12199	0.0398922
Hydroxymethylglutaryl-CoA synthase, mitochondrial	Hmgcs2	P22791	HMCS2_RAT	57 kDa	4.6431	3.9465	4.0678	8.3028	7.7516	6.122	1.12102	0.0399506
Serine/threonine-protein phosphatase 6 catalytic subunit	Ppp6c	Q64620	PPP6_RAT	35 kDa	18.739	19.178	17.502	13.268	14.135	13.421	-1.11163	0.0400959
Cathepsin F	Ctsf	Q499S6	Q499S6_RAT	52 kDa	5.6102	2.6152	5.2011	1.4762	2.2135	2.252	-1.11085	0.0401553
MHC class I RT1.E	rt1-E	Q31267	Q31267_RAT	42 kDa	8.2518	9.7403	0	8.4392	10.079	11.185	1.11703	0.0402996
Hmgb3 protein	Hmgb3	B0BN99	B0BN99_RAT	23 kDa	9.754	6.9068	9.6321	5.2867	5.2935	5.3866	-1.10701	0.0403629
Glia-derived nexin	Serpine2	P07092	GDN_RAT	44 kDa	3.893	2.997	2.3741	5.9217	5.0395	6.9604	1.11557	0.0405073
60S ribosomal protein L36a	Rpl36a	P83883	RL36A_RAT	12 kDa	2.0652	2.8023	11.262	2.7297	3.6293	1.8201	-1.10255	0.0406784
RGD1563250 (Predicted), isoform CRA_a	Tmem205	D3ZJZ0	D3ZJZ0_RAT	21 kDa	4.3317	4.2799	2.0701	8.877	4.7212	6.0681	1.11312	0.040712
Thiopurine S-methyltransferase	Tpmt	A0A0G2K2B6	A0A0G2K2B6_RAT	30 kDa	0	0	0	2.2142	2.9513	2.252	1.11287	0.0407179
Guanine nucleotide exchange factor for Rab-3A	Rab3il1	Q99NH3	R3GEF_RAT	42 kDa	0	0	0	2.8072	1.8962	2.8126	1.11287	0.0407179
BRICK1, SCAR/WAVE actin-nucleating complex subunit	Brk1	D3ZUP5	D3ZUP5_RAT	9 kDa	0	1.0265	1.0112	2.8072	3.7924	1.8751	1.1128	0.0408465
Uncharacterized protein	1 SV	A0A0G2JXF0	A0A0G2JXF0_RAT	12 kDa	8.0046	6.8844	9.6321	5.6472	4.9418	4.1492	-1.09992	0.0409473
Cytidine/uridine monophosphate kinase 2	Cmpk2	D3ZC63	D3ZC63_RAT	50 kDa	12.403	10.612	11.488	14.979	15.577	17.619	1.1111	0.0410215
Proteasomal ubiquitin receptor ADRM1	Adrm1	Q9JMB5	ADRM1_RAT	42 kDa	4.7314	5.8496	3.6683	7.7162	8.6261	7.7673	1.10976	0.0411362
LRRGT00101	Tmem106b	Q6TUE3	Q6TUE3_RAT	38 kDa	0.75016	1.621	1.6459	4.0222	3.2842	3.2221	1.10939	0.0411412
Glycosylated lysosomal membrane protein	Glmp	Q68FV6	GLMP_RAT	44 kDa	3.9284	3.8699	2.9055	1.0174	2.11	1.0574	-1.09528	0.0413775
Testin	Tes	Q2LAP6	TES_RAT	48 kDa	1.7847	0.84936	0.85988	2.6522	3.419	3.5854	1.10333	0.0414981
Cytochrome c oxidase subunit 6A1, mitochondrial	Cox6a1	P10818	CX6A1_RAT	12 kDa	3.0978	5.1326	7.0784	9.3572	10.429	5.6252	1.1033	0.04151
Maltase-glucoamylase	Mgam	D3ZTX4	D3ZTX4_RAT	205 kDa	33.377	22.28	33.829	25.265	25.887	20.481	-1.09303	0.0415337
Prolargin	Prelp	Q9EQP5	PRELP_RAT	43 kDa	14.271	18.295	19.72	11.546	12.463	14.26	-1.09286	0.0415407
Replication protein A subunit	Rpa1	A0A0G2KAT3	A0A0G2KAT3_RAT	68 kDa	5.2511	5.2448	5.2998	10.024	8.4078	7.5642	1.10171	0.0416069
Probable tRNA N6-adenosine threonylcarbamoyltransferase	Osgep	Q9WVS2	OSGEP_RAT	36 kDa	8.2107	4.86	6.3941	9.7152	9.7206	11.121	1.10164	0.0416109
Single-stranded DNA-binding protein, mitochondrial	Ssbp1	P28042	SSBP_RAT	17 kDa	7.2281	4.1061	4.0448	2.8072	2.8443	1.8751	-1.09095	0.0416326
Ectonucleotide pyrophosphatase/phosphodiesterase 4	Enpp4	F1LTZ5	F1LTZ5_RAT	51 kDa	2.05	0	6.4816	0	1.9215	0	-1.08949	0.0417256
Dipeptidylpeptidase 8	Dpp8	D3ZHQ1	D3ZHQ1_RAT	102 kDa	7.1751	7.1502	5.1615	4.9031	1.6809	4.2296	-1.08783	0.0418838
Ectonucleotide pyrophosphatase/phosphodiesterase family member 3	Enpp3	P97675	ENPP3_RAT	99 kDa	10.495	15.942	6.6997	7.8977	6.8552	7.0361	-1.08789	0.0418838
Diaphanous-related formin 1	Diaph1	F1M775	F1M775_RAT	140 kDa	4.1844	4.9954	4.2936	6.7233	7.7817	8.5937	1.09683	0.0421103
Phosphatidylinositol glycan anchor biosynthesis, class K	Pigk	Q5XIP2	Q5XIP2_RAT	45 kDa	0	0.74925	0	0	3.3668	3.3319	1.09608	0.0421824
Chaperonin subunit 8 (Theta) (Predicted), isoform CRA_a	Cct8	D4ACB8	D4ACB8_RAT	60 kDa	69.504	66.588	60.841	56.748	54.387	60.887	-1.08432	0.0422082
Diacylglycerol kinase alpha	Dgka	P51556	DGKA_RAT	82 kDa	0.93918	2.086	0.75712	4.1786	2.5219	3.3743	1.09495	0.0423041
Canalicular multispecific organic anion transporter 2	Abcc3	D3ZF64	D3ZF64_RAT	169 kDa	5.8045	2.3449	3.1559	7.9046	7.5095	4.909	1.09449	0.0423506
O-linked N-acetylglucosamine (GlcNAc) transferase (UDP-N-acetylglucosamine:polypeptide-N-acetylglucosaminyl transferase), isoform CRA_a	Ogt	A0A0G2K3V4	A0A0G2K3V4_RAT	117 kDa	3.2831	5.0501	3.3037	6.9251	6.8406	7.1124	1.09347	0.0424405
Gamma-enolase	Eno2	P07323	ENOG_RAT	47 kDa	14.253	16.484	14.385	25.153	10.079	24.835	1.0924	0.0425028
Ig gamma-2C chain C region	2 SV	P20762	IGG2C_RAT	37 kDa	9.2028	7.4026	8.2498	3.3346	4.205	7.5417	-1.08036	0.0425503
Ras-related protein Rab-18	Rab18	Q5EB77	RAB18_RAT	23 kDa	12.021	9.6973	10.621	7.9565	6.1474	7.1158	-1.08022	0.0425533
Coagulation factor IX	F9	P16296	FA9_RAT	52 kDa	0.93918	0	0	3.4329	1.7331	2.6256	1.08983	0.0426452
Baculoviral IAP repeat-containing 6	Birc6	A0A0G2JZ53	A0A0G2JZ53_RAT	434 kDa	1.9339	2.2478	2.6282	4.888	2.6858	6.5991	1.08919	0.0426917
Tyrosine--tRNA ligase, cytoplasmic	Yars	Q4KM49	SYYC_RAT	59 kDa	9.5749	13.045	10.521	16.546	18.086	11.714	1.08878	0.0427016
Receptor of activated protein C kinase 1	Rack1	P63245	RACK1_RAT	35 kDa	83.741	81.792	83.351	78.127	70.527	72.895	-1.07881	0.0427155
Antigen-presenting glycoprotein CD1d	Cd1d	Q63493	CD1D_RAT	39 kDa	8.202	7.5644	5.9699	5.0122	4.205	3.3519	-1.07883	0.0427155
N-alpha-acetyltransferase 25, NatB auxiliary subunit	Naa25	A0A0G2K9Q3	A0A0G2K9Q3_RAT	112 kDa	2.5172	4.1137	0	4.746	6.311	3.9728	1.08722	0.0428658
Hexokinase-3	Hk3	P27926	HXK3_RAT	100 kDa	6.1501	7.1502	5.1615	5.7614	1.055	3.1722	-1.07663	0.0428677
Cell cycle control protein	Tmem30a	A0A0G2JXG3	A0A0G2JXG3_RAT	41 kDa	9.1854	7.2954	6.4245	4.352	3.578	5.4667	-1.07612	0.0429122
Similar to TANK-binding kinase 1	Tbk1	D4A7D3	D4A7D3_RAT	83 kDa	6.3452	2.2478	5.0333	8.6638	6.6216	7.7494	1.08648	0.042936
Caveolin (Fragment)	Cav1	A2VCW2	A2VCW2_RAT	20 kDa	12.033	11.754	12.074	6.6963	9.2	8.4449	-1.07426	0.0431021
Isoform Delta 2 of Calcium/calmodulin-dependent protein kinase type II subunit delta	Camk2d	P15791-2	KCC2D_RAT	56 kDa	17.74	22.141	28.383	26.558	26.743	32.245	1.08355	0.043198
Eukaryotic translation initiation factor 5A-1	Eif5a	Q3T1J1	IF5A1_RAT	17 kDa	26.558	22.229	28.162	32.684	32.912	29.543	1.0816	0.0433553
Isoform 4 of Calcium-activated potassium channel subunit alpha-1	Kcnma1	Q62976-8	KCMA1_RAT	138 kDa	5.3656	5.277	0	1.0174	1.9586	1.7652	-1.07057	0.0433839
RIKEN cDNA 2310050C09 gene	LOC686143	F1M6N0	F1M6N0_RAT	29 kDa	0	0	0	4.6552	0	1.9258	1.0792	0.0435501
Voltage-dependent T-type calcium channel subunit alpha-1I	Cacna1i	Q9Z0Y8	CAC1I_RAT	244 kDa	0	0	0	0.93572	0	5.6975	1.0792	0.0435501
Striatin-interacting protein 1	Strip1	G3V8E2	G3V8E2_RAT	102 kDa	2.0673	0.91348	7.2268	1.6738	1.4757	0.75066	-1.0658	0.0437053
Membrane-associated progesterone receptor component 2	Pgrmc2	Q5XIU9	PGRC2_RAT	23 kDa	5.354	7.6443	10.47	10.376	10.455	14.088	1.07791	0.0437073
CD59 glycoprotein	Cd59	P27274	CD59_RAT	14 kDa	3.0978	3.0796	2.0224	0.93572	0.9481	0.93753	-1.06493	0.0437577
F-actin-capping protein subunit alpha-2	Capza2	Q3T1K5	CAZA2_RAT	33 kDa	42.001	38.889	39.877	33.875	32.439	34.722	-1.06482	0.0437617
Isoform 2 of Dihydropyrimidinase-related protein 3	Dpysl3	Q62952-2	DPYL3_RAT	74 kDa	40.859	44.973	35.052	30.62	39.482	31.052	-1.06402	0.0438022
Family with sequence similarity 120A	Fam120a	D4AB03	D4AB03_RAT	122 kDa	0.89234	3.597	0	4.2058	3.419	4.3909	1.07454	0.0439832
Secernin-2	Scrn2	Q6AYR8	SCRN2_RAT	47 kDa	0.75016	0.74925	0.75712	4.2196	1.7065	1.7208	1.07326	0.0441384
SRSF protein kinase 2	Srpk2	A0A0G2JX62	A0A0G2JX62_RAT	81 kDa	3.5517	2.5705	2.6085	1.7165	0.73783	0	-1.06022	0.0441948
Integrin alpha-1	Itga1	P18614	ITA1_RAT	131 kDa	49.923	60.115	52.065	42.651	48.116	48.895	-1.06011	0.0442027
Protein kinase, cAMP-dependent, catalytic, alpha	Prkaca	A1L1M0	A1L1M0_RAT	41 kDa	13.704	11.929	11.229	17.073	16.72	16.462	1.07118	0.0442601
Peptidyl-prolyl cis-trans isomerase FKBP4	Fkbp4	Q9QVC8	FKBP4_RAT	51 kDa	14.059	12.528	14.789	16.441	17.275	21.823	1.0701	0.0443016
Lysozyme C-1	Lyz1	P00697	LYSC1_RAT	17 kDa	51.2	49.79	47.073	41.952	45.346	39.266	-1.05801	0.0443698
NADH dehydrogenase [ubiquinone] iron-sulfur protein 4, mitochondrial	Ndufs4	Q5XIF3	NDUS4_RAT	20 kDa	1.0326	1.0265	1.0112	4.2911	2.5996	1.7652	1.06896	0.0444015
Dystrophin	Dmd	P11530	DMD_RAT	426 kDa	2.3675	14.071	0.85988	3.5854	2.5837	3.1295	-1.05771	0.0444054
Methyltransferase like 7A, isoform CRA_b	Mettl7a	Q3KRE2	Q3KRE2_RAT	28 kDa	13.622	13.357	12.938	10.35	8.7092	8.7777	-1.05716	0.0444321
A-kinase anchor protein 6	Akap6	Q9WVC7	AKAP6_RAT	254 kDa	0.75016	0	0	0	5.6566	1.0432	1.06766	0.0444628
Calcyclin-binding protein	Cacybp	Q6AYK6	CYBP_RAT	27 kDa	1.9161	2.4927	2.0224	3.3903	5.8119	4.3909	1.06497	0.0446566
Glutathione S-transferase	2 SV	Q6LDP3	Q6LDP3_RAT	26 kDa	53.908	50.778	46.172	46.319	43.198	39.787	-1.05422	0.0447021
Extended synaptotagmin 2	Esyt2	D3ZJ32	D3ZJ32_RAT	94 kDa	9.1601	4.6387	3.7732	10.045	9.2804	8.4812	1.06344	0.0447713
B29/Ig-beta/CD79b	Cd79b	O70153	O70153_RAT	26 kDa	10.993	10.44	7.0236	7.2008	6.4175	4.6359	-1.05167	0.0448692
Proteasome subunit beta type-8	Psmb8	P28064	PSB8_RAT	31 kDa	40.436	36.877	42.588	33.703	29.462	37.235	-1.05162	0.0448702
Histone-lysine N-methyltransferase SETD7	Setd7	D4ADE5	D4ADE5_RAT	41 kDa	1.5003	0	0	3.3757	2.5198	2.5812	1.06219	0.0449355
Cytochrome b-245 beta chain	Cybb	Q9ERL1	Q9ERL1_RAT	65 kDa	50.392	41.51	50.379	56.322	56.876	51.701	1.06174	0.0449859
E3 UFM1-protein ligase 1	Ufl1	B2GV24	UFL1_RAT	90 kDa	3.841	4.5234	4.9047	1.7165	1.7331	2.7577	-1.04861	0.0451689
Protein IMPACT	Impact	Q5GFD9	IMPCT_RAT	36 kDa	2.9487	0	0	4.3686	3.5477	2.7028	1.05983	0.0451797
Proteasome (Prosome, macropain) 26S subunit, non-ATPase, 14	Psmd14	Q4V8E2	Q4V8E2_RAT	35 kDa	7.5673	13.514	11.243	17.894	14.534	12.648	1.05914	0.0452222
Phosphatidylinositol 3,4,5-trisphosphate 5-phosphatase 1	Inpp5d	F1M981	F1M981_RAT	134 kDa	15.41	17.364	19.133	24.438	23.837	18.946	1.05889	0.0452331
Vacuolar protein sorting-associated protein 28 homolog	Vps28	B5DEN9	VPS28_RAT	26 kDa	4.4617	5.9455	6.0192	4.2911	1.7331	2.6479	-1.04739	0.0452598
Translationally-controlled tumor protein	Tpt1	P63029	TCTP_RAT	19 kDa	7.2789	6.1227	6.4731	14.119	7.2586	9.1007	1.05752	0.0453765
DNA helicase	Mcm4	G3V681	G3V681_RAT	97 kDa	14.585	15.381	10.602	18.913	16.118	19.35	1.05594	0.045507
Alkaline phosphatase	Alpl	A0A0G2K0X8	A0A0G2K0X8_RAT	58 kDa	5.1251	4.0858	4.1292	3.0521	2.11	1.0574	-1.0438	0.0456356
Protein RoBo-1	1 SV	O55006	ROB1_RAT	26 kDa	12.219	13.528	11.361	16.813	14.636	18.956	1.05319	0.0457226
RCG44069	Serpinb6b	Q68FX2	Q68FX2_RAT	43 kDa	24.473	18.611	22.092	27.123	24.483	30.097	1.05298	0.0457295
PHD finger protein 14	Phf14	A0A0G2K7P2	A0A0G2K7P2_RAT	104 kDa	2.2164	4.2849	3.2993	2.8456	9.6335	5.5735	1.05233	0.0457721
40S ribosomal protein S18	Rps18	P62271	RS18_RAT	18 kDa	20.55	18.795	26.092	27.688	25.233	29.115	1.0512	0.0458591
60S ribosomal protein L6	Rpl6	P21533	RL6_RAT	34 kDa	32.431	34.776	43.034	31.938	32.751	26.909	-1.04026	0.0459333
RCG27500, isoform CRA_c	Snrpb2	B5DEQ4	B5DEQ4_RAT	25 kDa	6.3391	9.0894	4.0448	2.9705	3.0581	4.9131	-1.03738	0.0461498
Sorting nexin	Snx18	D3ZZ38	D3ZZ38_RAT	68 kDa	1.6425	2.3479	0.75712	3.3757	3.3597	4.2796	1.04865	0.0461597
Heterogeneous nuclear ribonucleoprotein Q	Syncrip	M0R735	M0R735_RAT	63 kDa	40.501	37.277	37.592	45.801	48.056	42.019	1.04675	0.0462853
Eukaryotic translation initiation factor 2 subunit 3, X-linked	Eif2s3	P81795	IF2G_RAT	51 kDa	27.383	33.402	34.702	27.603	22.728	27.78	-1.03591	0.0463051
Prothrombin	F2	P18292	THRB_RAT	70 kDa	20.178	16.253	17.071	20.674	23.923	24.229	1.04649	0.046309
Aspartyl aminopeptidase	Dnpep	Q4V8H5	Q4V8H5_RAT	53 kDa	33.025	33.127	34.799	29.205	25.334	28.593	-1.03442	0.0464119
Coagulation factor XIII A chain	F13a1	G3V811	G3V811_RAT	83 kDa	49.337	46.426	55.245	45.785	33.918	50.029	-1.03406	0.0464277
Brain acid soluble protein 1	Basp1	A0A0G2K1L8	A0A0G2K1L8_RAT	22 kDa	10.564	7.6568	6.8141	14.458	11.766	10.19	1.04536	0.0465048
Serine/threonine-protein phosphatase 2A 56 kDa regulatory subunit	Ppp2r5a	D3ZDI7	D3ZDI7_RAT	56 kDa	1.5003	1.4985	3.0285	5.8449	4.7354	2.449	1.04531	0.0465048
Programmed cell death 6-interacting protein	Pdcd6ip	A0A140TAA4	A0A140TAA4_RAT	96 kDa	47.373	44.364	61.413	59.303	56.516	60.325	1.04526	0.0465137
Transmembrane protease, serine 4 (Predicted)	Tmprss4	D3Z9X4	D3Z9X4_RAT	47 kDa	5.3656	1.0215	9.1914	0.83366	2.3929	4.8596	-1.03	0.0467244
Histone-lysine N-methyltransferase SETD1B	Setd1b	F1LWJ1	F1LWJ1_RAT	215 kDa	1.025	1.7852	0	0.83366	4.4272	4.1057	1.04303	0.0467698
Deoxyribonuclease-2-alpha	Dnase2	Q9QZK8	DNS2A_RAT	38 kDa	9.7188	9.4443	12.443	6.7628	7.3783	6.756	-1.02945	0.0467807
Coronin	Coro1c	G3V624	G3V624_RAT	53 kDa	29.267	23.917	26.972	32.492	30.755	34.628	1.04265	0.0467936
Amylo-1, 6-glucosidase, 4-alpha-glucanotransferase (Glycogen debranching enzyme, glycogen storage disease type III) (Predicted), isoform CRA_a	Agl	D4AEH9	D4AEH9_RAT	174 kDa	5.8018	9.4088	7.1817	12.416	11.269	9.5543	1.04258	0.0468044
Ribosomal protein S19-like	LOC100362339	D4A6G6	D4A6G6_RAT	16 kDa	19.619	16.424	18.202	22.07	22.265	24.984	1.04224	0.0468302
Isoform 2 of Adenylate kinase 2, mitochondrial	Ak2	P29410-2	KAD2_RAT	26 kDa	22.272	24.452	20.449	20.409	16.618	15.409	-1.02875	0.0468381
Sorting nexin-3	Snx3	Q5U211	SNX3_RAT	19 kDa	4.1303	5.1326	4.0448	8.2665	7.4217	6.4529	1.04201	0.046848
Guanine nucleotide-binding protein subunit alpha-11	Gna11	Q9JID2	GNA11_RAT	42 kDa	1.6425	3.0971	3.1312	3.3757	5.9061	6.0451	1.04172	0.0468569
Pro-interleukin-16	Il16	D4A4I9	D4A4I9_RAT	142 kDa	1.0326	3.0796	2.0224	1.8714	7.2674	3.7501	1.04037	0.0469478
Creatine kinase B-type	Ckb	P07335	KCRB_RAT	43 kDa	88.395	96.755	97.441	108.42	100.01	103.34	1.03991	0.0469824
Exocyst complex component	Exoc6b	A0A0G2JYR1	A0A0G2JYR1_RAT	94 kDa	0.89234	0	0	3.5879	0.9481	2.8633	1.03985	0.0469923
NADH-ubiquinone oxidoreductase chain 5	Mtnd5	P11661	NU5M_RAT	69 kDa	2.7144	2.9432	2.9229	5.6786	5.6739	4.8421	1.03912	0.0470141
Pgm1 protein (Fragment)	Pgm1	A1A5L2	A1A5L2_RAT	63 kDa	18.784	20.097	28.684	15.016	19.342	18.458	-1.02589	0.0470833
Structural maintenance of chromosomes flexible hinge domain-containing 1	Smchd1	D4AAG8	D4AAG8_RAT	226 kDa	10.336	14.028	13.58	22.378	11.809	16.883	1.0378	0.0471328
Ribosomal RNA-processing 12 homolog	Rrp12	M0R3M8	M0R3M8_RAT	143 kDa	3.0923	2.9248	1.0112	4.9371	5.7597	3.4637	1.03759	0.0471387
Actin-related protein 2/3 complex subunit 1B	Arpc1b	O88656	ARC1B_RAT	41 kDa	63.333	68.901	63.167	57.449	57.337	57.212	-1.02514	0.0472069
Histidine triad nucleotide binding protein 2 (Predicted), isoform CRA_a	Hint2	D4AB01	D4AB01_RAT	17 kDa	4.1303	5.1326	5.056	8.4215	5.6886	9.3753	1.03591	0.0473295
BRO1 domain-containing protein BROX	Brox	Q4V8K5	BROX_RAT	46 kDa	0	0	0.75712	3.4678	2.2135	1.5013	1.03387	0.0474541
RCG54895, isoform CRA_a	Reck	A0A0G2JZ40	A0A0G2JZ40_RAT	106 kDa	1.9174	6.0506	3.2036	5.6456	5.7376	8.3344	1.03152	0.0476074
Protein kinase C and casein kinase substrate in neurons protein 1	Pacsin1	Q9Z0W5	PACN1_RAT	50 kDa	11.194	9.119	8.4165	12.868	13.834	13.793	1.03049	0.0476915
Serine palmitoyltransferase, long chain base subunit 2	Sptlc2	A0A0G2K103	A0A0G2K103_RAT	58 kDa	4.9724	2.412	1.6937	4.1786	7.5679	5.0727	1.02953	0.0478002
Serine protease inhibitor A3N	Serpina3n	P09006	SPA3N_RAT	47 kDa	29.805	28.864	31.671	35.792	40.172	32.674	1.0292	0.0478151
Proteasome subunit beta type-7	Psmb7	Q9JHW0	PSB7_RAT	30 kDa	7.2349	1.7211	4.415	6.883	6.8979	8.3892	1.02899	0.0478378
Chaperonin-containing TCP1 subunit 7	Cct7	D4AC23	D4AC23_RAT	60 kDa	77.089	68.727	74.145	63.661	62.924	68.657	-1.01995	0.0478398
Dermatopontin	Dpt	B2RZ77	B2RZ77_RAT	24 kDa	8.1828	0.84936	2.5796	1.7165	1.7331	1.7652	-1.01966	0.0478695
Was protein	Was	B0BN43	B0BN43_RAT	53 kDa	0.88352	1.0265	2.0224	2.8072	4.2891	2.713	1.02863	0.0478912
Lactamase, beta	Lactb	D3ZFJ6	D3ZFJ6_RAT	60 kDa	5.4125	6.9709	6.2404	3.1435	3.2648	4.1372	-1.01875	0.0479278
Paired box 5	Pax5	F1M4W2	F1M4W2_RAT	42 kDa	0	0	0	1.7165	1.7331	3.5854	1.02803	0.0479417
Peptidyl-prolyl cis-trans isomerase-like 3	Ppil3	Q812D3	PPIL3_RAT	18 kDa	0	0	0	2.5747	2.5996	1.7652	1.02803	0.0479417
40S ribosomal protein S3a	Rps3a	P49242	RS3A_RAT	30 kDa	51.728	53.59	47.726	43.986	45.004	43.04	-1.01769	0.0480158
Delta-1-pyrroline-5-carboxylate synthase	Aldh18a1	D3ZIE9	D3ZIE9_RAT	87 kDa	3.4652	4.3337	1.6937	6.9043	6.9366	3.6386	1.02763	0.0480544
Alcohol dehydrogenase class-3	Adh5	P12711	ADHX_RAT	40 kDa	22.955	20.72	25.018	26.473	27.764	30.83	1.02674	0.0481177
Toll-like receptor 12	Tlr12	D3ZCT3	D3ZCT3_RAT	105 kDa	0	1.1725	0	4.6552	2.3929	0	1.02589	0.0481256
Eukaryotic translation initiation factor 3 subunit J	Eif3j	A0JPM9	EIF3J_RAT	29 kDa	7.4308	3.0796	8.2288	2.8072	5.0269	2.8126	-1.01573	0.0481869
Heterogeneous nuclear ribonucleoprotein D-like	Hnrnpdl	A0A0G2KAZ7	A0A0G2KAZ7_RAT	46 kDa	7.9958	7.7562	9.7835	5.6472	5.551	5.0318	-1.01414	0.0482808
Glutathione hydrolase 5 proenzyme	Ggt5	Q9QWE9	GGT5_RAT	62 kDa	5.5414	3.5257	2.6563	2.5747	0.86654	1.7652	-1.0142	0.0482808
Cullin 2	Cul2	A0A0G2K761	A0A0G2K761_RAT	87 kDa	0	0	0.88879	0.83366	3.2597	3.1773	1.02302	0.0483995
Isoform III of Cystathionine beta-synthase	Cbs	P32232-2	CBS_RAT	60 kDa	2.8175	1.827	2.8098	0.83366	0.841	0.83797	-1.0126	0.0484124
Biotinidase	Btd	Q5FVF9	BTD_RAT	58 kDa	2.8175	2.7404	1.8732	0.83366	0.841	0.83797	-1.0126	0.0484124
Calpain small subunit 1	Capns1	Q64537	CPNS1_RAT	29 kDa	26.989	24.943	25.319	21.112	20.505	20.127	-1.01235	0.0484371
G6F-LY6G6D fusion protein	g6g-ly6g6d	A0A1L6ZA30	A0A1L6ZA30_RAT	36 kDa	4.4909	1.7211	4.5395	1.5963	2.2135	0.75066	-1.01217	0.0484578
Actin-related protein 2/3 complex subunit 5-like protein	Arpc5l	A1L108	ARP5L_RAT	17 kDa	8.2607	4.1061	7.9383	2.7297	5.5255	3.6952	-1.01189	0.048535
N(alpha)-acetyltransferase 15, NatA auxiliary subunit	Naa15	D3ZD89	D3ZD89_RAT	101 kDa	9.1003	9.2214	9.8451	12.359	13.17	14.096	1.02166	0.0485805
Eukaryotic initiation factor 4A-II	Eif4a2	A0A0G2K8B7	A0A0G2K8B7_RAT	41 kDa	25.945	22.934	36.123	33.302	38.081	31.227	1.02056	0.0487614
Mitochondrial import inner membrane translocase subunit TIM44	Timm44	O35094	TIM44_RAT	51 kDa	1.7847	0	0.85988	3.2841	3.1821	2.4715	1.02018	0.0488504
Calpain-1 catalytic subunit	Capn1	P97571	CAN1_RAT	82 kDa	82.513	82.498	78.343	76.629	69.113	72.18	-1.00823	0.048978
Transmembrane emp24 domain-containing protein 2	Tmed2	Q63524	TMED2_RAT	23 kDa	8.031	8.4936	7.7389	4.3686	6.2289	4.468	-1.00755	0.0490185
DNA helicase	Mcm3	D3ZFP4	D3ZFP4_RAT	92 kDa	11.359	15.526	12.264	15.098	22.168	15.044	1.018	0.0490541
ADP/ATP translocase 1	Slc25a4	Q05962	ADT1_RAT	33 kDa	41.019	41.58	46.334	50.641	49.606	49.525	1.01754	0.0490729
CArG-binding factor A	Hnrnpab	Q9QX80	Q9QX80_RAT	31 kDa	27.162	28.802	22.279	20.78	22.432	19.607	-1.00573	0.0492262
Rho GTPase-activating protein 1	Arhgap1	D4A6C5	D4A6C5_RAT	51 kDa	13.398	11.48	13.248	15.571	19.61	15.845	1.01361	0.0493429
Phosphatidylinositol transfer protein beta isoform	Pitpnb	P53812	PIPNB_RAT	31 kDa	7.0682	9.5892	4.415	4.4285	4.427	3.7533	-1.00424	0.0494279
Delta-aminolevulinic acid dehydratase	Alad	P06214	HEM2_RAT	36 kDa	27.942	25.182	23.872	28.52	32.984	32.445	1.01266	0.0494418
Branched-chain-amino-acid aminotransferase, mitochondrial	Bcat2	O35854	BCAT2_RAT	44 kDa	12.42	14.904	11.694	14.993	19.065	17.894	1.01252	0.0494655
Prolylcarboxypeptidase	Prcp	D4AA31	D4AA31_RAT	56 kDa	8.2636	9.1348	11.817	7.5029	5.887	5.8658	-1.0032	0.0494991
Da1-12	2 SV	Q7TP07	Q7TP07_RAT	167 kDa	1.6425	0	2.267	2.9837	5.6032	2.0864	1.01217	0.049507
Septin 6	2018-09-06	A0A0U1RRT8	A0A0U1RRT8_RAT	49 kDa	26.956	38.989	35.158	41.986	38.893	39.116	1.01208	0.0495387
Lymphocyte antigen 75	Ly75	D3ZQK8	D3ZQK8_RAT	199 kDa	3.5513	1.1725	6.6997	7.6389	8.703	3.473	1.01194	0.0495664
AHNAK nucleoprotein	Ahnak	A0A0G2JU96	A0A0G2JU96_RAT	572 kDa	14.274	2.9577	12.695	7.1098	2.3422	10.557	-1.00043	0.0497187
Destrin	Dstn	Q7M0E3	DEST_RAT	19 kDa	38.116	37.059	32.008	43.138	41.003	42.307	1.01048	0.0498363
Putative 60S ribosomal protein L37a	Rpl37a-ps1	P61515	RL37P_RAT	10 kDa	10.326	10.265	7.0784	9.3572	12.822	16.948	1.01022	0.049868
U3 small nucleolar RNA-associated protein 15 homolog	Utp15	A2RRU3	UTP15_RAT	60 kDa	4.6959	5.4809	6.6518	2.501	3.364	3.3519	-0.999186	0.0499283
Interleukin-6 receptor subunit beta	Il6st	P40190	IL6RB_RAT	102 kDa	1.1838	0	0	1.9891	3.8045	1.9258	1.00945	0.0499382
Myosin phosphatase Rho-interacting protein	Mprip	A0A0G2JUR5	A0A0G2JUR5_RAT	240 kDa	2.5253	0.74925	1.6937	4.3154	2.5198	4.302	1.00865	0.0499758
Putative phospholipase B-like 2	Plbd2	Q4QQW8	PLBL2_RAT	65 kDa	21.915	22.981	14.357	18.827	14.13	12.777	-0.997869	0.0500391
Multiple epidermal growth factor-like domains protein 8	Megf8	Q9QYP0	MEGF8_RAT	298 kDa	5.3656	2.8484	1.1335	1.0174	1.788	0.93753	-0.997771	0.0500747
Signal recognition particle 54 kDa protein	Srp54	Q6AYB5	SRP54_RAT	56 kDa	2.6682	0.84936	1.7198	4.9866	2.4709	4.0172	1.00582	0.0502062
Chloride intracellular channel protein 2	Clic2	Q5M883	CLIC2_RAT	28 kDa	15.048	11.862	11.806	8.3342	8.7126	10.528	-0.996153	0.0502091
Hypothetical protein LOC681410	LOC681410	F1M3H8	F1M3H8_RAT	30 kDa	6.3982	2.053	8.4829	2.8072	3.7924	2.8126	-0.995881	0.0502457
Ubiquitin-like modifier-activating enzyme 1	Uba1	Q5U300	UBA1_RAT	118 kDa	200.23	196.86	199.41	215.73	205.46	213.3	1.00434	0.0504425
Nodal modulator 1	Nomo1	D3ZSA9	D3ZSA9_RAT	133 kDa	21.401	21.809	23.452	24.148	28.137	30.312	1.00168	0.0506502
Protein-glucosylgalactosylhydroxylysine glucosidase	Pgghg	D3ZY02	D3ZY02_RAT	77 kDa	21.182	23.447	18.294	17.945	16.452	14.584	-0.993195	0.0509043
Leukocyte elastase inhibitor A	Serpinb1a	Q4G075	ILEUA_RAT	43 kDa	34.461	42.277	36.836	44.278	44.808	43.883	0.998297	0.0510635
Syntaxin binding protein 3, isoform CRA_a	Stxbp3	Q99PV2	Q99PV2_RAT	68 kDa	10.359	5.1409	5.1882	11.965	9.3039	9.5101	0.997952	0.0510932
LIM and cysteine-rich domains 1	Lmcd1	Q6AYF2	Q6AYF2_RAT	41 kDa	4.1303	2.053	2.8823	0.93572	0.9481	1.8201	-0.989753	0.0512643
GATA zinc finger domain-containing 2A	Gatad2a	G3V8R7	G3V8R7_RAT	67 kDa	0.75016	0	0.93658	2.7297	2.794	1.7979	0.995782	0.0513038
Heat shock protein 105 kDa	Hsph1	Q66HA8	HS105_RAT	96 kDa	21.715	23.231	33.575	32.769	30.607	31.773	0.993905	0.0514858
60S ribosomal protein L14	Rpl14	Q63507	RL14_RAT	23 kDa	17.011	19.664	20.456	14.617	15.469	13.872	-0.983443	0.0519901
Acetyl-coenzyme A transporter 1	Slc33a1	Q6AYY8	ACATN_RAT	61 kDa	1.7827	1.7707	3.913	4.5296	5.4001	4.635	0.991559	0.0520841
Small glutamine-rich tetratricopeptide repeat-containing protein alpha	Sgta	O70593	SGTA_RAT	34 kDa	6.8015	10.171	5.3327	10.694	10.107	11.788	0.990726	0.0521493
Histone acetyltransferase KAT6A	Kat6a	Q5TKR9	KAT6A_RAT	223 kDa	1.025	0.91348	1.1335	6.4937	0.97932	0	0.989766	0.0522551
Uncharacterized protein	1 SV	D3ZC54	D3ZC54_RAT	13 kDa	5.0392	2.9564	4.0335	1.851	1.896	1.8954	-0.979807	0.0523145
DnaJ heat shock protein family (Hsp40) member C7	Dnajc7	A0A0G2K435	A0A0G2K435_RAT	66 kDa	0	1.621	0.88879	5.4843	0.73783	2.252	0.989221	0.052358
Enoyl-CoA delta isomerase 2, mitochondrial	Eci2	Q5XIC0	ECI2_RAT	43 kDa	8.441	4.7006	5.417	9.5874	10.598	7.9319	0.989128	0.052359
Oxysterol-binding protein	Osbpl9	F1LRE5	F1LRE5_RAT	82 kDa	0.75016	0.74925	0.75712	2.6824	2.5198	1.9178	0.989078	0.0523669
GDP-fucose protein O-fucosyltransferase 1	Pofut1	Q6EV70	OFUT1_RAT	45 kDa	4.8233	2.2478	2.2714	8.235	3.3597	5.1625	0.987399	0.0525607
Coiled-coil domain-containing protein 82	Ccdc82	Q66H73	CCD82_RAT	60 kDa	1.9174	6.9757	0	0.85823	2.3929	0	-0.977084	0.0526062
Ras-related protein Rab-31	Rab31	Q6GQP4	RAB31_RAT	21 kDa	3.5693	3.3975	2.5796	0	2.5996	0	-0.977084	0.0526062
Ribonuclease H2 subunit B	Rnaseh2b	Q5XI96	RNH2B_RAT	35 kDa	2.6682	2.5705	1.7487	4.9091	4.9418	4.0172	0.986594	0.0526111
Isoform 2 of Sorting nexin-27	Snx27	Q8K4V4-2	SNX27_RAT	60 kDa	3.8501	6.0262	1.8254	3.1613	0.73783	1.5886	-0.976191	0.0527031
Proteasome (Prosome, macropain) activator subunit 1	Psme1	Q6P9V7	Q6P9V7_RAT	29 kDa	34.513	36.56	35.275	26.748	31.347	31.232	-0.974377	0.0530284
Macrophage scavenger receptor 1	Msr1	D3ZDS2	D3ZDS2_RAT	56 kDa	4.1001	5.1073	4.8652	3.0521	2.11	2.1148	-0.974284	0.0530462
Rho guanine nucleotide exchange factor 6	Arhgef6	Q5XXR3	ARHG6_RAT	87 kDa	6.8367	6.6171	6.0439	10.478	7.4616	11.054	0.982731	0.0530581
Signal transducer and activator of transcription	Stat5b	A0A0G2JSR4	A0A0G2JSR4_RAT	90 kDa	10.502	8.6018	9.4674	14.857	11.543	13.369	0.982541	0.0530828
Cytochrome c oxidase subunit 6C-2	Cox6c2	P11951	CX6C2_RAT	8 kDa	4.1303	5.1326	7.0784	9.3572	7.5848	8.4377	0.982385	0.0531174
T-complex protein 1 subunit beta	Cct2	Q5XIM9	TCPB_RAT	57 kDa	83.689	86.506	98.922	81.842	75.417	86.334	-0.97261	0.0532124
Transcription factor BTF3	Btf3	Q5U3Y8	Q5U3Y8_RAT	18 kDa	5.1629	11.292	7.0784	16.456	9.1548	8.3279	0.98034	0.0532628
STE20/SPS1-related proline-alanine-rich protein kinase	Stk39	O88506	STK39_RAT	60 kDa	6.3982	8.7515	0	3.4678	4.4231	0.75066	-0.971809	0.0533103
Mitotic arrest deficient 1-like 1	Mad1l1	D3ZIV3	D3ZIV3_RAT	83 kDa	8.4406	5.0862	9.5072	5.0868	5.1681	4.0548	-0.97184	0.0533103
Dystonin	Dst	D3ZC56	D3ZC56_RAT	847 kDa	6.4849	6.7379	4.3371	10.786	9.9222	6.062	0.97871	0.0534714
RBR-type E3 ubiquitin transferase	Arih2	D3ZJB8	D3ZJB8_RAT	58 kDa	0.75016	1.0265	0.75712	1.6878	1.5778	4.247	0.97632	0.0537226
Transmembrane protein 26	Tmem26	D4ADJ8	D4ADJ8_RAT	41 kDa	2.8565	3.1074	8.6528	2.8456	2.8753	2.1006	-0.967425	0.053782
Ppm1b protein	Ppm1b	Q99ND8	Q99ND8_RAT	51 kDa	4.6343	7.138	11	9.1427	11.773	11.968	0.975786	0.0539323
Piezo-type mechanosensitive ion channel component	Piezo2	F1M208	F1M208_RAT	314 kDa	1.0326	1.0265	1.7683	4.1558	0	4.3687	0.975559	0.053959
Sec1 family domain-containing protein 1	Scfd1	Q62991	SCFD1_RAT	72 kDa	1.9249	4.0698	6.9192	10.737	3.7924	6.7111	0.975291	0.0539807
Peroxiredoxin 3	Prdx3	G3V7I0	G3V7I0_RAT	28 kDa	25.546	27.039	20.231	17.475	19.39	21.402	-0.963538	0.0542171
Dual oxidase maturation factor 1	Duoxa1	D3ZEH0	D3ZEH0_RAT	38 kDa	0	2.8712	0	2.3276	1.8459	5.9028	0.972626	0.0542962
Monoacylglycerol lipase ABHD12	Abhd12	Q6AYT7	ABD12_RAT	45 kDa	16.162	19.971	17.857	25.209	21.964	20.984	0.970836	0.054492
Phospholipid scramblase 3	Plscr3	Q6QBQ4	PLS3_RAT	32 kDa	3.5341	4.3587	5.3327	2.2142	2.2135	2.252	-0.960473	0.0545642
26S proteasome regulatory subunit 8	Psmc5	P62198	PRS8_RAT	46 kDa	19.217	18.756	19.2	24.113	24.295	23.213	0.970368	0.0545721
Neutral sphingomyelinase activation-associated factor	Nsmaf	A0A0G2K4H2	A0A0G2K4H2_RAT	105 kDa	2.2164	4.252	4.5188	7.6029	5.9247	5.348	0.970288	0.0545829
Ryanodine receptor 3	Ryr3	F1LPJ2	F1LPJ2_RAT	550 kDa	5.1511	4.8401	8.7274	4.097	0	6.186	-0.959023	0.0547461
Promyelocytic leukemia	Pml	F1M589	F1M589_RAT	98 kDa	9.0353	11.595	9.8677	15.277	13.725	12.755	0.968529	0.0547728
Selenophosphate synthetase 1	Sephs1	D3ZFY0	D3ZFY0_RAT	43 kDa	10.636	12.356	7.5712	15.823	13.337	12.796	0.967406	0.0548569
Inositol polyphosphate-5-phosphatase K	Inpp5k	Q5XIU8	Q5XIU8_RAT	52 kDa	0	1.7707	0.75712	3.3757	2.5198	2.5812	0.965601	0.0549824
Pleckstrin homology and RhoGEF domain-containing G3	Plekhg3	D3ZA21	D3ZA21_RAT	151 kDa	0	0	1.7198	2.5604	0.9481	4.7447	0.965488	0.0550289
RCG45489, isoform CRA_a	Stom	Q5XI04	Q5XI04_RAT	31 kDa	36.559	35.425	34.196	35.261	46.553	42.502	0.962926	0.0553384
Annexin A1	Anxa1	P07150	ANXA1_RAT	39 kDa	89.841	102.72	101.14	104.67	109.22	107.04	0.962131	0.0554502
Replication factor C subunit 1	Rfc1	D3ZFT1	D3ZFT1_RAT	126 kDa	0	1.0265	0	0	3.7421	2.7028	0.961882	0.0554502
Delta-like protein 1	Dll1	P97677	DLL1_RAT	77 kDa	0	0	1.0323	0	3.2594	3.1295	0.961882	0.0554502
Isoform 2 of SH3 domain-containing kinase-binding protein 1	Sh3kbp1	Q925Q9-2	SH3K1_RAT	73 kDa	3.0044	2.9665	2.959	0.93572	1.8962	0.93753	-0.951946	0.0554808
Prefoldin subunit 3	Vbp1	M0R919	M0R919_RAT	21 kDa	4.4617	5.0962	2.5796	3.4329	1.7331	0.88262	-0.951834	0.0555036
Acad9 protein	Acad9	B1WC61	B1WC61_RAT	69 kDa	17.033	18.356	17.029	13.274	14.191	12.614	-0.951214	0.0555609
Tia1 cytotoxic granule-associated RNA-binding protein-like 1	Tial1	Q5BJN3	Q5BJN3_RAT	43 kDa	2.7239	2.7252	0	4.4035	4.4487	3.5632	0.960652	0.0556084
WD repeat and FYVE domain-containing 2	Wdfy2	A0A0G2K8S4	A0A0G2K8S4_RAT	45 kDa	1.5003	0	2.2714	3.3757	2.5198	4.302	0.960443	0.0556618
Sarcolemmal membrane-associated protein	Slmap	A0A0G2JWA5	A0A0G2JWA5_RAT	93 kDa	2.2505	0.74925	0.75712	4.2093	1.6798	3.2902	0.960359	0.0556816
60S ribosomal protein L4	Rpl4	Q6P3V9	Q6P3V9_RAT	47 kDa	50.014	56.873	56.756	63.225	63.97	57.967	0.958025	0.0559229
Sodium-coupled neutral amino acid transporter 5	Slc38a5	A0A0H2UHW1	A0A0H2UHW1_RAT	52 kDa	8.1828	0.84936	0	2.3276	1.055	0.75066	-0.949281	0.0559792
Isoform 2 of Dehydrogenase/reductase SDR family member 7B	Dhrs7b	Q5RJY4-2	DRS7B_RAT	34 kDa	2.6594	4.1915	3.4973	1.582	1.6044	1.5013	-0.948799	0.056001
Bromodomain and WD repeat domain-containing 1	Brwd1	D4AAI9	D4AAI9_RAT	259 kDa	0	1.1725	1.1335	6.2355	0.841	1.0432	0.957567	0.0560099
Histocompatibility (Minor) HA-1 (Predicted), isoform CRA_b	Arhgap45	D4AAI2	D4AAI2_RAT	123 kDa	17.366	20.491	23.62	24.356	27.21	24.531	0.957145	0.0560534
ADP-ribosylhydrolase like 2 (Predicted)	Adprhl2	B0K017	B0K017_RAT	39 kDa	3.8842	4.863	4.0489	5.8016	8.3237	6.7735	0.956272	0.0561464
Ornithine aminotransferase, mitochondrial	Oat	P04182	OAT_RAT	48 kDa	14.653	18.35	16.294	20.042	17.536	25.264	0.95627	0.0561464
NADH dehydrogenase (Ubiquinone) Fe-S protein 3 (Predicted), isoform CRA_c	Ndufs3	D3ZG43	D3ZG43_RAT	30 kDa	14.18	16.429	14.936	10.814	10.716	12.538	-0.947273	0.0561483
Prostaglandin E synthase 3	Ptges3	P83868	TEBP_RAT	19 kDa	20.823	17.595	15.46	11.854	14.762	14.781	-0.946678	0.0562255
Solute carrier family 2 (Facilitated glucose transporter), member 3	Slc2a3	A0A0G2JSJ3	A0A0G2JSJ3_RAT	54 kDa	12.055	6.813	9.1277	5.8521	6.9439	5.9766	-0.945785	0.0563273
6-phosphogluconolactonase	Pgls	G3V8D5	G3V8D5_RAT	31 kDa	32.474	33.744	35.752	26.889	29.299	29.413	-0.945248	0.0563461
Dehydrogenase/reductase 11	Dhrs11	G3V978	G3V978_RAT	28 kDa	7.0946	6.0575	6.032	4.9023	2.4709	4.1492	-0.945443	0.0563461
SAM and HD domain-containing deoxynucleoside triphosphate triphosphohydrolase 1	Samhd1	D3Z898	D3Z898_RAT	72 kDa	41.107	45.924	49.064	50.485	53.295	52.214	0.954518	0.0563491
Stromal antigen 2	Stag2	A0A0G2K4D9	A0A0G2K4D9_RAT	146 kDa	1.8315	1.8759	1.7198	3.4818	5.2337	2.7028	0.953641	0.0563946
Echinoderm microtubule-associated protein-like 3	Eml3	D4A4R1	D4A4R1_RAT	96 kDa	3.1428	2.997	3.8884	6.554	4.1241	6.686	0.953635	0.0564232
Isoform C of 1-phosphatidylinositol 4,5-bisphosphate phosphodiesterase beta-4	Plcb4	Q9QW07-3	PLCB4_RAT	136 kDa	2.9109	5.1524	3.4713	1.5717	2.4198	1.5886	-0.943649	0.0565716
Membrane spanning 4-domains A1	Ms4a1	D4A4Y3	D4A4Y3_RAT	33 kDa	9.3374	10.279	11.324	7.7505	6.9508	6.4773	-0.942715	0.0567377
Cyclin Y	Ccny	F1MA89	F1MA89_RAT	39 kDa	0.88352	5.277	1.7198	0.73808	0.73783	1.6333	-0.94135	0.0568583
Importin subunit alpha	Kpna6	F1LT58	F1LT58_RAT	60 kDa	6.9405	7.9435	7.173	9.242	12.504	10.125	0.950325	0.0570185
ArfGAP with RhoGAP domain, ankyrin repeat and PH domain 1	Arap1	F1LM60	F1LM60_RAT	161 kDa	12.385	20.141	12.421	21.06	23.021	13.587	0.948063	0.0571708
Guanylate-binding protein family member 6	Gbp6	M0RDF8	M0RDF8_RAT	64 kDa	7.4519	1.827	4.2762	7.5337	7.5668	6.7486	0.948057	0.0571708
DDRGK domain-containing 1	Ddrgk1	D3ZAS9	D3ZAS9_RAT	39 kDa	3.7388	1.7852	4.681	7.4514	6.5551	3.5083	0.947676	0.0572371
Pcbp2 protein	Pcbp2	Q4V8F6	Q4V8F6_RAT	35 kDa	11.821	9.7561	11.558	15.322	14.552	14.726	0.947541	0.0572608
Catenin (Cadherin associated protein), delta 1 (Predicted), isoform CRA_a	Ctnnd1	D3ZZZ9	D3ZZZ9_RAT	104 kDa	18.413	7.7031	7.2395	8.1365	5.9715	9.3144	-0.939066	0.0572687
GDNF family receptor alpha	Gfra2	O35977	O35977_RAT	52 kDa	6.3048	3.8699	3.9378	7.2307	9.4839	5.6861	0.947305	0.0572796
Ab2-450	2 SV	Q7TP34	Q7TP34_RAT	164 kDa	3.7567	2.5762	9.1189	3.1613	2.6613	2.7333	-0.938817	0.0573162
Adhesion G protein-coupled receptor E2	Adgre1	Q5Y4N8	AGRE1_RAT	102 kDa	8.1276	10.401	8.9667	12.273	10.227	15.635	0.946053	0.0574309
Isoform 2 of Elongation factor 1-delta	Eef1d	Q68FR9-2	EF1D_RAT	72 kDa	27.028	26.896	29.707	23.191	24.04	21.466	-0.936422	0.0575347
Huntingtin interacting protein 1, isoform CRA_a	Hip1	G3V8Y8	G3V8Y8_RAT	115 kDa	18.066	15.646	11.238	9.1563	11.416	13.045	-0.935666	0.0576119
26S proteasome regulatory subunit 7	Psmc2	G3V7L6	G3V7L6_RAT	49 kDa	14.077	16.625	18.4	23.024	19.664	19.583	0.944767	0.0576158
Serine/threonine-protein phosphatase	LOC100362453	A0A0G2JYA4	A0A0G2JYA4_RAT	36 kDa	28.049	24.091	25.522	21.267	19.57	22.297	-0.934999	0.0576949
Splicing factor 3b, subunit 2	Sf3b2	D3ZMS1	D3ZMS1_RAT	98 kDa	2.7996	0.74925	3.2629	5.3858	4.7085	3.1346	0.9432	0.0577404
EGF domain-specific O-linked N-acetylglucosamine transferase	Eogt	Q5NDL0	EOGT_RAT	62 kDa	4.6959	4.5674	3.7463	1.6673	2.523	2.5139	-0.934274	0.0577404
Erlin-2	Erlin2	B5DEH2	ERLN2_RAT	38 kDa	7.9017	8.6093	8.5916	13.305	10.919	11.076	0.942299	0.0579204
Guanine nucleotide-binding protein G(k) subunit alpha	Gnai3	P08753	GNAI3_RAT	41 kDa	33.593	35.045	44.071	41.46	41.43	48.002	0.941235	0.0580104
Isocitrate dehydrogenase [NAD] subunit, mitochondrial	Idh3g	Q5XIJ3	Q5XIJ3_RAT	43 kDa	7.1603	7.8376	6.4231	11.724	9.0616	10.227	0.941193	0.0580104
Centrobin, centriole duplication and spindle assembly protein	Cntrob	B2BKY8	B2BKY8_RAT	100 kDa	0	0	0	4.6552	0	1.0574	0.940811	0.058047
ATP-binding cassette sub-family A member 2	Abca2	Q9ESR9	ABCA2_RAT	271 kDa	4.9226	5.3639	8.4427	3.3759	3.3924	4.3687	-0.931009	0.058136
Small nuclear ribonucleoprotein polypeptide A	Snrpa	Q5U214	Q5U214_RAT	31 kDa	3.8322	4.823	2.5347	1.4762	2.3167	1.5013	-0.930784	0.0581706
Fibronectin type III domain-containing 3C1	Fndc3c1	A0A0G2K0A1	A0A0G2K0A1_RAT	102 kDa	6.3048	2.0429	0	0	0	2.4298	-0.929763	0.0583169
HECT and RLD domain-containing E3 ubiquitin protein ligase family member 1	Herc1	A0A0G2JTT6	A0A0G2JTT6_RAT	532 kDa	1.1838	2.086	0.75712	2.0119	5.6267	1.8812	0.940621	0.0583377
3-ketoacyl-CoA thiolase A,roxisomal	Acaa1a	P21775	THIKA_RAT	44 kDa	6.7514	9.3684	7.0681	9.3749	12.599	11.185	0.940466	0.0583565
Ubiquitin-conjugating enzyme E2 V1	LOC100912618	D3ZFY8	D3ZFY8_RAT	16 kDa	10.326	11.292	13.146	16.688	13.085	16.438	0.940368	0.0583654
Cathepsin G	Ctsg	G3V9Q7	G3V9Q7_RAT	28 kDa	45.563	43.845	42.007	37.24	39.207	36.97	-0.92898	0.0583792
Translation initiation factor eIF-2B subunit epsilon	Eif2b5	Q64350	EI2BE_RAT	80 kDa	0.75016	0	0.75712	2.5766	1.6044	2.5587	0.937467	0.0586176
39S ribosomal protein L39, mitochondrial	Mrpl39	M0R6J0	M0R6J0_RAT	38 kDa	0.75016	0.74925	0.75712	1.6878	2.5198	2.5812	0.937467	0.0586176
P2X purinoceptor 1	P2rx1	P47824	P2RX1_RAT	45 kDa	0.75016	0.74925	0.75712	3.447	1.682	1.6759	0.937467	0.0586176
RCG60540, isoform CRA_a	U2af1	Q3KR55	Q3KR55_RAT	28 kDa	23.622	23.11	13.777	16.572	15.04	16.127	-0.927254	0.0586255
Cell division cycle 40	Cdc40	A0A0G2K0C5	A0A0G2K0C5_RAT	65 kDa	0	1.9217	1.1335	1.0174	3.3618	4.4541	0.936539	0.0587145
Eukaryotic translation initiation factor 3, subunit 6 interacting protein	Eif3l	G3V7G9	G3V7G9_RAT	45 kDa	22.357	23.498	19.409	28.267	25.399	26.195	0.935945	0.0587847
Gem-interacting protein	Gmip	D3ZA46	D3ZA46_RAT	107 kDa	3.9813	5.7183	9.2224	2.3201	3.8994	5.1743	-0.925706	0.0588252
Peptidyl-prolyl cis-trans isomerase B	Ppib	P24368	PPIB_RAT	24 kDa	32.545	32.83	30.276	26.64	27.108	26.324	-0.924113	0.059202
Unconventional myosin-Id	Myo1d	Q63357	MYO1D_RAT	116 kDa	11.275	8.6487	7.9832	11.087	13.608	13.746	0.932901	0.0592129
40S ribosomal protein S21	Rps21	P05765	RS21_RAT	9 kDa	4.1303	4.1061	6.0672	5.6143	8.5329	8.4377	0.932483	0.0592663
Phosphoribosyl pyrophosphate synthase-associated protein 1	Prpsap1	Q63468	KPRA_RAT	39 kDa	9.0941	9.514	12.33	14.298	13.551	13.878	0.931889	0.059287
Oxysterol-binding protein	Osbp	D4A9D8	D4A9D8_RAT	78 kDa	4.0175	3.242	4.4253	5.8793	5.7835	7.4548	0.931668	0.0593038
Poly(A)-binding protein-interacting protein 1	Paip1	A0A0G2JVP5	A0A0G2JVP5_RAT	46 kDa	3.5429	2.5705	3.4973	4.6688	7.8932	4.0721	0.93062	0.0594185
TRIO and F-actin-binding protein	Triobp	A0A0G2K1P8	A0A0G2K1P8_RAT	224 kDa	2.8153	7.33	2.0224	1.8714	3.341	0.93753	-0.920225	0.0595481
NOP10 ribonucleoprotein	Nop10	D3ZMP6	D3ZMP6_RAT	8 kDa	3.0978	1.0265	0	2.8072	3.7924	3.7501	0.928751	0.05964
Alpha-1-antiproteinase	Serpina1	P17475	A1AT_RAT	46 kDa	63.867	61.899	62.302	49.157	60.052	57.973	-0.919736	0.059647
G3BP stress granule assembly factor 2	G3bp2	Q6AY21	Q6AY21_RAT	51 kDa	1.0326	0	1.9	2.6522	3.3375	2.7028	0.927948	0.0597498
Ppa1 protein (Fragment)	Ppa1	Q499R7	Q499R7_RAT	38 kDa	21.457	25.81	22.402	17.216	19.699	19.337	-0.918224	0.0597874
CCR4-NOT transcription complex subunit 9	Cnot9	Q5PQL2	CNOT9_RAT	34 kDa	1.7759	2.6152	5.2749	4.7889	5.551	6.4012	0.927575	0.0598388
Phosphatidylinositol 4,5-bisphosphate 3-kinase catalytic subunit	Pik3cd	D4A5Q1	D4A5Q1_RAT	108 kDa	4.4346	5.5554	9.1668	3.5532	6.2363	1.8954	-0.917945	0.0598398
Serine hydroxymethyltransferase	Shmt2	Q5U3Z7	Q5U3Z7_RAT	56 kDa	33.687	31.516	33.396	26.633	31.145	25.229	-0.917354	0.0598794
Serpin family F member 2	Serpinf2	F7FHF3	F7FHF3_RAT	62 kDa	14.935	11.408	9.0055	14.621	15.916	16.187	0.926893	0.059914
Glyoxalase domain-containing protein 4	Glod4	Q5I0D1	GLOD4_RAT	33 kDa	17.688	19.089	15.969	19.988	22.65	23.367	0.926416	0.0599506
Isoform 2 of Gephyrin	Gphn	Q03555-3	GEPH_RAT	84 kDa	2.3838	4.1137	2.6782	1.582	0.83992	1.6111	-0.916733	0.0599842
Growth arrest-specific protein 6	Gas6	Q63772	GAS6_RAT	75 kDa	0.75016	0	1.6937	3.7327	0.83992	3.5959	0.92553	0.0601167
Fatty-acid amide hydrolase 1	Faah	P97612	FAAH1_RAT	63 kDa	0.93918	0.91348	2.8098	2.501	4.205	3.3519	0.925423	0.0601424
Thymocyte selection-associated family member 2	Themis2	D3ZDR7	D3ZDR7_RAT	73 kDa	2.7996	3.6194	5.417	2.532	0.73783	2.7028	-0.91568	0.0602532
Lysosomal acid phosphatase	Acp2	P20611	PPAL_RAT	48 kDa	20.524	14.775	18.576	14.278	14.954	12.632	-0.914419	0.0603471
Nuclear pore complex protein Nup98-Nup96	Nup98	P49793	NUP98_RAT	197 kDa	8.7779	5.1884	6.1205	8.396	11.721	9.2199	0.924392	0.0604193
NADH-ubiquinone oxidoreductase 75 kDa subunit, mitochondrial	Ndufs1	Q66HF1	NDUS1_RAT	79 kDa	64.489	54.084	61.201	65.432	64.219	71.65	0.923575	0.0604489
High mobility group protein B1	Hmgb1	P63159	HMGB1_RAT	25 kDa	93.556	98.723	99.153	85.432	90.482	90.651	-0.913232	0.0604569
Rattus norvegicus utrophin	Utrn	O55147	O55147_RAT	391 kDa	12.552	11.698	12.242	16.467	16.001	15.476	0.923379	0.0604608
Ras suppressor protein 1	Rsu1	D4A8F2	D4A8F2_RAT	31 kDa	12.72	16.286	15.455	10.75	8.1034	14.6	-0.913144	0.0604677
Serine/threonine-protein kinase MARK1	Mark1	O08678	MARK1_RAT	88 kDa	0	0	0	1.8714	3.6037	0.93753	0.92306	0.0605112
Ubiquinone biosynthesis protein COQ9, mitochondrial	Coq9	Q68FT1	COQ9_RAT	35 kDa	6.2491	4.3363	4.415	2.9523	2.9513	2.252	-0.912137	0.0605478
DAZ associated protein 1, isoform CRA_a	Dazap1	Q4KLZ3	Q4KLZ3_RAT	43 kDa	2.677	0.84936	1.7198	4.5236	2.7627	3.5854	0.921788	0.060626
Alpha-2 antiplasmin	Serpinf1	Q80ZA3	Q80ZA3_RAT	46 kDa	5.2511	7.4925	6.9457	9.2831	10.081	9.4421	0.921391	0.0606813
Nle1 protein	Nle1	B2GV82	B2GV82_RAT	53 kDa	0.75016	0	0.75712	3.3346	1.682	1.6759	0.920068	0.0608089
Iduronate 2-sulfatase	Ids	F1LLW8	F1LLW8_RAT	59 kDa	0.75016	0.74925	0.75712	3.1715	2.6279	0.86041	0.920068	0.0608089
Heparin cofactor 2	Serpind1	A0A0G2K8K3	A0A0G2K8K3_RAT	58 kDa	1.6893	3.2837	1.8254	0.83366	0.841	0.83797	-0.910329	0.0608682
Phosphatidylinositol 5-phosphate 4-kinase type-2 beta	Pip4k2b	O88377	PI42B_RAT	47 kDa	3.5517	5.0408	5.9004	1.6878	4.7865	1.5013	-0.910082	0.0608801
Afamin	Afm	P36953	AFAM_RAT	69 kDa	27.597	30.489	32.746	24.417	25.32	26.081	-0.908161	0.0611867
Isoform K of Plasma membrane calcium-transporting ATPase 1	Atp2b1	P11505-6	AT2B1_RAT	131 kDa	9.4526	10.669	10.584	11.633	15.058	14.765	0.916816	0.0612321
Actin-related protein 2/3 complex subunit 3	Arpc3	B2GV73	B2GV73_RAT	21 kDa	44.286	44.558	46.076	35.575	43.276	38.337	-0.907354	0.0612707
Alpha-1,4 glucan phosphorylase	Pygm	B1WBU9	B1WBU9_RAT	97 kDa	11.275	16.343	17.549	3.3346	16.011	14.774	-0.907324	0.0612776
High mobility group protein B2	Hmgb2	P52925	HMGB2_RAT	24 kDa	55.5	56.104	55.832	48.343	49.096	50.54	-0.90611	0.0613676
Cytokine receptor-like factor 3	Crlf3	M0RDG7	M0RDG7_RAT	44 kDa	4.3179	3.2837	3.2918	5.8766	6.4163	5.8682	0.916415	0.0613706
TNFRSF1A-associated via death domain	Tradd	D3ZZC5	D3ZZC5_RAT	35 kDa	2.0652	2.053	2.0224	3.7429	3.7924	4.6876	0.915784	0.0614685
G3BP stress granule assembly factor 1	G3bp1	D3ZYS7	D3ZYS7_RAT	52 kDa	4.8824	6.477	3.7422	6.1626	6.3105	10.811	0.915728	0.0615219
Microtubule-associated serine/threonine kinase family member 4	Mast4	F1M4F3	F1M4F3_RAT	247 kDa	2.0652	3.0942	1.1335	0	0	0	-0.905202	0.0615693
COP9 signalosome complex subunit 4	Cops4	Q68FS2	CSN4_RAT	46 kDa	9.6559	11.981	7.8256	13.932	12.538	13.605	0.914616	0.061597
Ankyrin repeat domain 17	Ankrd17	A0A0G2JVW3	A0A0G2JVW3_RAT	267 kDa	0.93918	3.0971	3.2079	3.3654	3.3618	6.6645	0.914155	0.0616435
Long-chain-fatty-acid--CoA ligase 5	Acsl5	O88813	ACSL5_RAT	76 kDa	10.932	11.477	7.2344	14.411	12.438	13.317	0.913514	0.0616979
S-phase kinase-associated protein 1	Skp1	Q6PEC4	SKP1_RAT	19 kDa	9.8157	8.4936	9.61	6.8658	6.9323	5.2957	-0.902663	0.0618581
Integrin beta (Fragment)	2 SV	O09182	O09182_RAT	69 kDa	0.88352	5.4574	3.4005	0	2.7996	1.0432	-0.901692	0.0620183
N-acetylgalactosaminyltransferase 7	Galnt7	Q9R0C5	GALT7_RAT	75 kDa	0.93918	1.827	1.8732	2.501	2.523	5.0278	0.910771	0.0620193
Tripartite motif-containing 25	Trim25	D4A9N5	D4A9N5_RAT	72 kDa	17.066	13.532	11.849	14.959	20.749	18.69	0.91046	0.0620371
Dihydropteridine reductase	Qdpr	P11348	DHPR_RAT	26 kDa	16.84	14.775	15.052	11.311	12.449	11.92	-0.901012	0.0620915
COP9 signalosome subunit 5	Cops5	F7EUU4	F7EUU4_RAT	44 kDa	9.4697	10.071	11.961	6.1449	8.3736	7.7705	-0.900763	0.0621607
Exosome complex component RRP45	Exosc9	A0A0G2JUU6	A0A0G2JUU6_RAT	47 kDa	0.88352	4.4145	2.5347	1.582	0.73783	0.75066	-0.900827	0.0621607
Alpha-adducin	Add1	D3ZZ99	D3ZZ99_RAT	75 kDa	18.633	18.185	18.754	21.108	26.396	21.363	0.908809	0.0622705
Myeloid-associated differentiation marker	Myadm	Q6VBQ5	MYADM_RAT	35 kDa	12.965	13.565	14.212	16.065	18.027	18.471	0.908703	0.0622863
Dipeptidylptidase 4	Dpp4	A0A0G2JTX5	A0A0G2JTX5_RAT	88 kDa	67.524	74.628	64.098	74.48	74.05	79.885	0.907087	0.0625345
Dispatched RND transporter family member 3	Disp3	D3ZW02	D3ZW02_RAT	149 kDa	0	0	0	0	0	4.8596	0.905202	0.0627481
Phosphatidylinositol glycan anchor biosynthesis, class N	Pign	E9PTA5	E9PTA5_RAT	105 kDa	0	0	0	0	0	4.8596	0.905202	0.0627481
Apolipoprotein H	Apoh	Q5I0M1	Q5I0M1_RAT	38 kDa	24.23	19.932	21.362	15.754	21.023	15.944	-0.893685	0.0630091
CD5 antigen-like	Cd5l	Q4KM75	Q4KM75_RAT	38 kDa	0.75016	0.74925	2.6571	3.3757	3.3597	2.5812	0.904347	0.0630111
Phospholipid-transporting ATPase	Atp11c	D3ZFC5	D3ZFC5_RAT	129 kDa	3.5513	2.0442	0.88879	3.0657	3.9706	5.3683	0.902909	0.063113
TRAF3-interacting protein 3	Traf3ip3	Q5FVQ1	Q5FVQ1_RAT	59 kDa	2.3838	3.1195	1.0112	5.8159	2.5198	4.1923	0.902909	0.063113
Vacuolar protein sorting-associated protein 35	Vps35	G3V8A5	G3V8A5_RAT	92 kDa	47.974	46.699	48.89	53.416	56.152	53.158	0.90282	0.063115
Arfaptin-1	Arfip1	Q9JHU5	ARFP1_RAT	41 kDa	0	0	0.88879	2.8072	1.8962	1.8751	0.902568	0.0631862
Protein ABHD14B	Abhd14b	Q6DGG1	ABHEB_RAT	23 kDa	3.5693	3.3975	2.5796	1.7165	0.86654	1.7652	-0.892551	0.0632445
1,2-dihydroxy-3-keto-5-methylthiopentene dioxygenase	Adi1	Q562C9	MTND_RAT	21 kDa	7.1503	1.6987	0	0.85823	0.86654	2.6479	-0.892551	0.0632445
AT-rich interaction domain 1A	Arid1a	D4A3E3	D4A3E3_RAT	218 kDa	0.89234	0	0.85988	1.9891	4.1359	0.83797	0.90097	0.0634067
Heterogeneous nuclear ribonucleoprotein L-like	Hnrnpll	D4A3E1	D4A3E1_RAT	64 kDa	5.7748	7.3264	4.4507	4.4461	3.5477	2.7028	-0.890109	0.0635669
Hemoglobin subunit beta-1	Hbb	P02091	HBB1_RAT	16 kDa	1102.8	1093.9	1087.3	1097.6	1112.3	1142.4	0.89859	0.0637666
Omega-amidase NIT2	Nit2	Q497B0	NIT2_RAT	31 kDa	22.998	20.9	21.273	15.62	18.575	18.28	-0.888251	0.0638863
Serine (Or cysteine)ptidase inhibitor, clade B (Ovalbumin), member 10	Serpinb10	G3V6B2	G3V6B2_RAT	45 kDa	10.902	12.478	10.995	13.397	14.177	17.698	0.896671	0.063996
Nucleobindin-1	Nucb1	Q63083	NUCB1_RAT	54 kDa	2.6506	1.7435	1.7776	0	0	0	-0.887233	0.0640455
G-rich RNA sequence-binding factor 1	Grsf1	F1LRK4	F1LRK4_RAT	53 kDa	1.767	1.7435	2.6664	0.73808	0.73783	0	-0.887233	0.0640455
ATP-binding cassette subfamily F member 2	Abcf2	A0A096MIV5	A0A096MIV5_RAT	72 kDa	1.767	1.7435	2.6664	0	0.73783	0	-0.887233	0.0640455
RELA	Rela	Q7TQN4	Q7TQN4_RAT	60 kDa	5.962	4.1467	6.1452	3.9307	1.6044	3.995	-0.886061	0.0642294
Ras-related protein Rab-1B	Rab1b	P10536	RAB1B_RAT	22 kDa	47.282	57.32	51.399	39.234	50.428	47.902	-0.885539	0.0642897
Proteasome subunit beta type	Psmb9	A0A023ILN9	A0A023ILN9_RAT	23 kDa	23.481	21.588	18.209	17.242	15.761	17.762	-0.885618	0.0642897
Phosphatidate cytidylyltransferase	Cds2	G3V8W2	G3V8W2_RAT	51 kDa	6.3818	5.3013	7.434	7.6803	9.0539	10.987	0.893121	0.0644143
14-3-3 protein theta	Ywhaq	P68255	1433T_RAT	28 kDa	70.356	74.851	67.573	63.263	63.862	64.599	-0.884074	0.064534
NOP2 nucleolar protein	Nop2	D4ACW1	D4ACW1_RAT	85 kDa	3.4184	3.3197	3.3946	3.9021	6.493	6.5984	0.892332	0.0646091
CDGSH iron sulfur domain 3	Cisd3	A0A0G2JW34	A0A0G2JW34_RAT	14 kDa	1.0326	1.0265	1.0112	1.8714	3.7924	1.8751	0.892213	0.064624
Serine (Or cysteine)ptdiase inhibitor, clade B, member 8 (Predicted)	Serpinb8	D3ZHB5	D3ZHB5_RAT	42 kDa	1.5003	0.74925	0.75712	2.5317	2.5198	2.5812	0.892213	0.064624
Cysteine-rich C-terminal 1	Crct1	D3ZGI6	D3ZGI6_RAT	10 kDa	8.1665	5.3656	1.7198	0.93572	5.2682	2.6257	-0.883337	0.0647041
Acyl-protein thioesterase 1	Lypla1	P70470	LYPA1_RAT	25 kDa	12.633	12.245	11.33	8.6598	10.562	7.1158	-0.883032	0.064798
THUMP domain containing 1	Thumpd1	Q5M943	Q5M943_RAT	39 kDa	4.4598	3.5746	6.2283	6.8232	7.623	7.7346	0.890599	0.0648257
Tripartite motif protein 21 (Predicted), isoform CRA_a	Trim21	D4ACF2	D4ACF2_RAT	54 kDa	4.0263	2.4704	2.5058	5.6895	4.0242	5.8902	0.889247	0.0650611
Ubiquitin carboxyl-terminal hydrolase	Uchl5	A0A0G2K2A5	A0A0G2K2A5_RAT	39 kDa	0.89234	0.84936	2.5058	2.3344	3.9466	3.1346	0.889245	0.065066
Isoform 2B of Cytoplasmic dynein 1 intermediate chain 2	Dync1i2	Q62871-2	DC1I2_RAT	70 kDa	13.178	14.757	12.49	18.275	14.531	19.23	0.889103	0.0651204
Cysteine protease	Atg4b	A0A0G2QC33	A0A0G2QC33_RAT	44 kDa	1.9249	2.7252	7.169	2.5747	1.7331	1.7652	-0.8794	0.0652005
tRNA (adenine(58)-N(1))-methyltransferase catalytic subunit TRMT61A	Trmt61a	Q6AY46	TRM61_RAT	32 kDa	2.6506	1.7435	6.2215	2.2142	1.4757	1.5013	-0.87909	0.0652905
cGMP-dependent protein kinase	Pkg	A9LNM8	A9LNM8_RAT	76 kDa	0	0	0	2.0347	2.11	2.1148	0.887233	0.0653716
Major facilitator superfamily domain-containing 14A	Mfsd14a	A0A0G2KB40	A0A0G2KB40_RAT	52 kDa	0	0	0	0	4.7857	0	0.887233	0.0653805
Transcription factor A, mitochondrial	Tfam	Q91ZW1	TFAM_RAT	28 kDa	3.5693	4.2468	1.7198	1.7165	0.86654	1.7652	-0.877588	0.0654358
Endothelial protein C receptor	Procr	Q4V8I1	EPCR_RAT	27 kDa	0.75016	3.9913	1.5142	0.84392	0	0	-0.877028	0.0655792
Lysine acetyltransferase 14	Kat14	D3ZSX8	D3ZSX8_RAT	88 kDa	0	0	0.88879	0	3.1307	2.7355	0.884965	0.0656771
Hemicentin 1	Hmcn1	F1M4Q3	F1M4Q3_RAT	612 kDa	2.2088	6.4494	4.534	2.0119	12.24	6.4482	0.884512	0.0657216
Nucleoside diphosphate kinase B	Nme2	P19804	NDKB_RAT	17 kDa	40.271	45.167	41.459	48.902	47.507	48.536	0.884408	0.0657523
Glutathione S-transferase alpha-3	Gsta3	P04904	GSTA3_RAT	25 kDa	69.547	70.365	61.346	60.096	61.379	59.302	-0.875432	0.0659253
26S proteasome non-ATPase regulatory subunit 2	Psmd2	Q4FZT9	PSMD2_RAT	100 kDa	33.496	41.278	38.696	41.006	45.9	43.678	0.883524	0.0659659
Sp110 nuclear body protein	Sp110	Q3KRF1	SP110_RAT	53 kDa	1.0326	1.0265	0	0.93572	5.3441	0.93753	0.883289	0.0660569
Insulin receptor substrate 1	Irs1	P35570	IRS1_RAT	131 kDa	4.4905	8.7944	3.2993	0	3.9173	5.2668	-0.874435	0.0660855
Dolichyl-diphosphooligosaccharide--protein glycosyltransferase subunit 1	Rpn1	Q6P7A7	Q6P7A7_RAT	68 kDa	73.581	71.83	66.469	75.378	79.287	79.058	0.881624	0.0662655
Vomeronasal 2, receptor 78	Vmn2r78	A0A0G2K5B5	A0A0G2K5B5_RAT	96 kDa	1.9718	1.0215	1.617	0	7.1786	1.8954	0.881294	0.066309
FYVE and coiled-coil domain containing 1 (Predicted)	Fyco1	D3Z9D2	D3Z9D2_RAT	164 kDa	7.0549	1.6627	1.6937	7.5481	3.2328	6.6867	0.881236	0.066309
Exportin 7	Xpo7	A0A0G2JWA3	A0A0G2JWA3_RAT	124 kDa	9.9502	9.4253	10.207	13.294	14.195	12.168	0.880652	0.0663693
60S ribosomal protein L35a	Rpl35a	P04646	RL35A_RAT	13 kDa	6.1955	5.1326	2.0224	6.5501	7.5848	6.5627	0.880073	0.0664237
Importin 4	Ipo4	D4A2D7	D4A2D7_RAT	119 kDa	1.0326	2.053	1.0112	3.5879	2.6812	2.7577	0.88005	0.0664237
Protein Niban	Fam129a	Q9ESN0	NIBAN_RAT	103 kDa	15.287	11.713	12.848	17.322	17.621	16.196	0.879974	0.0664445
U6 snRNA-associated Sm-like protein LSm2	Lsm2	A0A0G2K8Q7	A0A0G2K8Q7_RAT	11 kDa	4.1303	3.0796	4.0448	1.8714	1.8962	1.8751	-0.869501	0.0668756
S-adenosylhomocysteine hydrolase-like protein 1	Ahcyl1	B5DFN2	SAHH2_RAT	54 kDa	11.147	9.5004	10.201	12.502	15.023	13.522	0.876303	0.0670062
Uncharacterized protein	4 SV	F1M937	F1M937_RAT	13 kDa	1.0326	1.0265	1.0112	2.8072	1.8962	2.8126	0.875666	0.0671446
SNARE-associated protein Snapin	Snapin	P60192	SNAPN_RAT	15 kDa	1.0326	1.0265	1.0112	1.8714	2.8443	2.8126	0.875666	0.0671446
Teneurin transmembrane protein 4	Tenm4	F1LZ38	F1LZ38_RAT	311 kDa	1.025	0	0	1.8714	2.6556	1.9807	0.875469	0.0671585
Mitogen-activated protein kinase-activated protein kinase 2	Mapkapk2	F1M9C0	F1M9C0_RAT	43 kDa	0.75016	0	0.85988	2.5461	1.6798	2.3617	0.875469	0.0671585
Voltage-dependent anion-selective channel protein 2	Vdac2	P81155	VDAC2_RAT	32 kDa	52.435	49.073	51.591	42.812	42.897	49.362	-0.868123	0.0672643
MICOS complex subunit	Chchd3	D3ZUX5	D3ZUX5_RAT	26 kDa	0.88352	1.0265	0.88879	2.4119	2.4238	2.3839	0.874922	0.0672979
Major facilitator superfamily domain-containing 10	Mfsd10	D3ZD83	D3ZD83_RAT	49 kDa	0.75016	1.1725	3.0241	3.6564	3.7163	2.9243	0.874748	0.0673276
Obg-like ATPase 1	Ola1	A0JPJ7	OLA1_RAT	45 kDa	12.981	8.4747	12.006	13.076	16.965	13.89	0.873796	0.067463
Splicing factor 3b, subunit 3	Sf3b3	E9PT66	E9PT66_RAT	136 kDa	95.099	92.763	84.484	99.561	97.524	99.306	0.873308	0.0675392
Aa2-028	Saa4	Q7TMC3	Q7TMC3_RAT	93 kDa	1.0326	3.9513	3.0336	4.6786	3.7924	5.7308	0.872298	0.0676262
YLP motif-containing protein 1	Ylpm1	A0A0G2JYQ3	A0A0G2JYQ3_RAT	239 kDa	2.0576	7.3249	0	1.0174	2.8443	1.0574	-0.865329	0.0677449
DnaJ (Hsp40) homolog, subfamily A, member 4	Dnaja4	Q4QR73	Q4QR73_RAT	62 kDa	1.5003	3.9105	3.0285	6.4338	3.2576	4.9652	0.871496	0.0677459
GTP:AMP phosphotransferase AK3, mitochondrial	Ak3	Q6P2A5	Q6P2A5_RAT	25 kDa	15.259	14.476	7.1817	7.8791	10.643	8.936	-0.862962	0.0680761
Nuclear pore complex protein Nup93	Nup93	Q66HC5	NUP93_RAT	93 kDa	9.8799	14.602	12.928	17.289	11.71	19.29	0.869857	0.068089
Isoleucyl-tRNA synthetase 2, mitochondrial	Iars2	A0A0G2K261	A0A0G2K261_RAT	113 kDa	25.891	20.277	25.106	31.807	29.168	24.256	0.869608	0.0681068
Retinol-binding protein 4	Rbp4	P04916	RET4_RAT	23 kDa	9.2039	5.9455	5.3106	3.4329	5.2808	4.4131	-0.862827	0.0681384
Solute carrier family 12 member 1	Slc12a1	P55016	S12A1_RAT	121 kDa	5.3656	0	1.8732	1.9531	0	0	-0.862617	0.0681651
Nuclear receptor coactivator 6	Ncoa6	G3V8C9	G3V8C9_RAT	218 kDa	0	0	0	4.6552	0	0	0.869152	0.0682314
Upstream transcription factor family member 3	Usf3	D4ABR5	D4ABR5_RAT	237 kDa	0	0	0	2.9705	2.3929	0	0.869152	0.0682314
Aa1249	2 SV	Q7TMA9	Q7TMA9_RAT	116 kDa	10.936	8.6503	8.8012	7.1623	5.5038	7.2067	-0.861659	0.0683402
Sorting nexin	Snx9	B0BNM3	B0BNM3_RAT	66 kDa	1.6337	0.74925	0.75712	1.6878	2.5198	3.4416	0.868012	0.0685449
Napsin	Napsa	Q9QX71	Q9QX71_RAT	46 kDa	33.483	35.806	38.085	33.305	30.638	28.208	-0.859493	0.0685735
NADH:ubiquinone oxidoreductase subunit B3	Ndufb3	D4A4P3	D4A4P3_RAT	11 kDa	0	0	0.88879	1.8714	1.8962	2.6257	0.867257	0.0686991
40S ribosomal protein S4	Rps4x	A0A0H2UHX3	A0A0H2UHX3_RAT	32 kDa	57.844	56.022	53.374	47.565	49.183	51.948	-0.858925	0.0687357
Corticosteroid-binding globulin	Serpina6	P31211	CBG_RAT	45 kDa	0.93918	0.74925	0.93658	2.5215	2.5219	1.6984	0.866346	0.0688287
Galactosylceramidase	Galc	A0A0G2QC23	A0A0G2QC23_RAT	75 kDa	7.635	7.4925	4.5427	9.2626	7.5614	11.186	0.866214	0.0689137
Isocitrate dehydrogenase [NAD] subunit beta, mitochondrial	Idh3B	Q68FX0	IDH3B_RAT	42 kDa	7.128	6.2221	4.4796	10.128	9.1331	6.8298	0.866034	0.0689711
Ac2-233	2 SV	Q7TPJ1	Q7TPJ1_RAT	162 kDa	4.8824	5.6724	7.837	7.918	7.739	11.144	0.865917	0.0689909
CLPTM1-like	Clptm1l	D4A416	D4A416_RAT	62 kDa	3.1555	3.7487	2.9018	6.3351	6.1665	3.8843	0.865402	0.0690354
SWI/SNF-related, matrix-associated, actin-dependent regulator of chromatin, subfamily c, member 1	Smarcc1	A0A0G2K9D6	A0A0G2K9D6_RAT	121 kDa	2.3838	6.7755	2.2714	1.4762	2.2135	2.252	-0.856224	0.0691234
Cytochrome c oxidase subunit 5A, mitochondrial	Cox5a	P11240	COX5A_RAT	16 kDa	2.0652	4.1061	9.4941	3.7429	2.8443	2.8126	-0.855852	0.0691412
Zinc finger CCCH-type antiviral protein 1	Zc3hav1	F7F0B1	F7F0B1_RAT	111 kDa	5.3188	8.7416	4.3861	4.6261	2.9513	3.8853	-0.855475	0.0692648
Protein phosphatase 2 (Formerly 2A), regulatory subunit A (PR 65), alpha isoform, isoform CRA_a	Ppp2r1a	Q5XI34	Q5XI34_RAT	65 kDa	65.56	66.568	59.293	70.069	73.09	68.899	0.864085	0.0692717
Abraxas 2, BRISC complex subunit	Abraxas2	D4A415	D4A415_RAT	48 kDa	6.0513	5.9573	5.2011	4.5486	3.8179	2.252	-0.855312	0.0692994
L-lactate dehydrogenase B chain	Ldhb	P42123	LDHB_RAT	37 kDa	35.957	23.168	23.68	24.219	21.174	23.93	-0.854787	0.0693518
Aminoacyl tRNA synthetase complex-interacting multifunctional protein 1	Aimp1	Q4G079	Q4G079_RAT	35 kDa	11.012	11.38	9.7309	13.543	12.023	16.788	0.863345	0.0693686
Prohibitin	Phb	P67779	PHB_RAT	30 kDa	23.176	23.394	21.914	18.522	17.799	19.72	-0.854005	0.0694507
Golgi to ER traffic protein 4	Get4	F1LXF5	F1LXF5_RAT	37 kDa	0.89234	0.84936	1.7487	3.1926	2.3422	2.5159	0.862617	0.0694942
Chitinase 3-like 1 protein (Fragment)	Chi3l1	A4LA56	A4LA56_RAT	40 kDa	3.7508	2.2478	2.2714	5.0635	4.1996	5.1625	0.862268	0.0695278
Mitochondrial proton/calcium exchanger protein	Letm1	Q5XIN6	LETM1_RAT	83 kDa	9.792	2.6152	3.3946	3.0581	3.1555	3.1124	-0.852921	0.0696583
ATP-dependent 6-phosphofructokinase, platelet type	Pfkp	P47860	PFKAP_RAT	86 kDa	50.237	57.451	62.72	47.141	52.866	51.905	-0.851808	0.0698462
Calcium load-activated calcium channel	Tmco1	Q5I0H4	TMCO1_RAT	21 kDa	1.0326	1.0265	1.0112	2.7297	1.8962	2.7577	0.859033	0.0699728
Huntingtin	Htt	G3V9P7	G3V9P7_RAT	345 kDa	0	1.1725	0	1.6878	0.83992	4.2653	0.857571	0.0702388
Glycerol-3-phosphate phosphatase	Pgp	D3ZDK7	PGP_RAT	35 kDa	5.0344	4.1137	3.2918	6.7485	4.427	8.4351	0.856586	0.0703723
Target of myb1 homolog (Chicken)	Tom1	Q5XI21	Q5XI21_RAT	54 kDa	1.9249	1.0265	4.0158	0.85823	0.86654	0.88262	-0.849119	0.0704989
Methylcrotonoyl-CoA carboxylase subunit alpha, mitochondrial	Mccc1	F1LP30	F1LP30_RAT	79 kDa	28.871	25.145	26.134	22.494	22.463	21.797	-0.84831	0.070577
Echinoderm microtubule-associated protein-like 1	Eml1	Q4V8C3	EMAL1_RAT	90 kDa	4.6959	8.2213	4.6829	2.501	4.205	4.1899	-0.847552	0.0706779
V-type proton ATPase subunit a	Atp6v0a1	Q2I6B2	Q2I6B2_RAT	96 kDa	12.929	11.866	14.563	7.3327	9.5404	12.879	-0.846627	0.0707936
COP9 (Constitutive photomorphogenic) homolog, subunit 6 (Arabidopsis thaliana) (Predicted), isoform CRA_a	Cops6	D3ZI16	D3ZI16_RAT	38 kDa	6.8848	6.5257	7.0774	11.071	6.6405	11.26	0.852791	0.0709459
Isoform 2 of Deaminated glutathione amidase	Nit1	Q7TQ94-2	NIT1_RAT	32 kDa	29.045	24.851	22.681	24.272	19.99	19.291	-0.845398	0.0709953
Importin 9	Ipo9	D4A857	D4A857_RAT	116 kDa	0	0.74925	2.3741	1.7021	5.0928	1.7208	0.852086	0.0710566
2-oxoglutarate dehydrogenase, mitochondrial	Ogdh	Q5XI78	ODO1_RAT	116 kDa	118.9	132.93	122.14	144.28	122.66	133.52	0.85178	0.0711169
ASH2-like histone lysine methyltransferase complex subunit	Ash2l	A0A0G2JT90	A0A0G2JT90_RAT	69 kDa	0.75016	1.4985	0.75712	1.6878	3.2842	2.4715	0.851479	0.0711713
Epidermal growth factor receptor pathway substrate 15-like 1	Eps15l1	D3ZJR1	D3ZJR1_RAT	99 kDa	1.5003	1.4985	2.7505	2.5317	3.4991	5.1847	0.851044	0.0712465
Coactosin-like protein	Cotl1	B0BNA5	COTL1_RAT	16 kDa	42.808	32.989	38.68	46.904	40.939	43.165	0.850467	0.0714255
Charged multivesicular body protein 3	Chmp3	Q8CGS4	CHMP3_RAT	25 kDa	0	0	0.85988	0.85823	2.7881	2.6479	0.84944	0.0715896
Uncharacterized protein	LOC100360238	F1LXB5	F1LXB5_RAT	88 kDa	0.93918	0	0	0	4.7857	0.75066	0.84944	0.0715896
Lysine demethylase 2B	Kdm2b	F1LLW9	F1LLW9_RAT	123 kDa	0	0	0.88879	1.0174	4.5541	0	0.84944	0.0716213
RT1-DOb	DOb	A0A023IM52	A0A023IM52_RAT	31 kDa	4.4176	2.6152	5.3327	2.2142	2.9513	1.5013	-0.841295	0.0716687
Uncharacterized protein	Chl1	M0RC17	M0RC17_RAT	136 kDa	0.89234	0	1.1335	2.8228	1.9586	2.0864	0.849119	0.0716786
Ubiquitin-conjugating enzyme E2 Z	Ube2z	Q3B7D1	UBE2Z_RAT	38 kDa	0.88352	0.87175	1.7776	1.4762	3.6892	3.0027	0.849106	0.0717162
EMG1 N1-specific pseudouridine methyltransferase	Emg1	D3ZDS4	D3ZDS4_RAT	27 kDa	0.88352	0	0.85988	3.3128	2.5996	0	0.848883	0.0717429
DEAD-box helicase 3, X-linked	Ddx3x	A0A0G2K719	A0A0G2K719_RAT	73 kDa	18.888	20.682	18.456	22.188	24.772	23.72	0.848767	0.0717439
Ubiquitin-like modifier-activating enzyme 7	Uba7	A0A0G2K735	A0A0G2K735_RAT	110 kDa	12.468	4.5389	6.5028	9.9684	11.903	10.46	0.84865	0.0717548
Heat shock 70 kDa protein 1A	Hspa1a	P0DMW0	HS71A_RAT	70 kDa	20.315	15.535	14.018	11.672	11.102	16.258	-0.84086	0.0717617
SUMO-conjugating enzyme UBC9	Ube2i	P63281	UBC9_RAT	18 kDa	6.1955	7.1856	8.0896	9.5955	11.591	8.936	0.847929	0.0718408
Protein CutA	Cuta	Q6MGD0	CUTA_RAT	19 kDa	2.0652	1.7758	2.0224	4.6786	3.7924	2.8126	0.846672	0.0719634
Poly [ADP-ribose] polymerase 1	Parp1	P27008	PARP1_RAT	113 kDa	21.918	25.335	28.026	20.233	20.942	21.265	-0.838873	0.0720247
DEAD/H (Asp-Glu-Ala-Asp/His) box polypeptide 16	Dhx16	Q6MG13	Q6MG13_RAT	119 kDa	2.05	3.0644	2.0646	4.9134	4.22	4.0326	0.845403	0.072178
Synaptobrevin homolog YKT6	Ykt6	Q5EGY4	YKT6_RAT	22 kDa	7.8399	8.417	9.4321	6.2401	6.2289	5.306	-0.838141	0.0721928
Serine protease inhibitor A3K	Serpina3k	P05545	SPA3K_RAT	47 kDa	44.577	44.563	36.935	37.223	38.394	34.53	-0.837994	0.0721998
ATP-binding cassette sub-family F member 1	Abcf1	Q6MG08	ABCF1_RAT	95 kDa	9.2535	6.8865	14.746	8.9001	6.3193	7.0818	-0.837106	0.0723412
Similar to hypothetical protein 4933430I17	LOC500475	E9PT13	E9PT13_RAT	57 kDa	6.2579	0	0	0	1.7331	0.88262	-0.837075	0.072357
Importin subunit alpha	Kpna2	Q6P6T9	Q6P6T9_RAT	58 kDa	3.7098	3.2196	3.2629	6.7046	4.862	5.0749	0.842491	0.0726754
Isoform 2 of Leukocyte surface antigen CD47	Cd47	P97829-2	CD47_RAT	35 kDa	20.665	16.484	16.667	12.555	15.114	15.209	-0.834337	0.072715
Phospholipid transfer protein	Pltp	E9PSP1	E9PSP1_RAT	54 kDa	9.1393	7.0422	7.2261	10.174	10.336	11.631	0.84223	0.0727545
Phosphotriesterase-related protein	Pter	Q63530	PTER_RAT	39 kDa	8.6518	8.3643	7.6739	11.815	11.683	10.325	0.841406	0.0728682
Alpha-actinin-4	Actn4	Q9QXQ0	ACTN4_RAT	105 kDa	474.82	445.41	461.86	460.21	482.48	484.21	0.841404	0.0728682
Dehydrogenase/reductase 7	Dhrs7	D4A0T8	D4A0T8_RAT	38 kDa	0	0	0.75712	1.4762	1.4757	3.09	0.841022	0.0729384
Toll-like receptor 13	Tlr13	A0A0U1RS05	A0A0U1RS05_RAT	114 kDa	0.75016	0.74925	0	2.9837	0.97932	2.0864	0.841022	0.0729384
Heterogeneous nuclear ribonucleoprotein U	Hnrnpu	Q6IMY8	HNRPU_RAT	88 kDa	64.7	67.535	60.783	74.015	69.399	69.684	0.840944	0.072974
Thimet oligopeptidase	Thop1	P24155	THOP1_RAT	78 kDa	48.771	55.856	57.426	55.231	45.564	43.555	-0.832115	0.0731145
Glucagon-likeptide 2 receptor	Glp2r	Q9Z0W0	GLP2R_RAT	63 kDa	1.0326	0	0	4.6552	0	1.0432	0.840195	0.0731184
Integrin subunit alpha 4	Itga4	D3ZMQ3	D3ZMQ3_RAT	116 kDa	10.396	10.15	6.0825	6.8466	3.8546	7.9634	-0.832039	0.0731303
Cytochrome b-245 chaperone 1	Cybc1	Q6AYA6	CYBC1_RAT	21 kDa	5.7857	5.2733	11.681	9.5199	10.536	11.523	0.839647	0.0731768
Signal transducer and activator of transcription	2 SV	Q7TP57	Q7TP57_RAT	135 kDa	17.485	22.663	17.185	22.576	21.869	25.278	0.839622	0.0731797
Myristoylated alanine-rich C-kinase substrate	Marcks	P30009	MARCS_RAT	30 kDa	1.5003	0	1.6459	3.3757	1.6798	3.3319	0.836338	0.0736613
RP2, ARL3 GTPase-activating protein	Rp2	A0A0G2JUM3	A0A0G2JUM3_RAT	45 kDa	0.75016	0.87175	3.1558	2.4707	2.6965	4.6818	0.836007	0.0737108
Annexin	Anxa7	Q6IRJ7	Q6IRJ7_RAT	50 kDa	51.14	63.752	53.512	48.769	49.393	52.304	-0.827794	0.0738373
Isoform 2 of Nardilysin	Nrdc	P47245-2	NRDC_RAT	141 kDa	23.358	27.837	32.568	29.86	33.373	34.751	0.834658	0.0739046
Tumor necrosis factor alpha-induced protein 8-like protein 2	Tnfaip8l2	Q6AYJ8	TP8L2_RAT	21 kDa	3.0978	6.0461	7.0784	2.6522	3.6293	3.5854	-0.826826	0.0740302
RCG21429, isoform CRA_b	Tbl2	A0A096MJZ2	A0A096MJZ2_RAT	50 kDa	0	0	0	2.5461	1.6798	1.7208	0.83264	0.0742339
AT hook, DNA-binding motif,-containing 1	Ahdc1	D4A5R3	D4A5R3_RAT	168 kDa	0	0	0	0	4.5029	0	0.83264	0.0742339
Splicing factor proline/glutamine rich (Polypyrimidine tract binding protein associated)	Sfpq	Q4KM71	Q4KM71_RAT	75 kDa	30.054	31.753	23.955	27.545	36.109	36.733	0.832383	0.0742803
A1q (Fragment)	RT1-A1q	Q9QYQ1	Q9QYQ1_RAT	39 kDa	15.27	17.968	13.003	19.369	18.481	19.7	0.832229	0.0742922
Group XV phospholipase A2	Pla2g15	Q675A5	PAG15_RAT	47 kDa	13.903	10.857	10.417	10.131	7.5593	8.4943	-0.825088	0.074491
Glutamate--cysteine ligase regulatory subunit	Gclm	P48508	GSH0_RAT	31 kDa	4.4421	6.3446	4.5085	2.532	3.2903	3.3215	-0.825116	0.074491
Lon protease homolog, mitochondrial	Lonp1	Q924S5	LONM_RAT	106 kDa	3.7008	3.4198	4.4796	4.8664	7.3134	6.134	0.830359	0.0746225
Fibrinogen beta chain	Fgb	P14480	FIBB_RAT	54 kDa	176.63	164.56	146.87	157.91	148	154.24	-0.824484	0.0746235
NADH dehydrogenase (Ubiquinone) 1 beta subcomplex, 11 (Predicted)	Ndufb11	D4A7L4	D4A7L4_RAT	18 kDa	1.1838	0	2.0224	2.8072	3.7924	1.8751	0.830209	0.0746373
RAP1, GTP-GDP dissociation stimulator 1 (Predicted), isoform CRA_a	Rap1gds1	A0A0G2K1D2	A0A0G2K1D2_RAT	58 kDa	4.2622	1.827	3.7463	4.1683	5.887	5.9551	0.829559	0.0747698
Insulin-like growth factor binding protein 7, isoform CRA_b	Igfbp7	F1M9B2	F1M9B2_RAT	29 kDa	2.6506	4.3587	3.5552	8.2322	2.9513	6.0053	0.829423	0.0747807
Proteasome subunit beta type-10	Psmb10	Q4KM35	PSB10_RAT	29 kDa	33.842	27.261	24.588	24.958	21.963	25.42	-0.822782	0.0748638
Glutaryl-CoA dehydrogenase	Gcdh	D3ZT90	D3ZT90_RAT	50 kDa	6.7514	4.618	6.9457	7.5952	9.137	9.4645	0.828526	0.0748875
Guanine nucleotide-binding protein G(i) subunit alpha-2	Gnai2	P04897	GNAI2_RAT	41 kDa	98.705	96.978	103.22	99.066	107.17	116.18	0.827843	0.0750052
Cytochrome c, somatic	Cycs	P62898	CYC_RAT	12 kDa	3.0978	3.0796	2.0224	4.6786	3.7924	5.6252	0.827692	0.075019
Trimethylguanosine synthase	Tgs1	P85107	TGS1_RAT	96 kDa	8.9311	0	1.0112	2.8786	1.8192	0.75066	-0.822009	0.0750438
ATP synthase subunit g, mitochondrial	Atp5l	Q6PDU7	ATP5L_RAT	11 kDa	11.265	10.265	10.112	14.972	13.273	13.125	0.826917	0.0751021
Alpha-1,3-mannosyl-glycoprotein 2-beta-N-acetylglucosaminyltransferase	Mgat1	Q09325	MGAT1_RAT	52 kDa	1.5003	1.4985	1.5142	3.3654	2.5208	3.3968	0.82691	0.0751021
Tripeptidyl-peptidase 2	Tpp2	Q64560	TPP2_RAT	138 kDa	69.353	71.226	66.269	62.575	55.973	68.921	-0.821537	0.0751239
Antisecretory factor	Psmd4	O88321	O88321_RAT	41 kDa	3.8498	10.905	1.8711	6.1626	7.7517	10.155	0.826557	0.0752663
Enoyl-Coenzyme A delta isomerase 3	Eci3	A0A0G2K277	A0A0G2K277_RAT	42 kDa	2.6506	2.6152	1.7776	2.2142	2.9513	7.5034	0.826312	0.0752939
Tenascin-R	Tnr	Q05546	TENR_RAT	149 kDa	2.9589	0	1.1335	1.9891	0	6.9601	0.826269	0.0752959
Collagen type XV alpha 1 chain	Col15a1	A0A0G2JV12	A0A0G2JV12_RAT	138 kDa	3.702	6.0816	6.7388	4.5638	1.7331	3.8516	-0.818813	0.0755886
Angel homolog 2	Angel2	F1LT13	F1LT13_RAT	60 kDa	2.5329	3.2743	1.5142	1.5717	0	0.83797	-0.81815	0.0757755
D-2-hydroxyglutarate dehydrogenase, mitochondrial	D2hgdh	A0A0A0MXZ3	A0A0A0MXZ3_RAT	58 kDa	2.2505	1.4985	3.0285	7.234	3.364	1.6759	0.824054	0.0758685
BCL2-like 13	Bcl2l13	D3ZT71	D3ZT71_RAT	47 kDa	11.134	2.7252	8.1802	4.326	5.2118	5.2736	-0.817595	0.0759011
Agpat3 protein (Fragment)	Agpat3	B0BNL8	B0BNL8_RAT	41 kDa	3.8343	4.8092	3.771	8.2272	4.91	6.1322	0.823272	0.075999
Pyruvate dehydrogenase phosphatase regulatory subunit	Pdpr	D3ZXA6	D3ZXA6_RAT	99 kDa	3.075	2.0429	2.0646	2.8786	6.1149	3.8356	0.822711	0.0760742
AP complex subunit sigma	Ap1s1	B5DFI3	B5DFI3_RAT	19 kDa	2.0652	3.0796	4.0448	5.3819	5.4439	4.5229	0.822213	0.0761958
Apoptosis regulator BAX	Bax	G3V8T9	G3V8T9_RAT	21 kDa	1.9249	0.84936	2.8077	3.4961	6.153	0.88262	0.822009	0.0762037
Arginine--tRNA ligase, cytoplasmic	Rars	P40329	SYRC_RAT	76 kDa	52.031	56.75	59.126	57.087	63.013	66.25	0.819015	0.0766744
LOC500183 protein	LOC500183	Q4KM66	Q4KM66_RAT	26 kDa	39.352	39.284	32.675	26.605	36.966	33.096	-0.811396	0.0769701
Platelet-activating factor acetylhydrolase IB subunit alpha	Pafah1b1	P63004	LIS1_RAT	47 kDa	32.37	29.632	29.701	37.855	36.679	31.55	0.817221	0.0771273
Heparanase	Hpse	F1M581	F1M581_RAT	61 kDa	5.9672	2.997	2.2714	3.5263	1.6798	0.86041	-0.810436	0.0771402
Isoform 2 of Deleted in malignant brain tumors 1 protein	Dmbt1	Q8CIZ5-4	DMBT1_RAT	153 kDa	3.2338	0	1.1335	5.9674	1.8459	2.0864	0.816354	0.0772845
Cullin-associated NEDD8-dissociated protein 1	Cand1	P97536	CAND1_RAT	136 kDa	38.647	43.132	41.748	50.246	40.861	48.623	0.81635	0.0772845
Nuclear migration protein nudC	Nudc	Q63525	NUDC_RAT	38 kDa	2.8173	2.7252	1.8711	3.4961	5.2286	4.2589	0.815673	0.0773666
ER lipid raft-associated 1	Erlin1	B1WBY7	B1WBY7_RAT	39 kDa	3.1897	2.2478	4.5427	5.9074	5.0395	5.1625	0.814851	0.0774705
Proteasome subunit beta type-3	Psmb3	P40112	PSB3_RAT	23 kDa	19.02	19.217	24.531	17.475	15.924	17.872	-0.807779	0.0776504
ATP-binding cassette sub-family B member 9	Abcb9	A0A0A0MY39	A0A0A0MY39_RAT	84 kDa	0	0	0	3.1715	0	1.8751	0.814204	0.0776504
Histidine triad nucleotide-binding protein 3	Hint3	Q8K3P7	HINT3_RAT	20 kDa	7.2789	6.1227	5.3106	4.2911	4.3327	3.5305	-0.807546	0.0776939
RNA-binding motif, single-stranded-interacting protein 1	Rbms1	A0A0G2K4R7	A0A0G2K4R7_RAT	44 kDa	1.7847	3.3975	2.5796	1.7165	0.86654	0.88262	-0.807287	0.0777464
Pappalysin 1	Pappa1	A0A096MJG5	A0A096MJG5_RAT	168 kDa	0.89234	0	0.93658	4.6552	0.9481	0.83797	0.813645	0.0777483
Z-DNA-binding protein 1	Zbp1	Q8VDA5	ZBP1_RAT	44 kDa	0.93918	0	0	1.7165	2.5996	1.7652	0.813474	0.07778
Isoform 2 of Tropomyosin beta chain	Tpm2	P58775-2	TPM2_RAT	33 kDa	32.822	67.808	24.985	36.907	37.708	35.628	-0.807103	0.0778541
DEAD (Asp-Glu-Ala-Asp) box polypeptide 42 (Predicted)	Ddx42	D4A031	D4A031_RAT	102 kDa	2.5329	2.2478	2.403	3.3551	4.2028	4.9854	0.813044	0.0778868
Fructose-bisphosphate aldolase A	Aldoa	P05065	ALDOA_RAT	39 kDa	81.613	79.19	73.899	80.513	80.722	94.546	0.812538	0.0779125
Lysophosphatidic acid receptor 1	Lpar1	P61794	LPAR1_RAT	41 kDa	3.8426	0.91348	0	3.863	4.5573	1.8954	0.81217	0.0779738
Nuclear pore complex protein Nup88	Nup88	O08658	NUP88_RAT	84 kDa	4.3487	6.9736	8.1443	9.4162	8.2781	9.5936	0.811845	0.0780302
Myelin protein zero-like 3	Mpzl3	D3ZBX8	D3ZBX8_RAT	26 kDa	5.3656	8.6434	1.8906	4.6552	4.0749	1.0432	-0.805515	0.0781241
RAB guanine nucleotide exchange factor (GEF) 1 (Predicted), isoform CRA_a	Rabgef1	G3V631	G3V631_RAT	58 kDa	0	1.6627	0.75712	2.4259	3.1555	1.7979	0.811034	0.0781488
Heat shock cognate 71 kDa protein	Hspa8	P63018	HSP7C_RAT	71 kDa	419.35	414.65	428.57	437.35	431.7	435.17	0.810996	0.0781696
Serine (Or cysteine)ptidase inhibitor, clade B, member 6a	Serpinb6a	Q6P9U0	Q6P9U0_RAT	43 kDa	56.775	58.282	57.124	63.577	59.571	67.502	0.810911	0.0781864
Isoform p59 of Disabled homolog 2	Dab2	O88797-2	DAB2_RAT	59 kDa	0	1.0265	2.0224	1.794	2.6812	3.5854	0.810745	0.0782319
Rho-related GTP-binding protein RhoB	Rhob	P62747	RHOB_RAT	22 kDa	7.4192	4.2468	6.0192	3.4329	4.3327	3.5305	-0.805499	0.0782438
IST1 homolog	Ist1	Q568Z6	IST1_RAT	40 kDa	14.033	15.105	11.655	12.728	9.532	9.1588	-0.805398	0.0782596
Ectonucleotide pyrophosphatase/phosphodiesterase family member 5	Enpp5	P84039	ENPP5_RAT	54 kDa	2.6285	2.7404	0.93658	0.83366	0.841	0.83797	-0.80449	0.0784237
Phosphohistidine phosphatase 1	Phpt1	D3ZP47	D3ZP47_RAT	14 kDa	5.1629	5.1326	5.056	2.8072	3.7924	2.8126	-0.804314	0.078493
Uncharacterized protein	3 SV	A0A0G2KB77	A0A0G2KB77_RAT	23 kDa	15.871	13.449	12.644	11.312	11.347	9.7637	-0.804302	0.0784989
Cytosolic Fe-S cluster assembly factor NUBP1	Nubp1	Q5I0L4	NUBP1_RAT	34 kDa	2.6594	2.7476	2.6085	4.6688	4.1569	4.7679	0.808611	0.0785721
Caspase-1	Casp1	P43527	CASP1_RAT	46 kDa	5.6238	7.4258	7.4105	10.721	7.8616	9.7743	0.807112	0.0788836
Isoform 3 of Protein-tyrosine kinase 2-beta	Ptk2b	P70600-3	FAK2_RAT	111 kDa	6.9613	4.2916	3.4973	6.4627	7.2574	8.1442	0.807062	0.0788855
60S ribosomal protein L3	Rpl3	P21531	RL3_RAT	46 kDa	65.947	60.821	72.817	75.47	66.94	76.628	0.805718	0.0791535
SMG5 nonsense mediated mRNA decay factor	Smg5	E9PU03	E9PU03_RAT	114 kDa	0	0	0.75712	3.2596	0	1.9178	0.804553	0.0794492
Protein unc-45 homolog A	Unc45a	Q32PZ3	UN45A_RAT	103 kDa	0	0	1.0323	2.6522	0.86654	2.5586	0.80449	0.0794551
Aspartate--tRNA ligase, mitochondrial	Dars2	Q3KRD0	SYDM_RAT	74 kDa	1.8784	2.7404	3.7463	0	2.11	1.0574	-0.798657	0.0795787
Nucleoporin 37	Nup37	G3V6M8	G3V6M8_RAT	37 kDa	2.3838	2.3703	0.75712	3.0725	3.6892	3.7533	0.80329	0.0797231
Phospholipase D family, member 4	Pld4	G3V904	G3V904_RAT	59 kDa	36.972	37.883	39.161	34.289	32.398	32.81	-0.797189	0.0798171
Cytoplasmic linker-associated protein 1	Clasp1	F1LNR0	F1LNR0_RAT	168 kDa	3.9935	3.6387	3.5908	0.85823	1.7331	3.5407	-0.796499	0.0800079
Glycine amidinotransferase, mitochondrial	Gatm	P50442	GATM_RAT	48 kDa	5.2511	3.7463	4.5427	5.0635	6.6173	8.6041	0.800062	0.0803145
G protein-coupled receptor kinase 6	Grk6	P97711	GRK6_RAT	66 kDa	2.6285	2.5762	1.8732	5.8459	4.205	2.5139	0.799734	0.0803461
H/ACA ribonucleoprotein complex subunit DKC1	Dkc1	P40615	DKC1_RAT	57 kDa	19.376	18.148	11.921	22.146	21.295	17.073	0.798559	0.0806358
Inverted formin, FH2 and WH2 domain containing	Inf2	E9PT22	E9PT22_RAT	136 kDa	16.403	14.3	14.414	12.399	14.088	8.9273	-0.794254	0.0806991
Iron-sulfur cluster assembly 2	Isca2	D4A4L5	D4A4L5_RAT	17 kDa	1.0326	1.0265	0	1.8714	1.8962	2.8126	0.797129	0.0808781
Cytochrome b-c1 complex subunit 7	Uqcrb	B2RYS2	B2RYS2_RAT	14 kDa	1.0326	0	1.0112	2.8072	1.8962	1.8751	0.797129	0.0808781
Cell division control protein 42 homolog	Cdc42	Q8CFN2	CDC42_RAT	21 kDa	35.162	37.29	34.037	30.538	31.638	30.316	-0.792987	0.080889
Prostaglandin reductase 1	Ptgr1	P97584	PTGR1_RAT	36 kDa	0.75016	2.2478	1.5142	3.786	2.9513	2.252	0.796556	0.0809701
4-nitrophenylphosphatase domain and non-neuronal SNAP25-like protein homolog 1 (C. elegans), isoform CRA_b	Nipsnap1	G3V728	G3V728_RAT	33 kDa	6.2023	5.2305	7.9702	4.5486	2.9513	5.2546	-0.792432	0.0810077
RBR-type E3 ubiquitin transferase	Arih1	D3ZXL1	D3ZXL1_RAT	64 kDa	0.75016	1.4985	2.5465	3.3146	3.7515	2.449	0.796459	0.0810502
Selenoprotein O	Selenoo	A0A0G2K1N9	A0A0G2K1N9_RAT	74 kDa	0	0	0.93658	4.352	0.841	0.83797	0.795319	0.0814833
RCG54604	Snrpd2	B5DES0	B5DES0_RAT	14 kDa	7.2281	7.1856	9.1008	12.087	8.4513	11.195	0.794704	0.0815822
Metallothionein-3	Mt3	P37361	MT3_RAT	7 kDa	4.173	8.1929	1.8906	0.83366	3.4737	4.3241	-0.790078	0.0816247
Carnitine O-palmitoyltransferase 1, liver isoform	Cpt1a	P32198	CPT1A_RAT	88 kDa	13.471	24.706	15.597	17.942	28.645	18.737	0.793471	0.0818017
Carboxylic ester hydrolase	Ces1c	D3ZGK7	D3ZGK7_RAT	64 kDa	6.9176	6.8263	4.9701	9.1563	8.012	9.0777	0.793089	0.0818324
NudC domain-containing protein 2	Nudcd2	Q5M823	NUDC2_RAT	18 kDa	1.0326	1.0265	2.0224	2.8072	2.8443	2.8126	0.792851	0.081869
Isoform 1 of Gamma-adducin	Add3	Q62847-2	ADDG_RAT	75 kDa	3.2762	2.3703	2.3741	3.2985	3.92	6.5436	0.792608	0.0819095
Uncharacterized protein	1 SV	A0A0G2K7I1	A0A0G2K7I1_RAT	10 kDa	1.7847	1.6987	1.7198	3.3128	3.3375	3.3985	0.792236	0.0819995
Glutaredoxin-1	Glrx	Q9ESH6	GLRX1_RAT	12 kDa	3.0978	4.1061	5.056	6.5501	6.6367	5.6252	0.791903	0.0820262
2',5'-phosphodiesterase 12	Pde12	Q6AXQ5	PDE12_RAT	67 kDa	4.5069	2.7404	4.6829	1.6673	3.364	1.5886	-0.787222	0.0821073
cAMP-dependent protein kinase type I-alpha regulatory subunit	Prkar1a	P09456	KAP0_RAT	43 kDa	9.8354	12.129	12.895	14.132	12.73	17.612	0.791399	0.082398
ER membrane protein complex subunit 1	Emc1	D4A994	D4A994_RAT	111 kDa	11.708	13.164	10.93	14.849	14.992	15.719	0.790981	0.0824564
Protein S100-A9	S100a9	A0A0H2UHJ1	A0A0H2UHJ1_RAT	15 kDa	15.489	22.406	25.28	25.264	24.651	25.313	0.790761	0.0825117
Ras-related protein Rab-10	Rab10	P35281	RAB10_RAT	23 kDa	16.623	11.891	10.319	15.811	15.139	17.872	0.790517	0.0825622
TBC1 domain family, member 15	Tbc1d15	F7EZ89	F7EZ89_RAT	79 kDa	0	3.5845	2.7049	5.1245	3.4711	3.6566	0.789902	0.082669
Serine/threonine kinase 26	Stk26	F1LXV3	F1LXV3_RAT	47 kDa	2.0652	4.252	1.0112	4.481	4.5302	3.7501	0.78936	0.0827382
G protein-coupled receptor 162	Gpr162	D4AAS1	D4AAS1_RAT	64 kDa	1.0326	0	1.1335	0	5.1925	0.75066	0.789322	0.0827639
GTP-binding nuclear protein Ran	Ran	P62828	RAN_RAT	24 kDa	47.929	45.444	41.109	43.512	38.542	37.022	-0.78335	0.0828569
Proteolipid protein 2	Plp2	Q6P742	PLP2_RAT	17 kDa	3.0978	3.0796	4.0448	1.794	1.8146	1.8201	-0.783242	0.0829162
RNA, U3 small nucleolar interacting protein 2 (Predicted), isoform CRA_a	Rrp9	B0BND5	B0BND5_RAT	53 kDa	1.5003	1.4985	2.2714	4.2196	2.5198	3.4416	0.787693	0.0830042
RNA-binding protein 47	Rbm47	Q66H68	RBM47_RAT	64 kDa	0.89234	2.5705	4.6597	1.5963	1.6044	0	-0.782768	0.0830606
tRNA nucleotidyl transferase 1	Trnt1	Q4VBH2	Q4VBH2_RAT	50 kDa	1.5003	2.2478	3.0285	5.0635	3.3597	3.4416	0.787222	0.0830794
Interferon-induced transmembrane protein 2	Ifitm2	Q9R175	Q9R175_RAT	16 kDa	2.0652	1.0265	1.0112	1.8714	2.8443	3.7501	0.787196	0.0830892
Clusterin	Clu	P05371	CLUS_RAT	51 kDa	1.6337	1.621	3.9173	4.1137	3.9954	4.2694	0.786381	0.0832109
Axl receptor tyrosine kinase	Axl	A0A0G2K2H0	A0A0G2K2H0_RAT	97 kDa	8.0586	10.806	5.8779	5.0868	4.9796	7.4017	-0.781672	0.0832742
1-phosphatidylinositol 4,5-bisphosphate phosphodiesterase gamma-1	Plcg1	P10686	PLCG1_RAT	149 kDa	7.6514	4.5389	3.1981	8.0249	7.0823	7.3449	0.785718	0.0834087
Thioredoxin domain containing 1	Tmx1	Q52KJ9	Q52KJ9_RAT	31 kDa	1.7759	1.8759	2.731	3.5104	4.4143	3.5854	0.78475	0.0835481
Cysteine sulfinic acid decarboxylase	Csad	Q64611	CSAD_RAT	55 kDa	0.93918	1.827	0.93658	2.5112	1.682	3.5571	0.784667	0.0835728
Pre-mRNA-splicing factor SYF1	Xab2	Q99PK0	SYF1_RAT	100 kDa	0.75016	1.5986	0	2.3201	3.1555	1.5886	0.784463	0.0836499
3'(2'),5'-bisphosphate nucleotidase 1	Bpnt1	Q9Z1N4	BPNT1_RAT	33 kDa	4.501	4.4955	5.4026	7.6096	6.7194	6.9055	0.782669	0.0839921
Alpha-methylacyl-CoA racemase	Amacr	P70473	AMACR_RAT	42 kDa	2.2505	1.4985	2.2714	4.2196	4.339	2.5812	0.782513	0.0840435
Thyroid hormone receptor interactor 11	Trip11	D4ABD7	D4ABD7_RAT	226 kDa	1.0326	1.1725	0	1.6919	2.5219	2.6135	0.781789	0.0841839
5'-AMP-activated protein kinase catalytic subunit alpha-1	Prkaa1	P54645	AAPK1_RAT	64 kDa	10.357	7.194	6.2861	7.9389	11.707	12.48	0.780947	0.0843975
F-BAR domain only protein 2	Fcho2	D3ZYR1	FCHO2_RAT	89 kDa	7.9605	12.182	9.7478	6.1023	8.2449	7.6844	-0.776601	0.0844094
Procollagen-lysine,2-oxoglutarate 5-dioxygenase 1	Plod1	Q63321	PLOD1_RAT	84 kDa	2.05	4.9993	5.167	5.7368	5.9009	7.0624	0.780656	0.0844549
Aldehyde oxidase 4	Aox4	Q5QE79	AOXD_RAT	148 kDa	2.0576	6.2984	0	2.9837	0.86654	0	-0.776206	0.084619
Echinoderm microtubule-associated protein-like 4	Eml4	A0A0G2K2Z0	A0A0G2K2Z0_RAT	102 kDa	10.331	9.1348	12.325	6.6693	8.2798	8.5849	-0.775452	0.0847377
Queuosine salvage protein	RGD1311345	F7FM32	F7FM32_RAT	39 kDa	4.0263	12.802	4.7771	4.6401	4.6312	5.6061	-0.775347	0.0847713
Chloride intracellular channel protein 1	Clic1	Q6MG61	CLIC1_RAT	27 kDa	40.772	37.685	39.453	33.8	34.109	35.672	-0.774348	0.0849345
Cd68 molecule	Cd68	Q4FZY1	Q4FZY1_RAT	35 kDa	11.91	11.581	13.926	13.739	18.314	15.14	0.778338	0.0849661
Complement factor H	Cfh	F1M983	F1M983_RAT	140 kDa	95.123	96.489	83.336	104.41	98.031	93.857	0.777308	0.0851956
YTH domain family 2 (Predicted)	Ythdf2	B2GUU1	B2GUU1_RAT	62 kDa	0.89234	0	0	1.7165	0	3.5305	0.777046	0.0852875
Isoaspartylptidase/L-asparaginase	Asrgl1	Q8VI04	ASGL1_RAT	34 kDa	3.0006	2.2478	3.0285	3.3757	5.1477	5.2171	0.776691	0.0853617
ATP synthase subunit f, mitochondrial	Atp5mf	D3ZAF6	ATPK_RAT	10 kDa	5.1629	6.1591	7.0784	5.6143	2.8443	3.7501	-0.771509	0.0854724
Cleavage and polyadenylation specificity factor subunit 7	Cpsf7	Q5XI29	CPSF7_RAT	51 kDa	3.0978	2.053	4.0448	1.8714	0.9481	1.8751	-0.771247	0.0855051
Uncharacterized protein	4 SV	D3ZEI0	D3ZEI0_RAT	17 kDa	10.797	10.406	16.537	9.518	10.643	8.936	-0.770285	0.0856623
RCG22622	LOC684270	M0RAK2	M0RAK2_RAT	23 kDa	12.493	9.3654	8.5988	7.7241	7.7989	7.0609	-0.769188	0.0859204
Isoform 2 of Cathepsin E	Ctse	P16228-2	CATE_RAT	39 kDa	11.831	9.1875	10.368	8.2391	8.2971	6.8833	-0.76875	0.0859708
Trifunctional purine biosynthetic protein adenosine-3	Gart	G3V918	G3V918_RAT	108 kDa	20.681	29.031	22.934	29.445	29.037	26.656	0.774028	0.0859807
Saccharopine dehydrogenase-like oxidoreductase	Sccpdh	Q6AY30	SCPDL_RAT	47 kDa	7.5016	6.0941	7.1998	8.4392	9.035	11.076	0.773336	0.0860638
SEC14-like 2 (S. cerevisiae)	Sec14l2	Q5EBD0	Q5EBD0_RAT	46 kDa	3.7508	8.274	5.2998	8.4392	5.8795	10.325	0.773201	0.0861122
ATP-binding cassette, subfamily A (ABC1), member 8a	Abca8a	D3ZCF8	D3ZCF8_RAT	185 kDa	36.81	35.361	37.359	42.582	42.392	39.292	0.772972	0.0861815
Leukocyte immunoglobulin-like receptor subfamily B member 3-like	Lilrb3l	A0A0G2KBC9	LRB3L_RAT	85 kDa	1.1838	1.7707	4.0124	0.93572	1.055	1.0574	-0.76748	0.0862171
Bifunctional purine biosynthesis protein PURH	Atic	O35567	PUR9_RAT	64 kDa	107.15	97.674	97.443	99.378	92.865	88.669	-0.766984	0.0863476
COP9 signalosome complex subunit 1	Gps1	P97834	CSN1_RAT	53 kDa	6.6838	9.3442	6.847	5.5759	4.6312	5.661	-0.766746	0.086404
Peroxiredoxin-4	Prdx4	Q9Z0V5	PRDX4_RAT	31 kDa	19.543	18.843	17.458	15.345	14.568	15.582	-0.766442	0.0864583
Proteasome subunit beta type	Psmb8	A0A023IKI3	A0A023IKI3_RAT	31 kDa	35.693	32.276	37.835	29.18	29.462	33.539	-0.766276	0.0865117
Enoyl-CoA hydratase, mitochondrial	Echs1	P14604	ECHM_RAT	32 kDa	26.559	19.111	22.046	19.37	17.425	19.668	-0.76577	0.0865721
ATP synthase subunit d, mitochondrial	Atp5h	P31399	ATP5H_RAT	19 kDa	20.333	17.024	15.072	16.616	13.324	12.521	-0.764905	0.0866383
Ubiquitin thioesterase OTUB1	Otub1	B2RYG6	OTUB1_RAT	31 kDa	17.616	16.416	17.545	11.99	14.311	15.318	-0.762967	0.0869735
Uncharacterized protein	4 SV	M0R6C7	M0R6C7_RAT	260 kDa	1.1838	0.91348	7.7162	1.5963	2.9499	0	-0.762831	0.087026
T-cell surface glycoprotein CD8 alpha chain	Cd8a	P07725	CD8A_RAT	26 kDa	7.1326	0.87175	1.7776	2.2142	1.4757	1.5013	-0.762831	0.087026
Inter-alpha trypsin inhibitor, heavy chain 1	Itih1	B2RYM3	B2RYM3_RAT	101 kDa	37.146	40.296	32.37	39.215	42.583	42.586	0.7673	0.0873236
LanC lantibiotic synthetase component C-like 2 (Bacterial)	Lancl2	Q68FQ9	Q68FQ9_RAT	51 kDa	2.2505	4.1695	3.0285	4.2196	5.0395	6.0229	0.764865	0.0877142
Interferon-induced protein 35	Ifi35	Q5M849	Q5M849_RAT	32 kDa	7.077	6.0798	7.9413	5.2867	4.5557	4.6359	-0.759449	0.0877468
Elongation factor 1-gamma	Eef1g	Q68FR6	EF1G_RAT	50 kDa	66.991	67.785	70.539	71.739	80.343	71.998	0.76453	0.0877597
Carcinoembryonic antigen-related cell adhesion molecule 1	Ceacam1	Q9JHL7	Q9JHL7_RAT	50 kDa	12.228	9.6462	15.059	11.031	8.9652	8.3739	-0.759209	0.0877676
LOC299567 protein (Fragment)	LOC299567	Q5I0H8	Q5I0H8_RAT	37 kDa	1.6893	2.412	1.6937	0.83366	0	0.83797	-0.758651	0.0878388
NPC intracellular cholesterol transporter 1	Npc1	G3V7K5	G3V7K5_RAT	143 kDa	5.9188	10.552	6.8009	6.3059	5.8759	4.1727	-0.758541	0.0878596
Transketolase	Tkt	G3V826	G3V826_RAT	71 kDa	178.7	177.55	194.06	199.15	196.35	182.73	0.764335	0.0878616
GRB2-associated regulator of MAPK1 subtype 2	Garem2	M0RB26	M0RB26_RAT	93 kDa	1.1838	3.2584	1.0112	0	0	0	-0.75814	0.0880801
Replication factor C subunit 2	Rfc2	Q641W4	RFC2_RAT	39 kDa	1.0326	0.84936	0.85988	1.5963	3.2088	1.6333	0.761956	0.0882354
Sorbin and SH3 domain-containing protein 2	Sorbs2	O35413	SRBS2_RAT	134 kDa	6.5269	4.6011	10.072	7.6361	3.4662	3.5305	-0.757653	0.0882403
Ubiquitin-fold modifier-conjugating enzyme 1	Ufc1	Q6BBI8	UFC1_RAT	19 kDa	6.2464	5.0962	6.0192	6.0851	2.5996	2.6479	-0.756824	0.0883857
Poly [ADP-ribose] polymerase (Fragment)	1 SV	A0A096MJR6	A0A096MJR6_RAT	90 kDa	15.002	17.754	11.335	18.103	16.558	19.493	0.760992	0.088535
Dynactin subunit 3	Dctn3	D4A1B8	D4A1B8_RAT	21 kDa	0.89234	0	0.85988	1.7165	2.5996	1.7652	0.759972	0.0887377
ATP-dependent RNA helicase DDX39A	Ddx39a	Q5U216	DX39A_RAT	49 kDa	20.034	13.487	16.619	19.632	20.318	20.805	0.75992	0.0887763
40S ribosomal protein S28	Rps28	P62859	RS28_RAT	8 kDa	3.0978	4.1061	3.0336	5.6143	5.6886	4.6876	0.759109	0.08889
Cation-dependent mannose-6-phosphate receptor	M6pr	Q6AY20	MPRD_RAT	31 kDa	10.769	7.6568	11.723	14.454	13.668	10.746	0.758986	0.0889206
Granzyme M	Gzmm	G3V726	G3V726_RAT	29 kDa	7.2173	10.439	9.8702	5.3642	8.5058	6.1922	-0.754061	0.0890294
Alkylglycerone-phosphate synthase	Agps	F1M9Q8	F1M9Q8_RAT	72 kDa	10.331	8.9705	7.4927	12.505	11.773	10.829	0.758037	0.089243
WD repeat-containing protein 81	Wdr81	D4A929	WDR81_RAT	212 kDa	18.403	16.877	8.4854	12.73	10.885	11.068	-0.752826	0.0892608
Small nuclear ribonucleoprotein U5 subunit 40	Snrnp40	D4A944	D4A944_RAT	44 kDa	5.7846	7.8922	11.539	6.7485	5.2669	6.115	-0.752667	0.0892816
Reticulon-3	Rtn3	Q6RJR6	RTN3_RAT	102 kDa	6.2464	5.0962	5.1593	6.2401	8.0436	9.1657	0.756936	0.0894932
Tetratricopeptide repeat domain 37	Ttc37	D3ZL50	D3ZL50_RAT	174 kDa	18.6	15.934	16.43	14.513	15.974	10.727	-0.750884	0.0896949
Choline transporter-like protein 2	Slc44a2	B4F795	CTL2_RAT	80 kDa	24.881	27.527	30.467	28.332	21.27	21.312	-0.750792	0.0897058
Uncharacterized protein	LOC685667	A0A0G2K710	A0A0G2K710_RAT	56 kDa	0	5.277	0.93658	1.6673	0	0	-0.750402	0.0897978
Tetraspanin	Tspan9	D4AAV9	D4AAV9_RAT	37 kDa	4.4441	5.1409	3.4973	2.6522	2.5741	2.5159	-0.750106	0.0899234
Transforming growth factor, beta-induced	Tgfbi	D4A8G5	D4A8G5_RAT	75 kDa	57.4	50.067	50.463	55.261	41.245	45.705	-0.749154	0.0901122
Glypican 6	Gpc6	A0A096MJY1	A0A096MJY1_RAT	63 kDa	3.9435	1.0215	0	0	0	0.83797	-0.748935	0.0901261
Copine 3	Cpne3	D3ZLA3	D3ZLA3_RAT	60 kDa	26.061	26.573	27.578	28.734	20.321	19.523	-0.748468	0.0901874
Ac2-155	LOC500684	Q7TP30	Q7TP30_RAT	102 kDa	1.9174	3.915	0	5.0614	2.7881	3.4534	0.753366	0.0902952
Succinyl-CoA:3-ketoacid coenzyme A transferase 1, mitochondrial	Oxct1	B2GV06	SCOT1_RAT	56 kDa	14.088	18.977	18.373	19.184	19.341	23.553	0.752067	0.0905325
LUC7-like 2 (S. cerevisiae)	Luc7l2	B2RYP6	B2RYP6_RAT	47 kDa	27.088	22.829	45.1	34.839	36.629	37.101	0.752033	0.0905325
Isoform 2 of Haptoglobin	Hp	P06866-2	HPT_RAT	42 kDa	30.306	33.54	35.022	39.316	38.019	35.165	0.751364	0.0906838
mRNA cap guanine-N7 methyltransferase	Rnmt	Q5U2U7	MCES_RAT	53 kDa	5.4943	4.5961	12.48	5.2269	4.4143	6.2659	-0.745981	0.0908351
Src kinase-associated phosphoprotein 2	Skap2	Q920G0	SKAP2_RAT	41 kDa	6.1955	2.053	6.0672	6.5501	7.1643	7.1265	0.750523	0.0908816
Isoform 3a of Neurexin-1	Nrxn1	Q63372-3	NRX1A_RAT	168 kDa	1.1838	0.84936	1.1335	2.8474	1.9586	2.1006	0.750402	0.0909053
Dusp3 protein	Dusp3	B5DFF7	B5DFF7_RAT	20 kDa	8.8725	8.5301	6.7758	5.3819	4.5774	7.2806	-0.744506	0.0910161
Solute carrier family 9 member C1	Slc9c1	A0A0G2K3D4	A0A0G2K3D4_RAT	136 kDa	1.025	0.74925	0	3.3146	0	1.8954	0.750078	0.091021
B-cell receptor-associated protein 31	Bcap31	Q6AY58	Q6AY58_RAT	28 kDa	30.201	32.032	27.321	27.154	25.108	24.854	-0.744266	0.0910507
Complement C1q subcomponent subunit A	C1qa	P31720	C1QA_RAT	26 kDa	6.4828	3.6418	3.8	5.6045	8.0563	6.588	0.74883	0.091286
1-phosphatidylinositol 4,5-bisphosphate phosphodiesterase delta-1	Plcd1	P10688	PLCD1_RAT	86 kDa	2.6751	9.2234	0.75712	1.6878	5.0928	0.75066	-0.743188	0.0912939
Solute carrier family 25 member 12	Slc25a12	F1LX07	F1LX07_RAT	72 kDa	42.479	45.788	38.987	45.774	53.628	42.964	0.748469	0.0913276
Centrosomal protein 112	Cep112	D4ABV2	D4ABV2_RAT	118 kDa	0	2.199	2.267	3.2633	2.3929	3.9675	0.748039	0.0914215
Aldehyde dehydrogenase, dimeric NADP-preferring	Aldh3a1	P11883	AL3A1_RAT	50 kDa	3.7567	2.7404	3.7463	5.002	5.887	5.0278	0.747079	0.0915975
Thrombospondin 1	Thbs1	Q71SA3	Q71SA3_RAT	130 kDa	162.95	173.72	148.79	171	172.4	167.96	0.746979	0.0916539
Acyl-protein thioesterase 2	Lypla2	Q9QYL8	LYPA2_RAT	25 kDa	1.7847	3.3975	3.5908	5.3044	3.5477	5.4055	0.746497	0.0917775
Isoform B of Kinesin light chain 1	Klc1	P37285-3	KLC1_RAT	63 kDa	7.7582	7.0477	0.75712	5.8826	2.5475	1.6111	-0.739889	0.0919357
Polypeptide N-acetylgalactosaminyltransferase 1	Galnt1	Q10473	GALT1_RAT	64 kDa	0.88352	0.91348	0.93658	1.851	0.841	3.5713	0.744208	0.0922116
Nuclear pore complex protein Nup155	Nup155	A0A0G2K7T6	A0A0G2K7T6_RAT	155 kDa	10.626	12.399	10.802	17.042	12.022	13.704	0.744198	0.0923224
Geranylgeranyl transferase type-2 subunit alpha	Rabggta	Q08602	PGTA_RAT	65 kDa	6.5743	6.3943	3.7463	7.5029	7.5945	8.3797	0.743537	0.0924272
Long-chain-fatty-acid--CoA ligase 1	Acsl1	P18163	ACSL1_RAT	78 kDa	14.242	18.099	14.724	19.905	18.439	18.774	0.743039	0.0925083
Ankyrin repeat domain 11	Ankrd11	D3ZSU6	D3ZSU6_RAT	292 kDa	0	1.8983	0.93658	2.9705	0	3.6831	0.741498	0.0927881
Protein transport protein SEC23	Sec23a	A0A0G2JZM2	A0A0G2JZM2_RAT	85 kDa	23.817	33.107	34.624	32.218	34.99	37.448	0.741033	0.0928386
Cytochrome b-c1 complex subunit 2, mitochondrial	Uqcrc2	P32551	QCR2_RAT	48 kDa	30.277	34.963	26.302	33.557	37.113	33.951	0.74072	0.0929345
SWI/SNF-related matrix-associated actin-dependent regulator of chromatin subfamily D member 2	Smarcd2	O54772	SMRD2_RAT	59 kDa	3.4252	1.8759	0.75712	4.9439	5.0783	0.75066	0.740252	0.092978
Peptidylprolyl isomerase	Fkbp10	Q5U2V1	Q5U2V1_RAT	65 kDa	0	0	0.88879	3.345	0	1.6759	0.740133	0.0930166
DEAD (Asp-Glu-Ala-Asp) box polypeptide 58 (Predicted)	Ddx58	D4ADT5	D4ADT5_RAT	68 kDa	5.6238	3.6194	4.5852	9.7427	4.2384	6.1562	0.739778	0.0931748
NIMA-related kinase 9	Nek9	A0A0G2K8N9	A0A0G2K8N9_RAT	105 kDa	6.3597	10.709	12.458	12.807	12.53	12.701	0.739465	0.0932321
Protein phosphatase 6, regulatory subunit 3	Ppp6r3	F1MAH5	F1MAH5_RAT	98 kDa	2.1229	2.6475	0	1.5717	4.5302	3.8406	0.739425	0.0932875
Interferon-induced with helicase C domain 1	Ifih1	G3V6W5	G3V6W5_RAT	116 kDa	0	0	0	2.6522	1.8146	0.93753	0.739189	0.0933241
Cytochrome c oxidase subunit 2	COX2	Q5UAJ6	Q5UAJ6_RAT	26 kDa	18.267	18.368	16.943	12.951	14.894	15.997	-0.733271	0.0935951
Proteasome 26S subunit, non-ATPase 8	Psmd8	F1LMQ3	F1LMQ3_RAT	40 kDa	6.5092	4.6235	6.5888	8.1714	7.2713	9.1367	0.738549	0.0936722
Exosome component 2	Exosc2	D3ZBP3	D3ZBP3_RAT	33 kDa	5.3011	2.6152	3.5552	2.2142	2.2135	2.252	-0.732423	0.0938195
PDZ and LIM domain protein 5	Pdlim5	Q62920	PDLI5_RAT	63 kDa	6.6671	9.3794	10.215	12.558	11.754	9.9284	0.737036	0.0940015
Ubiquitin-conjugating enzyme E2M	Ube2m	D3ZNQ6	D3ZNQ6_RAT	21 kDa	5.354	6.2999	5.4619	4.3686	3.4662	3.5305	-0.731332	0.0940074
5', 3'-nucleotidase, cytosolic	Nt5c	D3ZWR1	D3ZWR1_RAT	23 kDa	12.493	10.192	11.178	9.4405	7.7989	8.8262	-0.73133	0.0940143
Ribosomal protein L9	Rpl9	Q6P9U5	Q6P9U5_RAT	22 kDa	20.333	22.792	20.231	15.758	18.442	18.7	-0.730935	0.0940915
EF-hand domain family, member D1	Efhd1	D4A9T5	D4A9T5_RAT	27 kDa	2.0652	2.053	2.0224	2.8072	3.5821	4.5008	0.736484	0.0941043
Sepiapterin reductase	Spr	P18297	SPRE_RAT	28 kDa	21.968	19.085	17.407	23.319	20.866	25.211	0.736178	0.0941241
Kinesin-1 heavy chain	Kif5b	Q2PQA9	KINH_RAT	110 kDa	17.931	19.364	17.229	25.102	19.756	20.155	0.736135	0.0941261
Terpene cyclase/mutase family member	Lss	A0A0G2JVC8	A0A0G2JVC8_RAT	83 kDa	1.025	3.3664	2.1658	3.0521	5.061	3.1722	0.735929	0.0941439
Peroxisomal multifunctional enzyme type 2	Hsd17b4	P97852	DHB4_RAT	79 kDa	43.936	44.202	49.438	46.609	48.959	57.236	0.735589	0.0942398
Maspardin	Spg21	A0A0G2JW14	A0A0G2JW14_RAT	35 kDa	1.767	0.87175	0.88879	2.9523	1.4757	3.0027	0.735482	0.0942566
COP9 signalosome complex subunit 2	Cops2	P61203	CSN2_RAT	52 kDa	5.66	8.932	9.437	11.611	10.036	10.062	0.734749	0.0944593
Serine/threonine-protein kinase PRP4 homolog	Prpf4b	Q5RKH1	PRP4B_RAT	117 kDa	2.3838	2.5345	1.6459	0.73808	0.73783	1.5013	-0.729581	0.0945187
Glycoprotein 5, platelet	NEWGENE_2724	G3V9H9	G3V9H9_RAT	63 kDa	30.986	29.041	28.426	29.786	25.947	20.709	-0.729554	0.0945276
Phosphatidylinositol 4-kinase alpha	Pi4ka	A0A140TAJ5	A0A140TAJ5_RAT	232 kDa	3.6074	8.7385	6.3091	4.9798	3.419	4.2367	-0.729403	0.0945513
Mast cell protease 8-like 2	Mcpt8l2	M0R9B5	M0R9B5_RAT	28 kDa	14.914	13.738	13.849	10.868	12.455	10.308	-0.729014	0.0946937
Isoform 2 of NADH-cytochrome b5 reductase 3	Cyb5r3	P20070-2	NB5R3_RAT	35 kDa	16.805	20.832	16.829	16.598	14.276	13.776	-0.728318	0.094841
F-actin-capping protein subunit alpha-1	Capza1	B2GUZ5	CAZA1_RAT	33 kDa	41.812	36.873	38.695	45.108	44.929	41.664	0.732534	0.0949449
Guanine nucleotide binding protein, alpha q polypeptide, isoform CRA_a	Gnaq	D4AE68	D4AE68_RAT	42 kDa	8.5185	9.8628	9.2909	10.759	15.577	9.3548	0.731842	0.0950457
Uncharacterized protein	Rps10l1	F1LT36	F1LT36_RAT	19 kDa	11.531	7.3128	12.571	11.332	14.199	14.352	0.731831	0.0950457
Elongation factor G, mitochondrial	Gfm1	F1LMM9	F1LMM9_RAT	83 kDa	0.75016	0.74925	0.88879	3.1783	1.7928	0.75066	0.731703	0.0950576
Mitogen-activated protein kinase kinase kinase kinase	Map4k1	D3Z8I4	D3Z8I4_RAT	92 kDa	6.4102	4.069	5.0405	3.39	4.862	1.7208	-0.727733	0.0951051
Monocarboxylate transporter 1	Slc16a1	P53987	MOT1_RAT	53 kDa	8.3876	5.0423	8.5066	10.129	9.1487	10.12	0.731344	0.0951545
Pyridoxal phosphate homeostasis protein	Plpbp	D3ZCA0	D3ZCA0_RAT	30 kDa	7.9693	8.6503	7.9413	6.1449	6.8979	4.7679	-0.727055	0.0952316
Peptidyl arginine deiminase, type II, isoform CRA_a	Padi2	F1LPA6	F1LPA6_RAT	75 kDa	4.1001	3.0644	2.0646	1.0174	2.11	1.94	-0.726985	0.095288
Trifunctional enzyme subunit alpha, mitochondrial	Hadha	Q64428	ECHA_RAT	83 kDa	127.33	132.69	146.99	137.23	129.8	117.1	-0.72682	0.0952939
Phosphatidylinositol transfer protein alpha isoform	Pitpna	P16446	PIPNA_RAT	32 kDa	22.123	19.983	22.001	18.933	15.014	19.781	-0.726789	0.0953078
Cleavage stimulation factor, 3' pre-RNA, subunit 3	Cstf3	A0JPN7	A0JPN7_RAT	69 kDa	10.032	8.8489	10.896	8.4215	6.3405	7.6261	-0.726608	0.0953553
Legumain	Lgmn	Q9R0J8	LGMN_RAT	49 kDa	35.249	36.087	36.179	30.882	33.096	30.518	-0.726379	0.0953879
PAX3 and PAX7-binding protein 1	Paxbp1	D4A8C8	D4A8C8_RAT	105 kDa	1.9085	0.87175	1.8254	4.5422	0.9481	3.4271	0.730197	0.0954057
WD repeat-containing protein 18	Wdr18	Q499N3	WDR18_RAT	47 kDa	1.5003	0.74925	1.5142	2.5317	2.5198	2.5812	0.72964	0.0955926
Iduronidase, alpha-L-	Idua	D3ZE16	D3ZE16_RAT	72 kDa	3.9284	1.9349	4.0335	1.851	0.841	2.7333	-0.724702	0.0957637
Ab2-076	2 SV	Q7TP61	Q7TP61_RAT	103 kDa	4.501	6.7433	4.5427	8.4392	5.8795	7.9265	0.728355	0.0959229
X-ray repair cross-complementing protein 5	Xrcc5	G3V817	G3V817_RAT	83 kDa	5.8067	4.6754	6.5561	9.1563	7.171	7.4017	0.727225	0.0962848
Cytidine monophospho-N-acetylneuraminic acid hydroxylase, pseudogene	Cmahp	F1LNX8	F1LNX8_RAT	67 kDa	7.5993	7.3078	4.6829	4.1683	4.3121	5.0278	-0.723359	0.0963056
Calcium homeostasis modulator protein 2	Calhm2	Q5RJQ8	CAHM2_RAT	36 kDa	1.6337	0	0.88879	3.2316	2.2135	1.5013	0.726636	0.0964351
Eukaryotic translation initiation factor 3 subunit M	Eif3m	D3ZAZ0	D3ZAZ0_RAT	43 kDa	11.596	9.8261	11.698	12.144	13.848	15.778	0.725807	0.0965824
Small nuclear ribonucleoprotein polypeptide A'	Snrpa1	D3ZZR5	D3ZZR5_RAT	28 kDa	9.3265	10.923	8.1283	6.3852	5.6797	9.049	-0.722232	0.096623
Uncharacterized protein	Cd79a	F1MAC3	F1MAC3_RAT	26 kDa	9.0588	1.7211	2.6085	2.4545	3.3108	2.5159	-0.722223	0.0966269
E3 ubiquitin-protein ligase RNF123	Rnf123	D3ZXK7	RN123_RAT	149 kDa	0.93918	0.91348	8.259	5.2102	6.2081	4.1899	0.725317	0.0967763
Outer dense fiber protein 2	Odf2	A0A0H2UHM4	A0A0H2UHM4_RAT	93 kDa	2.05	2.0429	4.1292	5.9451	4.22	3.1722	0.725092	0.0968188
Ubiquitin carboxyl-terminal hydrolase 15	Usp15	Q9R085	UBP15_RAT	109 kDa	12.271	11.193	8.6695	17.788	10.053	12.778	0.725083	0.0968257
Plastin 3 (T-isoform), isoform CRA_a	Pls3	F1LPK7	F1LPK7_RAT	71 kDa	35.007	40.226	34.307	28.763	34.646	33.144	-0.720492	0.0969859
Alpha-(1,6)-fucosyltransferase	Fut8	Q6EV76	FUT8_RAT	66 kDa	0.93918	0	0.93658	1.6673	2.523	1.6759	0.723616	0.0972677
Cyclin-dependent kinase 7	Cdk7	F1LQC8	F1LQC8_RAT	39 kDa	3.134	1.4985	0	0.73808	0	0	-0.720101	0.0973152
RT1.DOa protein	RT1.DOa	Q31289	Q31289_RAT	28 kDa	5.31	3.487	3.5552	2.2142	2.9513	2.252	-0.719722	0.0973646
Stress-70 protein, mitochondrial	Hspa9	F1M953	F1M953_RAT	74 kDa	90.114	75.648	79.798	71.191	71.904	84.053	-0.718898	0.0975387
Uncharacterized protein (Fragment)	2 SV	B1H247	B1H247_RAT	60 kDa	1.025	1.0215	3.0969	2.0347	4.22	3.1722	0.722582	0.0976415
Leucine-rich alpha-2-glycoprotein 1	Lrg1	Q5I0E1	Q5I0E1_RAT	36 kDa	2.2505	2.2478	3.7856	4.2196	4.0975	5.0527	0.722223	0.0977197
N-acetylneuraminate lyase	Npl	Q66H59	NPL_RAT	35 kDa	11.187	12.048	7.2829	7.9815	6.2888	8.7851	-0.717443	0.0979738
Lysyl oxidase-like 4	Loxl4	D4A9V5	D4A9V5_RAT	85 kDa	0	0	0	1.0174	2.455	1.7938	0.720101	0.0981824
Methionyl-tRNA synthetase	Mars	D3Z941	D3Z941_RAT	102 kDa	12.613	11.023	12.331	14.6	17.93	12.195	0.71996	0.0985206
ATP-dependent RNA helicase SUPV3L1, mitochondrial	Supv3l1	A0A0G2K9R3	A0A0G2K9R3_RAT	84 kDa	1.025	1.9349	1.0323	1.851	2.11	3.7907	0.718437	0.098929
Protein Wnt	Wnt7b	A0A0G2K3B7	A0A0G2K3B7_RAT	39 kDa	2.5329	0.74925	0	2.3276	3.1307	2.4298	0.718437	0.098929
Pre-mRNA-processing factor 19	Prpf19	Q9JMJ4	PRP19_RAT	55 kDa	35.141	40.428	39.858	29.913	36.071	36.192	-0.715145	0.098936
Centrosomal protein 192	Cep192	D4A3X0	D4A3X0_RAT	261 kDa	15.425	9.7091	11.575	9.7261	9.84	9.1588	-0.713924	0.0991871
Uridine monophosphate synthetase	Umps	Q4QQS7	Q4QQS7_RAT	52 kDa	23.803	21.623	20.04	19.624	17.009	18.547	-0.713037	0.0995125
Hsp70-binding protein 1	Hspbp1	Q6IMX7	HPBP1_RAT	39 kDa	0.89234	0.84936	0.85988	0.85823	3.3375	1.8201	0.715849	0.0995718
Interferon-inducible double-stranded RNA-dependent protein kinase activator A	Prkra	Q4V8C7	PRKRA_RAT	34 kDa	0.89234	0.84936	0.85988	0.85823	3.3375	1.7652	0.715849	0.0995718
Isoform 2 of Syntaxin-5	Stx5	Q08851-2	STX5_RAT	34 kDa	2.0652	2.9024	1.0112	4.6786	0.9481	4.9274	0.715541	0.0996826
2'-5'-oligoadenylate synthase 1A	Oas1a	D4A5A2	D4A5A2_RAT	42 kDa	5.4766	4.4464	5.3106	5.7246	8.2871	7.5256	0.715416	0.0996925
Engulfment and cell motility 1	Elmo1	G8CYZ7	G8CYZ7_RAT	86 kDa	10.737	8.9931	12.745	11.66	13.985	15.137	0.715298	0.0997043
Transmembrane emp24 domain-containing protein 10	Tmed10	Q63584	TMEDA_RAT	25 kDa	17.515	16.669	15.223	13.809	14.028	12.466	-0.71211	0.099736
Transmembrane protein 168	Tmem168	A0A096MIS5	A0A096MIS5_RAT	80 kDa	1.9718	2.0442	6.5827	2.7272	2.5581	0.75066	-0.711818	0.0998507
Sad1 and UNC84 domain-containing 2	Sun2	D3ZTT7	D3ZTT7_RAT	82 kDa	27.618	19.114	17.907	25.69	23.127	26.824	0.715124	0.100073
Uncharacterized protein	1 SV	F1M265	F1M265_RAT	108 kDa	21.635	27.716	22.685	15.793	25.587	19.92	-0.710332	0.100149
U5 small nuclear ribonucleoprotein 200 kDa helicase	Snrnp200	M3ZCQ2	M3ZCQ2_RAT	245 kDa	79.413	73.417	62.547	68.919	76.701	87.479	0.714709	0.100158
Platelet-activating factor acetylhydrolase IB subunit beta	Pafah1b2	O35264	PA1B2_RAT	26 kDa	8.1272	7.0616	9.046	7.1865	5.6325	4.7679	-0.709777	0.100247
Putative hydrolase RBBP9	Rbbp9	O88350	RBBP9_RAT	21 kDa	2.8173	2.5481	8.0289	2.7297	2.7627	2.7577	-0.709269	0.100341
Protein phosphatase 6, regulatory subunit 1	Ppp6r1	A0A0G2JTK4	A0A0G2JTK4_RAT	98 kDa	3.4252	5.1827	8.0826	4.8664	10.973	7.2838	0.712758	0.100679
Hydroxysteroid dehydrogenase-like protein 2	Hsdl2	Q4V8F9	HSDL2_RAT	58 kDa	2.7239	2.7252	1.8711	4.2239	4.26	3.5956	0.712554	0.100786
REL proto-oncogene, NF-kB subunit	Rel	F1M5R1	F1M5R1_RAT	65 kDa	3.8842	2.997	2.2714	5.7303	4.7333	3.9728	0.710634	0.101239
Dynein light chain Tctex-type 1	Dynlt1	Q9Z336	DYLT1_RAT	12 kDa	6.1955	4.1061	2.0224	2.8072	2.8443	1.8751	-0.706338	0.101377
Polymerase (RNA) II (DNA directed) polypeptide D (Predicted)	Polr2d	D4A259	D4A259_RAT	16 kDa	0	2.053	3.0336	0	0.9481	0.93753	-0.705257	0.101557
Solute carrier family 15 member 4	Slc15a4	O09014	S15A4_RAT	62 kDa	4.9231	3.8567	4.8918	4.7069	6.6662	8.3293	0.708698	0.101654
T-cell surface glycoprotein CD5	Cd5	A0A0G2K560	A0A0G2K560_RAT	53 kDa	4.6959	8.2213	8.5039	4.1683	5.887	5.0503	-0.704788	0.101692
Uncharacterized protein	1 SV	F1LXY6	F1LXY6_RAT	11 kDa	14.255	13.924	16.281	10.933	13.164	11.806	-0.70428	0.101848
DNA helicase	Mcm5	A0A0G2JY07	A0A0G2JY07_RAT	82 kDa	1.7847	2.5705	5.4184	4.2342	3.2842	7.6131	0.708108	0.102076
Alpha globin	Hba-a3	Q63910	Q63910_RAT	16 kDa	16.521	15.398	20.224	18.714	20.858	22.501	0.707862	0.102167
Sept9 protein (Fragment)	2018-09-09	B2GVB4	B2GVB4_RAT	62 kDa	18.964	18.995	16.792	21.545	19.955	23.526	0.707814	0.10218
Fibroblast growth factor receptor	Fgfr3	F1LSN4	F1LSN4_RAT	88 kDa	5.3656	0	0.75712	1.8714	0	0	-0.7032	0.102219
Fraser extracellular matrix complex subunit 1	Fras1	F1M3H3	F1M3H3_RAT	425 kDa	0.75016	10.691	6.3539	2.6865	4.6681	4.7507	-0.703208	0.102219
Polypyrimidine tract-binding protein 3	Ptbp3	Q9Z118	PTBP3_RAT	57 kDa	8.7323	12.282	9.3554	11.777	11.999	14.726	0.707314	0.102353
Estradiol 17-beta-dehydrogenase 11	Hsd17b11	Q6AYS8	DHB11_RAT	33 kDa	15.077	15.236	14.537	15.037	9.2618	11.862	-0.702101	0.102524
Adenosine kinase	Adk	A0A0G2JSL8	A0A0G2JSL8_RAT	40 kDa	21.689	17.6	18.566	22.574	20.896	24.842	0.70627	0.102572
Cadherin EGF LAG seven-pass G-type receptor 3	Celsr3	O88278	CELR3_RAT	359 kDa	0	0.91348	0.93658	0.99456	0.97932	3.7623	0.705257	0.102744
Leucine-rich repeat kinase 2	Lrrk2	F1LNJ1	F1LNJ1_RAT	285 kDa	8.4996	1.1725	0	1.8714	0	3.3673	-0.701186	0.102762
7-dehydrocholesterol reductase	Dhcr7	Q9Z2Z8	DHCR7_RAT	54 kDa	0.75016	0.74925	1.5142	2.4259	2.4177	1.7208	0.705156	0.102786
Chromatin-modifying protein 4B-like 1	Chmp4bl1	D4A9Z8	D4A9Z8_RAT	25 kDa	3.5429	2.5929	2.8822	0.85823	1.6044	2.3839	-0.701048	0.102805
Signalptidase complex catalytic subunit SEC11	Sec11a	Q6P9X2	Q6P9X2_RAT	21 kDa	3.9813	1.0265	0.88879	3.4329	4.3327	2.6479	0.70492	0.102822
Phosphatidylinositol 3-kinase catalytic subunit type 3	Pik3c3	O88763	PK3C3_RAT	102 kDa	1.7759	0.84936	2.6085	0	0	0	-0.700871	0.102898
Autophagy-related 16-like 1	Atg16l1	A0A0G2K9U6	A0A0G2K9U6_RAT	70 kDa	0.88352	2.4927	1.7776	0	0	0	-0.700871	0.102898
Zinc finger, DBF-type-containing 2	Zdbf2	D4A582	D4A582_RAT	262 kDa	0	0	3.7653	0	0	0	-0.700871	0.102987
Growth arrest-specific 1	Gas1	M0RBH9	M0RBH9_RAT	40 kDa	3.2599	1.1725	0	0	0	0	-0.700871	0.102987
Membrane primary amine oxidase	Aoc3	O08590	AOC3_RAT	85 kDa	23.575	30.679	26.617	25.206	26.673	17.905	-0.700305	0.103068
Hydroxyacyl glutathione hydrolase	Hagh	F1LQI1	F1LQI1_RAT	34 kDa	15.912	14.697	13.332	10.439	11.196	13.754	-0.700077	0.103106
EARP and GARP complex-interacting protein 1	Eipr1	Q5PPK9	EIPR1_RAT	43 kDa	1.5003	0	2.2714	3.3757	1.6798	3.4416	0.703875	0.103258
Isoform 2 of Cell surface glycoprotein MUC18	Mcam	Q9EPF2-2	MUC18_RAT	67 kDa	1.7752	2.0429	0	3.0065	0.97932	4.5162	0.703875	0.103258
14-3-3 protein eta	Ywhah	P68511	1433F_RAT	28 kDa	49.943	52.698	51.274	43.265	47.754	48.195	-0.699027	0.103343
Ubiquitin specific protease 12	Usp12	D0RB01	D0RB01_RAT	43 kDa	1.7847	0.84936	0	2.5747	1.7331	2.6256	0.7032	0.103434
FAS-associated death domain protein	Fadd	Q8R2E7	Q8R2E7_RAT	23 kDa	6.3866	5.0962	5.3106	5.1494	4.4143	1.7652	-0.69834	0.103475
1-phosphatidylinositol 4,5-bisphosphate phosphodiesterase gamma-2	Plcg2	P24135	PLCG2_RAT	148 kDa	36.943	34.553	35.3	41.436	43.079	35.51	0.702964	0.103519
Coiled-coil domain-containing 136	Ccdc136	D4AAR7	D4AAR7_RAT	137 kDa	0	1.8983	1.0323	0	1.7172	4.8596	0.702262	0.103645
Glycogen phosphorylase, liver form	Pygl	P09811	PYGL_RAT	97 kDa	58.159	64.3	56.117	63.908	65.879	64.997	0.701698	0.103744
Hepatocyte growth factor-regulated tyrosine kinase substrate	Hgs	A0A140TAH1	A0A140TAH1_RAT	101 kDa	4.789	3.8159	10.279	3.4613	3.419	6.2314	-0.697378	0.103786
Centriolar coiled-coil protein 110	Ccp110	D4A3J9	D4A3J9_RAT	111 kDa	5.3656	0.87175	0	0	1.9586	0	-0.697124	0.10387
SEC24 homolog B, COPII coat complex component	Sec24b	D3ZW15	D3ZW15_RAT	135 kDa	5.208	2.4704	2.3741	3.4186	5.914	6.135	0.700976	0.104028
Apolipoprotein M	Apom	P14630	APOM_RAT	22 kDa	0	0	0	1.7165	2.5996	0.88262	0.700871	0.104041
Fatty aldehyde dehydrogenase	Aldh3a2	A0A0G2JY43	A0A0G2JY43_RAT	65 kDa	30.352	32.309	28.4	25.123	28.444	26.036	-0.695152	0.104256
Aminoacylase-1A	Acy1a	Q6AYS7	ACY1A_RAT	46 kDa	11.928	12.556	11.957	16.561	11.377	17.126	0.699945	0.104339
Phosphoglucomutase 5	Pgm5	D3ZVR9	D3ZVR9_RAT	62 kDa	22.54	27.404	22.478	18.341	22.707	20.949	-0.694873	0.104355
Casein kinase II subunit alpha	Csnk2a1	P19139	CSK21_RAT	45 kDa	10.584	9.4139	11.294	13.317	11.68	14.357	0.699743	0.10437
FAT atypical cadherin 4	Fat4	D3ZEH1	D3ZEH1_RAT	540 kDa	2.2088	0	1.6937	4.9895	1.6809	1.9258	0.699179	0.104485
PYD and CARD domain-containing	Pycard	G3V8L1	G3V8L1_RAT	22 kDa	26.719	26.544	27.564	25.354	21.205	23.168	-0.694179	0.104642
Platelet-derived growth factor receptor beta	Pdgfrb	Q05030	PGFRB_RAT	123 kDa	13.535	8.8594	7.4639	7.8202	6.8552	8.1402	-0.693123	0.104925
Transmembrane protein 87A	Tmem87a	D4A017	D4A017_RAT	62 kDa	0	1.1725	0	1.9891	1.8192	2.0864	0.697627	0.104943
Metalloendopeptidase	Bmp1	F1M798	F1M798_RAT	112 kDa	1.7752	3.1943	4.2359	0.93572	2.3929	1.7938	-0.692429	0.105064
TNF receptor-associated factor 7	Traf7	B1WBW7	B1WBW7_RAT	74 kDa	0.88352	1.7211	2.7142	0.84392	0	0	-0.692142	0.105163
Sco1 protein (Fragment)	Sco1	B0BNM7	B0BNM7_RAT	31 kDa	1.767	1.7435	1.7776	0.73808	0.73783	0.75066	-0.692142	0.105163
Lamin-B receptor	Lbr	A0A0G2JU83	A0A0G2JU83_RAT	71 kDa	20.136	14.756	11.696	17.326	19.433	19.28	0.695623	0.105392
Glycine--tRNA ligase (Fragment)	Gars	Q5I0G4	GARS_RAT	72 kDa	26.732	17.598	19.918	17.577	17.731	19.022	-0.690084	0.105797
3-hydroxybutyrate dehydrogenase type 2	Bdh2	A0A0A0MXX5	A0A0A0MXX5_RAT	28 kDa	3.5517	4.314	4.3861	2.5909	2.4709	2.5159	-0.68992	0.105839
60S ribosomal protein L29	Rpl29	P25886	RL29_RAT	17 kDa	6.3847	6.045	5.4619	4.3686	4.2856	3.5854	-0.689796	0.105881
Leucine-rich PPR motif-containing protein, mitochondrial	Lrpprc	Q5SGE0	LPPRC_RAT	157 kDa	22.781	24.848	17.467	24.238	22.338	29.339	0.694154	0.105938
Eukaryotic translation initiation factor 3 subunit I	Eif3i	B0BNA7	EIF3I_RAT	36 kDa	15.844	15.73	11.743	17.322	17.228	17.771	0.693773	0.106011
NADH dehydrogenase [ubiquinone] iron-sulfur protein 2, mitochondrial	Ndufs2	Q641Y2	NDUS2_RAT	53 kDa	13.286	16.224	11.62	16.878	15.959	17.098	0.691945	0.106389
Cytochrome c oxidase subunit 4 isoform 1, mitochondrial	Cox4i1	P10888	COX41_RAT	20 kDa	14.456	14.371	13.146	11.229	10.429	12.188	-0.688126	0.106412
Uncharacterized protein	4 SV	F1M8T5	F1M8T5_RAT	17 kDa	1.8784	0	0.88879	1.7796	0.97932	4.3465	0.691233	0.106612
Galectin	Lgalsl	B4F7A3	B4F7A3_RAT	19 kDa	1.0326	2.053	0	1.8714	1.8146	3.7501	0.691123	0.106676
Caveolin-2	Cav2	Q2IBC5	CAV2_RAT	18 kDa	0	1.0265	1.0112	4.1991	0.9481	0.93753	0.690291	0.106877
Isoform 2 of Ryanodine receptor 2	Ryr2	B0LPN4-2	RYR2_RAT	562 kDa	3.0621	1.0215	0	3.3657	3.4479	1.9807	0.690111	0.106955
CD82 antigen	Cd82	O70352	CD82_RAT	29 kDa	7.4961	6.4461	10.147	10.757	10.731	9.7238	0.68943	0.107125
Probable ATP-dependent RNA helicase DDX46	Ddx46	Q62780	DDX46_RAT	117 kDa	4.3644	5.3728	7.0789	5.188	11.014	6.9617	0.68924	0.107144
Lysophospholipid acyltransferase 5	Lpcat3	Q5FVN0	MBOA5_RAT	56 kDa	6.5405	5.0423	5.3694	9.9351	7.4678	5.7756	0.68924	0.107144
Platelet endothelial aggregation receptor 1	Pear1	E9PTZ1	E9PTZ1_RAT	110 kDa	7.1408	2.0429	0.75712	2.0119	2.8753	0.83797	-0.683361	0.10767
STIP1 homology and U-Box containing protein 1, isoform CRA_b	Stub1	D4A4T0	D4A4T0_RAT	35 kDa	2.6506	5.2081	5.1722	1.4762	3.6892	3.09	-0.683242	0.107688
Isoform 3 of Voltage-dependent L-type calcium channel subunit alpha-1D	Cacna1d	P27732-3	CAC1D_RAT	252 kDa	2.4395	0.74925	0.75712	0.84392	3.4479	3.4414	0.685785	0.108151
G protein-coupled receptor kinase interacting ArfGAP 2	Git2	Q66H91	Q66H91_RAT	85 kDa	3.9825	8.2477	5.6618	8.073	8.8569	7.3133	0.685397	0.108271
Galactokinase 1	Galk1	Q5RKH2	Q5RKH2_RAT	42 kDa	6.8436	7.5112	7.6398	9.9299	9.8588	9.0151	0.684506	0.1084
Large neutral amino acids transporter small subunit 1	Slc7a5	Q63016	LAT1_RAT	56 kDa	3.0978	1.0265	1.0112	0	0	0	-0.681497	0.108418
Guanylyl cyclase alpha 1 subunit	2 SV	Q8CJD2	Q8CJD2_RAT	79 kDa	2.6587	2.671	1.5142	3.9976	4.8641	2.5363	0.684294	0.108481
Lysophosphatidylcholine acyltransferase 2	Lpcat2	P0C1Q3	PCAT2_RAT	60 kDa	2.8263	3.9436	3.6393	4.293	5.0014	6.246	0.684207	0.108487
Abhydrolase domain containing 4 (Predicted)	Abhd4	D3ZAW4	D3ZAW4_RAT	40 kDa	2.2505	0.74925	2.2714	3.3757	3.3597	2.5812	0.684174	0.108496
Isoform 3 of Sodium bicarbonate cotransporter 3	Slc4a7	Q9R1N3-3	S4A7_RAT	138 kDa	0	0.87175	0	1.7694	0.841	2.8126	0.6838	0.108583
Potassium/sodium hyperpolarization-activated cyclic nucleotide-gated channel 1	Hcn1	F1LSH6	F1LSH6_RAT	101 kDa	3.4001	0.84936	2.267	0	0	1.6882	-0.681093	0.108698
Sarcosine dehydrogenase, mitochondrial	Sardh	Q64380	SARDH_RAT	101 kDa	13.566	11.387	14.669	10.105	11.163	10.531	-0.679217	0.109174
Fam49b protein	Fam49b	B2GUZ9	B2GUZ9_RAT	37 kDa	16.521	14.371	13.146	18.439	19.618	15	0.681697	0.109213
Leukotriene A(4) hydrolase	Lta4h	Q499P2	Q499P2_RAT	69 kDa	80.184	83.89	98.885	75.417	80.372	89.379	-0.678581	0.109312
Carboxypeptidase N catalytic chain	Cpn1	Q9EQV8	CBPN_RAT	52 kDa	0	0	0	1.6776	1.6798	1.7208	0.681497	0.109435
Protein transport protein sec16	Sec16a	D3ZN76	D3ZN76_RAT	253 kDa	0.75016	2.671	1.5142	2.3098	2.3167	4.3524	0.681446	0.109511
RCG52083	Rp1l1	M0R410	M0R410_RAT	200 kDa	0	1.7435	0	0.99456	3.1307	2.4298	0.681093	0.109734
Neurolysin, mitochondrial	Nln	P42676	NEUL_RAT	80 kDa	40.743	31.341	34.811	31.171	32.277	31.163	-0.676741	0.109822
Membrane-associated progesterone receptor component 1	Pgrmc1	P70580	PGRC1_RAT	22 kDa	21.697	19.535	21.497	18.1	15.598	19.418	-0.675579	0.110166
Syntaxin-binding protein 2	Stxbp2	Q62753	STXB2_RAT	67 kDa	8.4253	6.6453	7.4843	13.391	6.9196	9.1276	0.677838	0.110505
Macrophage-capping protein	Capg	Q6AYC4	CAPG_RAT	39 kDa	38.392	44.287	42.297	37.537	39.216	35.408	-0.674436	0.110562
Clustered mitochondria protein homolog	Cluh	A0A0U1RRV5	A0A0U1RRV5_RAT	151 kDa	3.8426	6.1904	2.9534	7.076	5.275	6.1554	0.676725	0.110869
Cell adhesion molecule 1	Cadm1	Q6AYP5	CADM1_RAT	52 kDa	4.1001	2.9564	2.0646	2.0347	1.055	2.1006	-0.673154	0.110912
Peptidyl-prolyl cis-trans isomerase	Ppil1	Q4KLI4	Q4KLI4_RAT	18 kDa	6.1955	4.1061	4.0448	7.8016	7.0139	5.2957	0.676435	0.110933
IlvB (Bacterial acetolactate synthase)-like (Predicted), isoform CRA_c	Ilvbl	D4ACG2	D4ACG2_RAT	72 kDa	11.081	10.798	8.2498	11.681	12.639	13.475	0.676387	0.110954
Calpain-5	Capn5	G3V7U6	G3V7U6_RAT	85 kDa	10.078	11.128	13.133	17.295	13.526	11.631	0.676375	0.110959
[3-methyl-2-oxobutanoate dehydrogenase [lipoamide]] kinase, mitochondrial	Bckdk	Q00972	BCKD_RAT	46 kDa	0	1.0265	0	2.3344	1.6044	1.6333	0.675817	0.111067
YTH N(6)-methyladenosine RNA-binding protein 1	Ythdf1	Q4V8J6	Q4V8J6_RAT	61 kDa	1.7847	0.84936	0.85988	2.5501	1.8146	2.6032	0.674293	0.111631
Sideroflexin-1	Sfxn1	Q63965	SFXN1_RAT	36 kDa	13.168	15.482	18.308	15.029	11.767	11.785	-0.670134	0.111821
Ribosome assembly factor mrt4 (Fragment)	Mrto4	B5DF25	B5DF25_RAT	28 kDa	4.6223	1.0265	1.9	2.4119	0.73783	0.75066	-0.669331	0.112235
N-acetylgalactosamine-6-sulfatase	Galns	Q32KJ6	GALNS_RAT	58 kDa	16.102	15.616	11.74	14.248	10.114	11.006	-0.669159	0.112268
Isoform 2 of Heterogeneous nuclear ribonucleoprotein D0	Hnrnpd	Q9JJ54-2	HNRPD_RAT	36 kDa	37.753	40.369	43.779	48.503	43.917	42.863	0.672182	0.112325
Monocyte differentiation antigen CD14	Cd14	Q63691	CD14_RAT	40 kDa	1.6893	1.6627	3.2826	1.6776	0.841	0.83797	-0.668794	0.112392
NADH-cytochrome b5 reductase 1	Cyb5r1	Q5EB81	NB5R1_RAT	34 kDa	7.9517	4.3363	5.3327	4.4285	3.6892	4.06	-0.668713	0.112444
Lysosome-associated membrane glycoprotein 2	Lamp2	P17046	LAMP2_RAT	45 kDa	17.61	12.224	16.221	13.125	11.611	12.989	-0.668355	0.112514
Cc1-9	Chid1	Q7TP14	Q7TP14_RAT	63 kDa	9.1164	2.2478	3.0285	3.5263	2.5198	3.4416	-0.667976	0.112588
Eukaryotic translation initiation factor 3 subunit G	Eif3g	Q5RK09	EIF3G_RAT	36 kDa	4.5931	6.1898	4.4796	5.1067	7.5759	8.5401	0.671232	0.112647
VPS37B, ESCRT-I subunit	Vps37b	D3ZU64	D3ZU64_RAT	31 kDa	0	0.87175	2.6085	2.3344	3.2088	2.3839	0.67061	0.11276
ATP-dependent 6-phosphofructokinase	Pfkl	Q6P783	Q6P783_RAT	85 kDa	56.427	62.374	57.873	66.291	62.223	63.595	0.670467	0.112789
Dual specificity mitogen-activated protein kinase kinase 2	Map2k2	P36506	MP2K2_RAT	44 kDa	6.8007	5.4953	5.3973	4.0082	4.1409	4.2041	-0.666828	0.112868
60S ribosomal protein L34	Rpl34	B2RZD4	B2RZD4_RAT	13 kDa	6.1955	8.2122	7.0784	8.4215	9.481	10.258	0.67014	0.112923
RNA polymerase-associated protein LEO1	Leo1	Q641X2	LEO1_RAT	77 kDa	3.2511	2.0218	2.733	1.6919	0.86654	1.7206	-0.665811	0.113062
Rho guanine nucleotide exchange factor 1	Arhgef1	Q9Z1I6	ARHG1_RAT	103 kDa	15.253	16.58	14.151	24.731	15.138	15.313	0.669781	0.113131
40S ribosomal protein S8	Rps8	P62243	RS8_RAT	24 kDa	30.936	38.665	37.296	34.439	29.024	31.581	-0.664998	0.113217
Collagen type XVIII alpha 1 chain	Col18a1	F1LR02	F1LR02_RAT	135 kDa	25.152	30.038	31.995	22.352	26.934	26.99	-0.664786	0.113265
Proteasome (Prosome, macropain) 26S subunit, non-ATPase, 7 (Predicted)	Psmd7	D4AEH3	D4AEH3_RAT	36 kDa	12.095	9.3138	8.5627	13.712	13.165	10.659	0.66881	0.113431
Succinate--CoA ligase [ADP-forming] subunit beta, mitochondrial	Sucla2	F1LM47	F1LM47_RAT	50 kDa	8.4165	10.713	7.0143	13.306	9.1209	10.89	0.668623	0.113562
NADH dehydrogenase (Ubiquinone) Fe-S protein 8 (Predicted), isoform CRA_a	Ndufs8	B0BNE6	B0BNE6_RAT	24 kDa	4.7422	4.6011	5.4619	7.1758	6.2289	7.2257	0.668327	0.113604
Beta-mannosidase	Manba	Q4FZV0	MANBA_RAT	101 kDa	34.159	35.271	39.992	29.673	29.428	38.388	-0.663687	0.113618
Kynurenine formamidase	Afmid	M0RC77	M0RC77_RAT	34 kDa	12.103	11.837	11.028	8.8569	8.854	9.7586	-0.663696	0.113618
Zinc finger protein 955A	Zfp955a	M0R713	M0R713_RAT	69 kDa	0	0	5.4493	0	1.9586	0	-0.662936	0.113781
Nipsnap homolog 3A (C. elegans)	Nipsnap3b	Q5M949	Q5M949_RAT	28 kDa	5.354	5.0962	6.0192	4.2911	3.4662	3.5305	-0.662914	0.113801
SWAP complex protein (Predicted), isoform CRA_b	Swap70	D3ZRE7	D3ZRE7_RAT	69 kDa	37.123	47.765	48.864	45.761	50.35	51.344	0.667276	0.11391
40S ribosomal protein S12	Rps12	Q6PDW1	Q6PDW1_RAT	15 kDa	11.358	12.318	13.146	13.958	15.088	15.883	0.666627	0.114027
Transmembrane protein 126A	Tmem126a	Q5HZA9	T126A_RAT	22 kDa	2.9575	1.0265	1.0112	0	0	0	-0.661974	0.114178
Phospholipid-transporting ATPase	Atp8a1	F1LUT4	F1LUT4_RAT	111 kDa	19.093	20.314	20.12	17.113	14.316	18.919	-0.661861	0.114224
MAP7 domain-containing 1	Map7d1	D4A644	D4A644_RAT	90 kDa	2.526	0.84936	2.5058	2.5909	5.575	1.743	0.664961	0.114337
CD302 antigen	Cd302	Q5FVR3	CD302_RAT	25 kDa	0	0.87175	0	2.2142	1.4757	1.6333	0.664753	0.114376
Vitamin K epoxide reductase complex subunit 1-like protein 1	Vkorc1l1	Q6TEK3	VKORL_RAT	20 kDa	0.89234	0	0	1.7165	1.7331	1.8812	0.664753	0.114385
Peroxiredoxin-1	Prdx1	Q63716	PRDX1_RAT	22 kDa	73.178	81.437	86.345	72.469	74.299	77.417	-0.660444	0.114536
Dolichyl-diphosphooligosaccharide--protein glycosyltransferase subunit DAD1	Dad1	P61805	DAD1_RAT	12 kDa	1.0326	2.053	4.0448	2.8072	4.7717	3.8558	0.664217	0.114565
RCG61894, isoform CRA_a	Strn	G3V6L8	G3V6L8_RAT	86 kDa	5.2511	5.994	3.7856	5.8016	7.4572	7.6339	0.66362	0.114705
KDEL motif-containing protein 2	Kdelc2	Q566E5	KDEL2_RAT	59 kDa	9.0755	3.5898	10.132	6.8062	5.0449	5.0278	-0.659697	0.114807
60S ribosomal protein L8	Rpl8	P62919	RL8_RAT	28 kDa	28.706	19.663	27.834	18.212	22.659	25.119	-0.659156	0.114916
Isoform 2 of Arf-GAP with SH3 domain, ANK repeat and PH domain-containing protein 1	Asap1	Q1AAU6-2	ASAP1_RAT	121 kDa	4.2065	4.9047	1.5142	2.4707	3.1307	0.75066	-0.658507	0.115076
Immunoglobulin superfamily, member 8	Igsf8	A0A140TAA1	A0A140TAA1_RAT	65 kDa	1.025	2.0429	3.0969	0	1.055	1.0574	-0.658475	0.115116
Similar to Vacuolar protein sorting 26 homolog (VPS26 protein homolog), isoform CRA_a	Vps26b	B1WBS4	B1WBS4_RAT	39 kDa	1.5003	5.3449	6.4138	7.6239	5.0662	6.0451	0.661907	0.115301
Sushi, von Willebrand factor type A, EGF andntraxin domain-containing protein 1	Svep1	P0C6B8	SVEP1_RAT	387 kDa	3.075	0	6.3091	1.851	3.1307	1.0432	-0.657789	0.115311
Tissue alpha-L-fucosidase	Fuca1	P17164	FUCO_RAT	53 kDa	13.27	12.511	10.872	10.763	9.2477	9.2626	-0.657694	0.115334
Limb and neural patterns	Lnpk	A0JN29	A0JN29_RAT	42 kDa	1.7847	2.5481	2.5796	1.7165	0.86654	0.88262	-0.657258	0.115499
Centrosomal protein 290	Cep290	A0A0G2K929	A0A0G2K929_RAT	321 kDa	0.75016	0.87175	3.7465	0	0.97932	0	-0.656925	0.115607
Aldehyde dehydrogenase family 5, subfamily A1	Aldh5a1	G3V945	G3V945_RAT	56 kDa	6.4408	4.4032	8.2498	3.3346	5.1531	5.0278	-0.656732	0.115665
RWD domain-containing protein 1	Rwdd1	Q99ND9	RWDD1_RAT	28 kDa	1.7847	1.6987	1.7198	3.1926	2.4709	3.3985	0.657985	0.116365
Uncharacterized protein	1 SV	F1LTN6	F1LTN6_RAT	25 kDa	31.232	32.276	30.956	27.463	30.329	25.596	-0.653691	0.116384
Phospholipase A1 member A	Pla1a	P97535	PLA1A_RAT	50 kDa	3.6233	0.74925	1.6937	3.3346	3.364	3.3519	0.657789	0.11642
Ras-related GTP-binding C	Rragc	Q0D2L6	Q0D2L6_RAT	44 kDa	12.07	10.33	8.9578	12.762	14.635	11.629	0.657587	0.116479
Coatomer subunit gamma-1	Copg1	Q4AEF8	COPG1_RAT	98 kDa	40.45	35.715	35.171	33.647	37.789	28.065	-0.653076	0.116557
Elongation factor 2	Eef2	P05197	EF2_RAT	95 kDa	363.57	387.33	362.83	366.14	351.02	365.21	-0.653008	0.116585
Syntaxin-7	Stx7	O70257	STX7_RAT	30 kDa	2.7619	1.7852	3.7254	2.3344	1.4757	0.75066	-0.652111	0.116823
DnaJ homolog subfamily C member 3	Dnajc3	Q9R0T3	DNJC3_RAT	58 kDa	8.2079	7.8366	8.6002	9.0849	9.9856	12.44	0.656143	0.116919
BH3-interacting domain death agonist	Bid	Q9JLT6	BID_RAT	22 kDa	2.0652	2.9024	2.0224	0.93572	1.8146	0.93753	-0.65175	0.116981
Sigma non-opioid intracellular receptor 1	Sigmar1	Q9R0C9	SGMR1_RAT	25 kDa	3.5693	1.6987	1.7198	0.85823	0.86654	1.7652	-0.65175	0.116981
D-3-phosphoglycerate dehydrogenase	Phgdh	O08651	SERA_RAT	56 kDa	5.8198	5.5675	5.7109	7.4019	6.5429	9.1999	0.655548	0.117021
Tyrosine-protein kinase (Fragment)	Yes1	Q99PW1	Q99PW1_RAT	61 kDa	0	5.994	3.7856	8.9013	5.887	0	0.655493	0.117033
Golgi phosphoprotein 3	Golph3	Q569C9	Q569C9_RAT	34 kDa	3.841	1.8759	1.7487	3.3903	4.2384	4.2041	0.655258	0.117081
Geranylgeranyl transferase type-1 subunit beta	Pggt1b	P53610	PGTB1_RAT	42 kDa	2.2505	0	2.2714	2.5317	3.3597	3.3319	0.65404	0.117417
Ankyrin 2	Ank2	F1LM42	F1LM42_RAT	431 kDa	0	6.4494	0.75712	2.5317	0.841	1.0432	-0.649719	0.117533
Lactoylglutathione lyase	Glo1	Q6P7Q4	LGUL_RAT	21 kDa	20.043	20.993	21.14	17.46	18.579	16.835	-0.649253	0.11767
Mitochondrial 2-oxoglutarate/malate carrier protein	Slc25a11	G3V6H5	G3V6H5_RAT	34 kDa	19.815	16.761	19.596	16.273	16.687	14.359	-0.648518	0.117831
Importin subunit beta-1	Kpnb1	F2Z3Q8	F2Z3Q8_RAT	97 kDa	59.419	64.308	59.769	64.48	64.801	69.377	0.65204	0.117928
Carbonyl reductase [NADPH] 1	Cbr1	P47727	CBR1_RAT	31 kDa	19.352	20.69	19.161	15.878	16.606	17.812	-0.647939	0.117998
G protein-coupled receptor kinase 5	Grk5	Q62833	GRK5_RAT	68 kDa	0	0	1.8732	3.3346	0.841	2.5139	0.65144	0.118143
Perilipin	Plin3	M0RA08	M0RA08_RAT	47 kDa	3.5693	1.6987	3.5908	1.5963	1.7331	1.7652	-0.646707	0.118394
Cytosolic phospholipase A2	Pla2g4a	P50393	PA24A_RAT	86 kDa	0.75016	1.621	3.4142	3.2698	3.2576	3.2221	0.650256	0.118501
Nuclear factor NF-kappa-B p105 subunit	Nfkb1	F1LQH2	F1LQH2_RAT	106 kDa	6.4102	6.5393	5.5343	9.9153	7.9909	6.554	0.648612	0.118952
Regulator of G-protein signaling 19	Rgs19	O70521	RGS19_RAT	25 kDa	9.5646	2.8973	0.85988	4.1804	2.794	1.8201	-0.644301	0.119091
Laminin subunit alpha 1	Lama1	D4A409	D4A409_RAT	338 kDa	6.3906	6.2984	0	0.93572	1.7331	6.2063	-0.644301	0.119091
Isoform 2 of Tyrosine-protein phosphatase non-receptor type 2	Ptpn2	P35233-2	PTN2_RAT	45 kDa	2.6594	6.1263	1.7487	2.3344	1.7331	2.3839	-0.644221	0.119107
Copine 2	Cpne2	F1M1L9	F1M1L9_RAT	61 kDa	5.4461	4.5674	2.8098	3.3346	2.523	2.5139	-0.643902	0.119223
Glutathione S-transferase	2 SV	B6DYQ3	B6DYQ3_RAT	25 kDa	7.1387	9.6661	6.879	12.015	8.6654	9.7088	0.646788	0.119399
RCG53609	Uba2	B1WC32	B1WC32_RAT	71 kDa	2.0652	3.0796	3.0336	4.6011	3.6293	4.5229	0.646517	0.119611
Protein argonaute-2	Ago2	F1LRP7	F1LRP7_RAT	100 kDa	17.816	14.451	19.816	21.342	20.101	19.755	0.646172	0.119713
Developmentally-regulated GTP-binding protein 1	Drg1	Q5I0F0	Q5I0F0_RAT	41 kDa	4.9099	4.8406	6.5547	8.9942	7.3817	5.6936	0.645872	0.119763
Aspartate aminotransferase, cytoplasmic	Got1	P13221	AATC_RAT	46 kDa	28.965	25.683	27.524	32.292	32.204	28.618	0.645835	0.119771
Mitochondrial ribosomal protein L21	Mrpl21	D3ZMR9	D3ZMR9_RAT	23 kDa	0	0	0.85988	1.7165	1.7331	1.7652	0.645563	0.11983
Isoform L-type of Pyruvate kinase PKLR	Pklr	P12928-2	KPYR_RAT	59 kDa	11.168	14.64	8.4293	14.172	14.297	13.408	0.644996	0.120026
Isoform Long of Calcium-transporting ATPase type 2C member 1	Atp2c1	Q64566-2	AT2C1_RAT	101 kDa	0	0	0	2.4259	0.83992	1.7208	0.642297	0.120724
DnaJ (Hsp40) homolog, subfamily C, member 11	Dnajc11	B1WBY5	B1WBY5_RAT	63 kDa	0	0	0	2.5317	1.6809	0	0.642297	0.120724
Synembryn-B	Ric8b	A0A0G2JV09	A0A0G2JV09_RAT	60 kDa	0	0	5.4493	0	0	2.1148	-0.640125	0.120803
Glutathione S-transferase Mu 2	Gstm2	P08010	GSTM2_RAT	26 kDa	24.985	27.556	23.368	24.528	22.273	19.286	-0.639933	0.120843
Isoform 2B of GTPase KRas	Kras	P08644-2	RASK_RAT	21 kDa	12.913	11.891	12.038	8.5823	9.532	11.474	-0.638256	0.121346
Dihydrolipoamide acetyltransferase component of pyruvate dehydrogenase complex	Pdhx	A0A0G2JZH8	A0A0G2JZH8_RAT	54 kDa	3.5517	8.5967	3.5092	4.1424	3.3108	3.3763	-0.637115	0.121673
Protein S100-A4	S100a4	P05942	S10A4_RAT	12 kDa	2.0652	2.053	4.0448	0.93572	2.8443	0.93753	-0.636273	0.121889
Calcium-transporting ATPase	Atp2a3	A0A0G2K9N9	A0A0G2K9N9_RAT	108 kDa	47.197	47.828	43.059	55.279	46.238	49.883	0.640113	0.12191
Tumor protein p53-binding protein 1	Tp53bp1	F1M842	F1M842_RAT	213 kDa	0	0	1.7965	1.7165	1.9586	2.6907	0.639798	0.121963
RPGR (Fragment)	2 SV	Q56PB7	Q56PB7_RAT	64 kDa	1.8315	0	0	2.3276	2.3929	1.6759	0.639798	0.121963
EH domain-containing protein 3	Ehd3	Q8R491	EHD3_RAT	61 kDa	25.168	25.355	26.074	28.484	31.154	27.549	0.639716	0.122003
Dihydrolipoyl dehydrogenase, mitochondrial	Dld	Q6P6R2	DLDH_RAT	54 kDa	43.33	35.091	37.945	38.284	31.036	35.219	-0.63538	0.122144
Cap-specific mRNA (nucleoside-2'-O-)-methyltransferase 1	Cmtr1	Q5U2Z5	CMTR1_RAT	96 kDa	7.0893	7.0422	5.9068	6.1042	10.833	9.2971	0.639151	0.122183
RCG40648, isoform CRA_b	Sec23ip	G3V8Q8	G3V8Q8_RAT	111 kDa	5.8559	4.0235	4.6744	5.9077	5.9122	8.2554	0.638884	0.122296
COMM domain-containing protein 5	Commd5	Q9ERR2	COMD5_RAT	24 kDa	2.677	0.84936	3.4395	0.85823	0.86654	1.7652	-0.634723	0.122473
WW domain-binding protein 11	Wbp11	Q5PQQ2	WBP11_RAT	70 kDa	3.4089	6.4494	1.0323	1.6919	3.9246	1.0574	-0.634663	0.122492
Catenin (Cadherin associated protein), alpha 1	Ctnna1	Q5U302	Q5U302_RAT	100 kDa	25.398	29.906	25.676	29.894	30.328	31.522	0.637917	0.122528
Protein ERGIC-53	Lman1	Q62902	LMAN1_RAT	58 kDa	17.302	19.977	21.708	15.881	15.067	19.197	-0.634481	0.122539
Growth hormone-inducible transmembrane protein	Ghitm	Q5XIA8	GHITM_RAT	37 kDa	4.1261	4.0647	1.9934	7.5913	3.7419	3.6606	0.637412	0.122709
Developmentally regulated RNA-binding protein 1	Rbm45	G3V9K8	G3V9K8_RAT	53 kDa	5.3656	1.6987	0	0.85823	1.8459	1.6333	-0.633546	0.12287
Phosphatidylinositol 5-phosphate 4-kinase type-2 alpha	Pip4k2a	Q9R0I8	PI42A_RAT	46 kDa	12.436	11.453	11.204	9.9018	9.0515	9.1144	-0.633386	0.122913
Nucleophosmin/nucleoplasmin, 3	Npm3	D3ZYK9	D3ZYK9_RAT	19 kDa	3.0978	2.053	5.056	2.6522	1.8146	1.8201	-0.633122	0.123055
Myotubularin-related protein 12	Mtmr12	Q5FVM6	MTMRC_RAT	86 kDa	3.7567	3.4897	6.6307	4.1683	3.364	1.6759	-0.632367	0.123218
Neutrophil collagenase	Mmp8	O88766	MMP8_RAT	53 kDa	4.6959	4.5674	4.6351	2.501	3.3895	3.3519	-0.632367	0.123218
Centrosomal protein 350	Cep350	F1LPD3	F1LPD3_RAT	345 kDa	1.1838	0.84936	0	0	1.6798	3.2678	0.635305	0.123311
LSM8 homolog, U6 small nuclear RNA associated (S. cerevisiae)	Lsm8	B2RZB6	B2RZB6_RAT	10 kDa	0	1.0265	1.0112	1.8714	1.8962	1.8751	0.635305	0.123311
WD repeat domain 36	Wdr36	F1MA04	F1MA04_RAT	97 kDa	3.075	3.0644	5.2627	2.8786	6.1786	7.3591	0.635283	0.123417
Calponin-3	Cnn3	P37397	CNN3_RAT	36 kDa	8.4413	7.7801	6.956	7.9808	4.6589	4.6876	-0.630958	0.12355
LIM and SH3 domain protein 1	Lasp1	Q99MZ8	LASP1_RAT	30 kDa	4.7314	7.33	10.431	6.3524	4.6589	5.6252	-0.629885	0.123921
Ubiquitin-specificptidase 34	Usp34	A0A0G2JTF5	A0A0G2JTF5_RAT	330 kDa	1.1838	1.0215	2.1447	4.6552	0.73783	2.4298	0.633546	0.123968
Sodium/potassium-transporting ATPase subunit beta-3	Atp1b3	Q63377	AT1B3_RAT	32 kDa	7.1515	8.6093	5.5632	10.446	8.2227	9.1353	0.633175	0.124088
High density lipoprotein binding protein (Vigilin)	Hdlbp	Q3KRF2	Q3KRF2_RAT	142 kDa	4.4264	6.158	5.9293	9.2638	7.4216	5.4739	0.632607	0.124261
Estradiol 17-beta-dehydrogenase 8	Hsd17b8	Q6MGB5	DHB8_RAT	27 kDa	1.767	2.6152	1.7776	0.73808	1.6044	0.75066	-0.628005	0.124545
Methylglutaconyl-CoA hydratase, mitochondrial	Auh	F1LU71	AUHM_RAT	33 kDa	2.6506	3.487	2.6664	2.2142	1.4757	1.5013	-0.627447	0.124804
Protein-L-isoaspartate(D-aspartate) O-methyltransferase	Pcmt1	P22062	PIMT_RAT	25 kDa	10.708	10.192	13.758	8.5823	9.532	9.7088	-0.627217	0.124837
Complement C3d receptor 2	Cr2	A0A0G2K684	A0A0G2K684_RAT	155 kDa	62.495	47.618	52.768	67.109	53.11	56.704	0.630532	0.124856
Elongation factor 1-alpha 1	Eef1a1	P62630	EF1A1_RAT	50 kDa	256.02	252.06	259.13	257.06	278.03	258.44	0.630015	0.124962
Electron transfer flavoprotein subunit alpha, mitochondrial	Etfa	P13803	ETFA_RAT	35 kDa	42.967	32.719	37.644	31.642	30.957	39.185	-0.625968	0.125194
Acidic leucine-rich nuclear phosphoprotein 32 family member A	Anp32a	P49911	AN32A_RAT	29 kDa	16.343	16.492	20.383	14.822	14.976	15.114	-0.625637	0.125279
Heterogeneous nuclear ribonucleoprotein M	Hnrnpm	F1LV13	F1LV13_RAT	74 kDa	13.777	9.9416	11.719	12.604	17.206	13.216	0.628755	0.125292
Methylmalonate-semialdehyde dehydrogenase [acylating], mitochondrial	Aldh6a1	Q02253	MMSA_RAT	58 kDa	10.417	9.1348	12.128	7.5029	8.41	9.1304	-0.625196	0.125331
40S ribosomal protein S9	Rps9	P29314	RS9_RAT	23 kDa	20.804	19.04	22.811	18.255	16.627	18.783	-0.625124	0.125351
Coiled-coil domain-containing protein 47	Ccdc47	Q5U2X6	CCD47_RAT	56 kDa	6.6671	4.3686	4.2255	6.6604	4.8681	9.1915	0.628359	0.125434
RT1 class I, M1, gene 2	RT1-M1-2	Q6MFZ3	Q6MFZ3_RAT	39 kDa	0.75016	1.1725	7.4928	1.4762	3.2339	1.0432	-0.624163	0.125831
Myosin IG	Myo1g	A0A0G2K6E3	A0A0G2K6E3_RAT	117 kDa	21.464	23.407	30.052	29.164	26.037	29.951	0.627337	0.125849
RGD1307041 protein (Fragment)	Pcid2	B1H263	B1H263_RAT	46 kDa	3.2674	3.242	4.2284	4.1137	4.8354	6.6443	0.627012	0.125889
Nucleoporin NUP35	Nup35	Q68FY1	NUP35_RAT	35 kDa	1.0326	2.053	1.0112	1.8714	2.8443	2.8126	0.626475	0.12599
Uncharacterized protein	4 SV	D3ZQ91	D3ZQ91_RAT	14 kDa	1.0326	2.053	1.0112	2.8072	1.8962	2.8126	0.626475	0.12599
Centromere protein V	Cenpv	D4A9A3	D4A9A3_RAT	28 kDa	2.677	5.2957	5.3106	6.6255	5.8084	6.1013	0.626385	0.126094
NSFL1 cofactor p47	Nsfl1c	O35987	NSF1C_RAT	41 kDa	10.651	8.1652	5.0694	10.746	11.981	7.8202	0.625485	0.126302
Similar to Serum amyloid A-3 protein precursor	LOC691143	A0A0G2JUP9	A0A0G2JUP9_RAT	53 kDa	0.75016	1.6627	2.2714	0	0	0	-0.622463	0.126316
Integrin beta	Itgb1	A0A0G2JSK5	A0A0G2JSK5_RAT	88 kDa	106.92	105.82	103.38	103.07	95.104	100.32	-0.620146	0.126795
Transcription intermediary factor 1-beta	Trim28	O08629	TIF1B_RAT	89 kDa	27.379	23.048	23.774	21.168	19.938	23.646	-0.619882	0.126885
Septin-2	2018-09-02	Q91Y81	SEPT2_RAT	42 kDa	33.899	33.884	36.587	31.214	32.357	29.787	-0.619919	0.126885
StAR-related lipid transfer domain-containing 10	Stard10	A0A0G2KB11	A0A0G2KB11_RAT	40 kDa	0	0	0	2.4707	1.4757	0.75066	0.622463	0.127268
Colorectal cancer-associated 2	Colca2	D4A677	D4A677_RAT	26 kDa	0	0	0	0	2.3929	1.7208	0.622463	0.127324
Heparan sulfate 2-O-sulfotransferase 1	Hs2st1	G3V7N0	G3V7N0_RAT	42 kDa	0	1.4985	0	2.5317	1.6798	1.7208	0.622236	0.127416
Inter-alpha-trypsin inhibitor heavy chain H3	Itih3	Q63416	ITIH3_RAT	99 kDa	20.568	19.119	17.768	20.288	21.56	24.658	0.622187	0.12744
PDZ and LIM domain protein 7	Pdlim7	Q9Z1Z9	PDLI7_RAT	50 kDa	6.5269	6.2999	4.4507	7.0208	7.0955	8.936	0.621956	0.127484
Actin-related protein 2	Actr2	Q5M7U6	ARP2_RAT	45 kDa	82.837	80.427	79.264	81.89	95.867	80.949	0.621128	0.127616
Complement C3	C3	M0RBF1	M0RBF1_RAT	186 kDa	323.27	350.19	326.38	326.84	323.44	321.25	-0.617599	0.127794
Secernin 3	Scrn3	A0A0G2K189	A0A0G2K189_RAT	48 kDa	0.75016	0	6.2064	1.6878	1.6798	0.86041	-0.617291	0.127906
Endoplasmic reticulum-golgi intermediate compartment 1	Ergic1	F1LU48	F1LU48_RAT	35 kDa	2.6506	4.3363	2.6664	2.2142	2.2135	1.5013	-0.617238	0.127946
Rac family small GTPase 2	Rac2	Q5U1Y2	Q5U1Y2_RAT	21 kDa	27.271	26.935	30.372	21.295	26.975	26.255	-0.616624	0.128193
Lysine--tRNA ligase	Kars	Q5XIM7	SYK_RAT	72 kDa	25.53	28.154	27.822	30.025	31.355	30.541	0.618976	0.128301
Fc receptor-like A	Fcrla	Q3B8P2	FCRLA_RAT	38 kDa	0	0.87175	0.75712	2.2142	0.73783	2.252	0.618723	0.128362
Poly (A) polymerase beta (Testis specific)	Papolb	Q6AYH1	Q6AYH1_RAT	72 kDa	0	0	1.0112	2.6236	1.7065	0.86041	0.618723	0.128362
Signalptidase complex catalytic subunit SEC11C	Sec11c	Q9WTR7	SC11C_RAT	22 kDa	1.0326	0	0	1.7165	1.7331	1.7652	0.618723	0.128362
Nicotinamide-nucleotide adenylyltransferase	Nmnat3	F7F588	F7F588_RAT	28 kDa	0	0.84936	0.85988	1.7165	1.7331	1.7652	0.618723	0.128362
ADP-sugar pyrophosphatase	Nudt5	Q6AY63	NUDT5_RAT	24 kDa	5.3011	6.974	5.3327	4.4285	4.427	3.7533	-0.615355	0.128692
Aminoacyl tRNA synthase complex-interacting multifunctional protein 2	Aimp2	Q32PX2	AIMP2_RAT	35 kDa	7.5849	8.2605	8.8999	12.067	10.188	9.0269	0.617976	0.128757
Voltage-dependent anion-selective channel protein 3	Vdac3	Q9R1Z0	VDAC3_RAT	31 kDa	31.025	31.469	26.764	24.082	26.537	28.475	-0.614476	0.128898
Transmembrane protein 206	Tmem206	Q66H28	TM206_RAT	40 kDa	3.3787	1.6627	1.6937	1.6776	2.5208	6.5996	0.617471	0.128905
RCG54610, isoform CRA_a	Timm50	D3ZJX5	D3ZJX5_RAT	40 kDa	0.89234	1.7435	1.7487	2.9523	1.6044	3.1346	0.617291	0.128934
Disintegrin and metalloproteinase domain-containing protein 10	Adam10	Q10743	ADA10_RAT	84 kDa	16.155	17.953	13.881	11.865	14.648	13.781	-0.613892	0.129034
LOC64038 protein	Otulin	B0BMY6	B0BMY6_RAT	40 kDa	7.1414	3.4422	2.8822	4.1283	1.6044	3.3215	-0.613669	0.129104
Vacuolar protein sorting-associated protein 29	Vps29	B2RZ78	VPS29_RAT	20 kDa	11.741	8.4936	10.47	7.7241	8.6654	7.9436	-0.613487	0.129199
Vir-like m6A methyltransferase-associated	Virma	D3ZKC9	D3ZKC9_RAT	202 kDa	0.88352	1.7211	0	0.73808	3.7922	1.8751	0.616416	0.129267
Junctional adhesion molecule C	Jam3	Q68FQ2	JAM3_RAT	35 kDa	0	1.4985	0.75712	2.9523	1.4757	1.5013	0.616053	0.129414
EH domain-containing protein 2	Ehd2	Q4V8H8	EHD2_RAT	61 kDa	15.08	10.967	15.162	17.038	15.804	16.405	0.615736	0.129705
Rab GTPase-binding effector protein 2	Rabep2	Q62835	RABE2_RAT	62 kDa	6.1903	7.0717	8.8739	10.571	8.6386	9.205	0.6153	0.129782
Serine--tRNA ligase, cytoplasmic	Sars	Q6P799	SYSC_RAT	59 kDa	32.36	28.098	33.656	25.356	29.325	29.094	-0.612289	0.129872
Ribokinase	Rbks	D3ZVU4	D3ZVU4_RAT	34 kDa	3.2674	3.1195	2.403	2.2142	2.2135	0.75066	-0.612075	0.12995
Zinc finger protein 330	Zfp330	D3ZSN4	D3ZSN4_RAT	36 kDa	1.7847	0	6.3091	0.85823	1.7331	2.6479	-0.612075	0.12995
Mitochondrial-processingptidase subunit alpha	Pmpca	Q68FX8	Q68FX8_RAT	58 kDa	4.3179	2.412	8.8274	8.3366	7.569	5.0278	0.614732	0.129967
Creatine kinase M-type	Ckm	P00564	KCRM_RAT	43 kDa	0	0	0.75712	2.5317	1.6798	0	0.614421	0.130018
Transmembrane protein 176B	Tmem176b	Q925D4	T176B_RAT	28 kDa	3.8608	4.6011	3.7422	3.5104	2.6812	1.8201	-0.611746	0.130042
RAN-binding protein 1	Ranbp1	D4A2G9	D4A2G9_RAT	24 kDa	5.354	5.0962	4.2994	7.7241	4.3327	8.0534	0.614032	0.130131
MYC-binding protein 2, E3 ubiquitin protein ligase	Mycbp2	D4A2D3	D4A2D3_RAT	499 kDa	6.2491	1.7852	8.3069	3.2841	4.8641	3.3317	-0.611526	0.130195
Thrombomodulin	Thbd	O35370	O35370_RAT	62 kDa	1.025	9.3628	3.0969	5.8977	1.055	2.1148	-0.611362	0.130259
Eukaryoticptide chain release factor GTP-binding subunit ERF3B-like	Gspt1	Q6AYD5	Q6AYD5_RAT	69 kDa	6.8329	3.6517	5.8911	6.3426	8.0768	7.5357	0.61296	0.130411
Polypeptide N-acetylgalactosaminyltransferase (Fragment)	Galnt2	B5DF50	B5DF50_RAT	64 kDa	6.1962	5.1524	8.0703	5.0122	3.3629	5.8882	-0.610533	0.130442
B-cell scaffold protein with ankyrin repeats 1	Bank1	M0RAD7	M0RAD7_RAT	89 kDa	5.9444	5.0632	2.6375	4.8804	3.4993	0.75066	-0.609086	0.131102
Isoform 2 of 6-phosphofructo-2-kinase/fructose-2,6-bisphosphatase 3	Pfkfb3	O35552-2	F263_RAT	62 kDa	0.88352	0	0.88879	0	3.0534	1.5013	0.611534	0.13122
Elongator complex protein 2	Elp2	Q496Z0	ELP2_RAT	92 kDa	11.021	12.192	11.215	15.182	13.588	12.896	0.611412	0.131233
Programmed cell death 11	Pdcd11	D3ZNI3	D3ZNI3_RAT	209 kDa	2.4395	3.1612	3.3107	2.6721	0.83992	1.7938	-0.608347	0.131331
Nudix (Nucleoside diphosphate linked moiety X)-type motif 14 (Predicted)	Nudt14	D4A1D4	D4A1D4_RAT	24 kDa	1.767	4.3587	2.6664	1.4762	2.3422	1.5013	-0.608347	0.131331
Isoform Short of 14-3-3 protein beta/alpha	Ywhab	P35213-2	1433B_RAT	28 kDa	69.341	67.239	72.442	65.503	66.535	62.446	-0.608306	0.131335
Uncharacterized protein	4 SV	F1M195	F1M195_RAT	10 kDa	9.7716	8.5832	8.7144	6.5054	7.2841	7.2838	-0.607588	0.131562
Ufm1-specific protease 2	Ufsp2	Q5XIB4	UFSP2_RAT	52 kDa	0.75016	1.621	0	1.6673	2.6613	1.6759	0.610085	0.131601
Ribose-phosphate pyrophosphokinase I -like	LOC314140	A0A0G2JSV3	A0A0G2JSV3_RAT	35 kDa	23.024	17.149	18.949	19.921	22.903	25.183	0.609467	0.131734
Transducin beta-like protein 3	Tbl3	Q5U2W5	TBL3_RAT	88 kDa	1.9642	3.7056	0.93658	3.7021	2.951	3.7907	0.609288	0.131755
Uncharacterized protein	4 SV	A0A0G2KAP8	A0A0G2KAP8_RAT	43 kDa	1.9249	2.8973	2.7521	2.7338	5.4475	3.5733	0.608701	0.132141
Angiotensin-converting enzyme	Ace	P47820	ACE_RAT	151 kDa	10.654	12.897	10.201	8.9511	8.8139	9.3886	-0.605975	0.132141
Soluble guanylyl cyclase beta 1 subunit	2 SV	Q8CH85	Q8CH85_RAT	70 kDa	2.5329	1.0265	1.0112	3.5429	2.5741	1.7652	0.608566	0.13219
Isoform 2 of Plasminogen activator inhibitor 1 RNA-binding protein	Serbp1	Q6AXS5-2	PAIRB_RAT	43 kDa	7.7274	9.1156	10.093	9.1959	12.356	11.937	0.608478	0.132244
[truncated: 2,047 more rows]
