# Supplementary material for: Biological Effects of Korean Red Ginseng Polysaccharides in Aged Rat Using Global Proteomic Approach
Source: Molecules. 2020 Jul 1;25(13):3019. doi: 10.3390/molecules25133019 (PMC7412055; doi:10.3390/molecules25133019)
Supplement: Supplementary file 1 [file molecules-25-03019-s001.zip › Supplementary Files/Supplemental-Table/Supplemental-Table-4.-Liver-protein-list.xlsx]

## Sheet: Supplemental Table 4
Supplemental Table 4. liver protein list
Identified Proteins	Gene	Accession Number	Uniprot ID	Molecular Weight	1_N1	1_N2	1_N3	2_H1	2_H2	2_H3	STN	p-value
Plectin	Plec	Q6S395	Q6S395_RAT	518 kDa	203.6	223.24	209.65	121.71	131.29	110.74	-10.2053	0
Carbamoyl-phosphate synthase [ammonia], mitochondrial	Cps1	P07756	CPSM_RAT	165 kDa	3696.9	3627.5	3566.2	3361.4	3309	3331.8	-10.1812	0
Fatty acid synthase	Fasn	P12785	FAS_RAT	273 kDa	896.5	808.61	846.77	727.77	714.78	688.31	-8.60438	0
Desmoplakin	Dsp	F1LMV6	F1LMV6_RAT	332 kDa	80.536	83.972	78.227	44.582	46.767	35.24	-6.40238	0
RCG34348, isoform CRA_a	Krt33a	Q6IFW1	Q6IFW1_RAT	46 kDa	22.025	26.439	25.073	6.4077	2.1786	4.7551	-6.1569	0
Spectrin alpha chain, non-erythrocytic 1	Sptan1	A0A0G2JZ69	A0A0G2JZ69_RAT	287 kDa	350.01	374.87	363.88	296.55	292.71	293.21	-5.89188	0
Amylo-1, 6-glucosidase, 4-alpha-glucanotransferase (Glycogen debranching enzyme, glycogen storage disease type III) (Predicted), isoform CRA_a	Agl	D4AEH9	D4AEH9_RAT	174 kDa	339.72	352.72	350.62	287.69	284.02	274.64	-5.7106	0
Filamin B	Flnb	A0A0G2JXT8	A0A0G2JXT8_RAT	278 kDa	314.38	322.09	301.46	263.13	252.11	250.42	-5.20887	0
Lysophospholipase-like 1	Lyplal1	D3ZFS7	D3ZFS7_RAT	26 kDa	8.3252	13.701	11.853	0	0	0	-4.85919	0
Betaine--homocysteine S-methyltransferase 1	Bhmt	A0A0G2JSK9	A0A0G2JSK9_RAT	45 kDa	373.33	357.47	374.89	431.2	449.29	435.39	5.54231	0
Elongation factor 1-alpha 1	Eef1a1	P62630	EF1A1_RAT	50 kDa	251.81	271.04	268.8	327.99	338.26	315.38	5.65621	0
Fatty acid-binding protein, liver	Fabp1	P02692	FABPL_RAT	14 kDa	834.63	784.32	834.74	907.84	925.49	927.6	6.02167	0
Spectrin beta chain	Sptb	A0A140UHX6	A0A140UHX6_RAT	268 kDa	8.8567	8.9506	11.719	32.863	34.68	36.509	6.27088	0
Beta-glo	Hbb-b1	Q6PDU6	Q6PDU6_RAT	16 kDa	129.9	132.78	134.2	172.11	205.52	199.29	6.76978	0
Alpha-2-macroglobulin	A2m	P06238	A2MG_RAT	164 kDa	4.6451	5.9821	6.0486	33.965	37.681	28.547	7.69336	0
Globin a4	Hbb	A0A0G2JSW3	A0A0G2JSW3_RAT	16 kDa	767.84	746.88	740.65	991.74	1005.1	1061.6	15.6571	0
Hemoglobin subunit alpha-1/2	Hba1	P01946	HBA_RAT	15 kDa	562.88	536.36	532.99	837.73	799.21	775.43	16.9294	0
Brefeldin A-inhibited guanine nucleotide-exchange protein 2	Arfgef2	Q7TSU1	BIG2_RAT	202 kDa	18.393	16.842	19.397	45.002	35.153	36.71	4.64065	1.11638e-06
Cystathionase (Cystathionine gamma-lyase)	LOC103691744	Q9EQS4	Q9EQS4_RAT	44 kDa	209.16	217.38	212.31	248.17	262.2	278.63	4.85567	1.11638e-06
Peroxisomal bifunctional enzyme	Ehhadh	P07896	ECHP_RAT	79 kDa	217.98	211.41	197.23	160.42	168.47	176.75	-4.27791	2.23277e-06
Glycogen phosphorylase, liver form	Pygl	P09811	PYGL_RAT	97 kDa	350.01	356.73	340.5	297.82	301.15	301.58	-4.20365	3.34915e-06
Ornithine carbamoyltransferase, mitochondrial	Otc	P00481	OTC_RAT	40 kDa	235.89	239.18	230.04	194.91	198.3	187.68	-4.18276	3.34915e-06
Endoplasmin	Hsp90b1	A0A0A0MY09	A0A0A0MY09_RAT	93 kDa	342.84	334.27	349.41	291.36	305	285.6	-4.17623	3.34915e-06
Mitochondrial pyruvate carrier 1	Mpc1	P63031	MPC1_RAT	12 kDa	34.039	36.607	31.341	14.951	19.608	14.265	-4.14441	3.34915e-06
Leucyl-tRNA synthetase	Lars	Q5PPJ6	Q5PPJ6_RAT	134 kDa	58.752	64.695	64.596	92.779	96.903	84.921	4.33724	4.46553e-06
Aldehyde dehydrogenase, mitochondrial	Aldh2	F1LN88	F1LN88_RAT	57 kDa	248.26	262.89	270.42	215.18	214.94	225.85	-4.05084	5.58191e-06
Spectrin beta chain	Sptbn2	F1MA36	F1MA36_RAT	271 kDa	136.89	127.7	134.55	100.66	92.823	111.78	-3.99411	5.58191e-06
D-beta-hydroxybutyrate dehydrogenase, mitochondrial	Bdh1	P29147	BDH_RAT	38 kDa	142.71	148.11	155.59	111.44	124.6	114.32	-3.89649	5.58191e-06
Peroxiredoxin-1	Prdx1	Q63716	PRDX1_RAT	22 kDa	216.35	218.85	216.44	252.46	268.89	263.73	4.30384	5.58191e-06
S-adenosylmethionine synthase	Mat1a	F1LZ34	F1LZ34_RAT	43 kDa	97.861	102.22	100.41	131.81	135.32	129.09	4.08876	1.00474e-05
Aldehyde oxidase 1	Aox1	F1LRQ1	F1LRQ1_RAT	147 kDa	259	262.86	283.34	314.4	319.35	309.6	4.13174	1.00474e-05
AHNAK nucleoprotein	Ahnak	A0A0G2JU96	A0A0G2JU96_RAT	572 kDa	2.5305	2.4751	1.2097	4.8685	18.369	12.118	3.98783	1.22802e-05
Sperm-associated antigen 9	Spag9	E9PSJ4	E9PSJ4_RAT	146 kDa	4.444	1.1964	3.6292	16.609	12.191	11.361	3.88772	1.33966e-05
Microtubule-associated protein	Map4	A0A0G2JW88	A0A0G2JW88_RAT	233 kDa	7.8253	7.8876	10.24	22.089	26.297	18.345	3.88919	1.33966e-05
Syntaxin-3	Stx3	Q08849	STX3_RAT	33 kDa	29.149	16.925	12.467	10.887	9.6104	1.1651	-3.71694	2.23277e-05
Spectrin, alpha, erythrocytic 1	Spta1	D4A678	D4A678_RAT	280 kDa	8.5204	10.229	10.417	21.908	22.294	24.107	3.64807	2.23277e-05
RAN-binding protein 2	Ranbp2	M0R3M4	M0R3M4_RAT	344 kDa	5.9934	5.6643	6.1503	22.38	13.7	16.049	3.6557	2.23277e-05
Isoform 2 of E3 ubiquitin-protein ligase TRIP12	Trip12	F1LP64-2	TRIPC_RAT	218 kDa	0	0.87714	1.7743	6.916	8.7426	9.7999	3.50491	2.56768e-05
Glutathione S-transferase alpha-3	Gsta3	P04904	GSTA3_RAT	25 kDa	367.99	359.18	344.13	413.76	386.72	405.39	3.63254	2.56768e-05
Maleylacetoacetate isomerase	Gstz1	P57113	MAAI_RAT	24 kDa	136.37	137.71	144.88	105.1	108.2	117.71	-3.65197	2.67932e-05
Dimethylaniline monooxygenase [N-oxide-forming]	Fmo5	A0A0G2JSQ2	A0A0G2JSQ2_RAT	60 kDa	53.399	51.44	50.801	34.738	30.308	33.851	-3.58808	2.67932e-05
Membrane-associated progesterone receptor component 1	Pgrmc1	P70580	PGRC1_RAT	22 kDa	54.595	60.454	58.415	36.671	36.906	40.622	-3.57583	2.67932e-05
Inositol 1,4,5-trisphosphate receptor type 2	Itpr2	P29995	ITPR2_RAT	307 kDa	61.418	55.932	57.017	41.185	37.157	36.509	-3.57455	2.67932e-05
Tyrosine-protein phosphatase non-receptor type 23	Ptpn23	F1M951	F1M951_RAT	182 kDa	1.7124	4.7281	0.88716	11.587	10.3	11.049	3.48389	3.01423e-05
Alpha-1-inhibitor 3	A1i3	P14046	A1I3_RAT	164 kDa	625.23	610.82	593.52	666.68	652.02	666.18	3.43535	3.7957e-05
Ubiquitin-specificptidase 24	Usp24	F1LSM0	F1LSM0_RAT	294 kDa	16.032	26.888	23.531	33.645	39.785	40.464	3.44251	3.7957e-05
Myosin-11	Myh11	E9PTU4	E9PTU4_RAT	227 kDa	26.57	29.409	27.345	43.817	39.634	49.844	3.36279	4.13062e-05
Activating signal cointegrator 1 complex subunit 3	Ascc3	A0A0A0MY43	A0A0A0MY43_RAT	251 kDa	8.8567	11.508	13.021	24.343	22.294	24.339	3.38383	4.13062e-05
Phosphoserine aminotransferase	Psat1	Q68FU2	Q68FU2_RAT	41 kDa	3.0894	1.909	1.8818	9.5797	9.8202	12.13	3.41058	4.13062e-05
Cytochrome P450, family 2, subfamily c, polypeptide 7	Cyp2c7	Q4QQW7	Q4QQW7_RAT	56 kDa	53.932	56.027	42.242	36.469	30.061	31.711	-3.42452	4.13062e-05
Paternally-expressed 3	Peg3	D4AB33	D4AB33_RAT	181 kDa	7.8397	8.4327	6.0148	0	0.77137	0.87542	-3.40218	4.13062e-05
Eukaryotic translation initiation factor 4 gamma, 1	Eif4g1	D3ZU13	D3ZU13_RAT	176 kDa	51.643	51.892	47.448	70.062	71.407	69.59	3.3158	4.24226e-05
Glutamyl-prolyl-tRNA synthetase	Eprs	A0A0G2JZI2	A0A0G2JZI2_RAT	170 kDa	229.11	231.44	221	263.98	257.23	263.95	3.31769	4.24226e-05
Similar to KIAA0368	Ecpas	F1M446	F1M446_RAT	204 kDa	37.368	29.951	31.637	51.256	49.46	50.816	3.34624	4.24226e-05
Elongation factor 2	Eef2	P05197	EF2_RAT	95 kDa	255.44	252.33	257.08	222.93	222.57	217.99	-3.27431	4.57717e-05
3-ketoacyl-CoA thiolase A,roxisomal	Acaa1a	P21775	THIKA_RAT	44 kDa	87.143	86.246	85.186	70.277	61.627	62.145	-3.25631	5.35864e-05
Vacuolar protein sorting 13 homolog A	Vps13a	D4A899	D4A899_RAT	267 kDa	48.94	57.457	52.086	36.514	37.157	32.858	-3.22846	6.25174e-05
Adenosylhomocysteinase	Ahcy	P10760	SAHH_RAT	48 kDa	164.33	173.74	168.57	193.7	198.12	205.55	3.24263	6.25174e-05
Golgi brefeldin A-resistant guanine nucleotide exchange factor 1	Gbf1	A0A0G2K3N1	A0A0G2K3N1_RAT	205 kDa	8.6717	6.4083	11.793	18.89	16.672	23.838	3.16063	6.47502e-05
Alpha-1-macroglobulin	A1m	Q63041	A1M_RAT	167 kDa	461.11	479.54	485.02	530.16	519.59	507.15	3.1945	6.47502e-05
A-kinase-anchoring protein 9	Akap9	A0A0G2K548	A0A0G2K548_RAT	442 kDa	5.061	4.7905	4.7936	15.757	13.624	12.17	3.12302	6.6983e-05
Glutathione S-transferase Mu 2	Gstm2	P08010	GSTM2_RAT	26 kDa	357.05	342.6	359.7	385.38	378.06	411.51	3.14242	6.6983e-05
Acyl-CoA synthetase family member 2, mitochondrial	Acsf2	Q499N5	ACSF2_RAT	68 kDa	7.1825	10.412	12.722	21.455	21.033	21.257	3.14444	6.6983e-05
Pyruvate carboxylase, mitochondrial	Pc	P52873	PYC_RAT	130 kDa	375.14	396.33	383.01	342.22	340.59	355.98	-3.16513	6.80994e-05
Kinesin family member 13B	Kif13b	A0A0G2K8Z9	A0A0G2K8Z9_RAT	205 kDa	30.899	37.501	40.2	49.458	53.071	55.55	3.07636	6.92157e-05
E3 ubiquitin-protein ligase HUWE1	Huwe1	A0A0G2JVW5	A0A0G2JVW5_RAT	448 kDa	43.899	42.497	38.002	58.727	54.788	63.445	3.1052	6.92157e-05
Spectrin beta chain	Sptbn1	G3V6S0	G3V6S0_RAT	273 kDa	222.04	244.92	222.48	205.41	205.03	186.04	-3.13068	7.25649e-05
ATP-binding cassette, subfamily A (ABC1), member 8a	Abca8a	D3ZCF8	D3ZCF8_RAT	185 kDa	149.7	146.19	149.39	122.28	115.06	130.57	-3.1073	7.36813e-05
ATP synthase subunit beta, mitochondrial	Atp5f1b	P10719	ATPB_RAT	56 kDa	307.97	318.23	317.71	270.07	279.71	290.89	-3.0601	7.81468e-05
Staphylococcal nuclease domain-containing protein 1	Snd1	Q66X93	SND1_RAT	102 kDa	160.15	159.84	158.74	128.95	133.69	138.28	-3.02965	8.70779e-05
UDP-glucuronosyltransferase 2B15	Ugt2b15	P36511	UDB15_RAT	61 kDa	72.414	62.693	66.343	51.733	43.522	52.336	-3.01	8.70779e-05
Catechol O-methyltransferase	Comt	P22734	COMT_RAT	30 kDa	119.7	132.94	133.38	152.48	159.21	150.84	3.02489	8.81943e-05
Dimethylglycine dehydrogenase	Dmgdh	Q5RKL4	Q5RKL4_RAT	96 kDa	250.54	254.58	261.15	229.83	226.71	217.52	-2.97345	9.15434e-05
Mast cell protease 2	Mcpt2	P00770	MCPT2_RAT	27 kDa	14.211	14.611	18.39	6.3219	7.6551	5.7884	-2.9486	9.93581e-05
Ribosome-binding protein 1	Rrbp1	F1M853	F1M853_RAT	158 kDa	182.93	192.62	197.72	222.51	213.52	223.72	2.9594	0.000102707
Clathrin heavy chain	Cltc	F1M779	F1M779_RAT	192 kDa	353.14	357.04	344.89	310.89	322.18	320.27	-2.87797	0.00013285
Isoamyl acetate-hydrolyzing esterase 1 homolog	Iah1	Q711G3	IAH1_RAT	28 kDa	26.6	22.814	24.57	35.014	39.627	40.117	2.89	0.000148479
SPG11, spatacsin vesicle-trafficking-associated	Spg11	A0A0G2JZP7	A0A0G2JZP7_RAT	278 kDa	1.2652	1.2787	0	7.3028	6.1929	6.916	2.89118	0.000148479
10 kDa heat shock protein, mitochondrial	Hspe1	P26772	CH10_RAT	11 kDa	66.075	67.113	73.129	74.756	93.68	95.103	2.84909	0.000159643
Long-chain-fatty-acid--CoA ligase 1	Acsl1	P18163	ACSL1_RAT	78 kDa	318.26	295.92	299.13	277.28	267.18	276.79	-2.75793	0.000165225
Protein transport protein sec16	Sec16a	D3ZN76	D3ZN76_RAT	253 kDa	8.8964	10.488	11.312	21.56	18.879	19.877	2.81531	0.000179738
Coatomer subunit alpha	Copa	G3V6T1	G3V6T1_RAT	138 kDa	181.23	170.15	181.66	157.1	152.51	150.57	-2.71142	0.000193134
Mitochondrial ribosomal protein L55	Mrpl55	D3ZF99	D3ZF99_RAT	15 kDa	4.0045	2.0337	4.1788	8.5435	13.072	9.5103	2.7463	0.000194251
Mitochondrial carnitine/acylcarnitine carrier protein	Slc25a20	Q66HP8	Q66HP8_RAT	33 kDa	53.003	59.105	55.14	41.642	41.488	39.036	-2.70774	0.000199833
Glutathione S-transferase alpha-2	Gsta2	P04903	GSTA2_RAT	26 kDa	201.91	183.55	221.3	172.75	178.27	178.97	-2.70748	0.000199833
CDGSH iron sulfur domain 3	Cisd3	A0A0G2JW34	A0A0G2JW34_RAT	14 kDa	32.814	33.252	36.275	26.187	16.939	22.985	-2.69278	0.000203182
D-dopachrome decarboxylase	Ddt	P80254	DOPD_RAT	13 kDa	223.22	233.44	222.67	246.93	249.95	267.03	2.72306	0.000216578
Isoform 2 of AP-2 complex subunit beta	Ap2b1	P62944-2	AP2B1_RAT	106 kDa	72.755	73.966	70.215	58.96	50.915	57.714	-2.65444	0.000224393
Importin 5	Ipo5	D4A781	D4A781_RAT	124 kDa	8.4434	9.2583	9.2324	15.66	20.93	17.46	2.70036	0.000233324
Actin, cytoplasmic 1	Actb	P60711	ACTB_RAT	42 kDa	225.52	234.4	230.12	247.85	256.2	270.27	2.70132	0.000233324
Sodium/potassium-transporting ATPase subunit alpha-1	Atp1a1	P06685	AT1A1_RAT	113 kDa	108.83	123.11	106.62	89.856	94.204	95.487	-2.63251	0.000235557
Cytochrome P450 2E1	Cyp2e1	P05182	CP2E1_RAT	57 kDa	63.839	66.654	72.575	46.729	55.021	54.009	-2.61652	0.000254535
Argininosuccinate synthase	Ass1	P09034	ASSY_RAT	46 kDa	310.95	289.06	293.11	320.81	331.12	332.66	2.65711	0.000255652
Aflatoxin B1 aldehyde reductase member 3	Akr7a3	P38918	ARK73_RAT	37 kDa	53.378	53.07	52.459	67.43	69.963	69.796	2.63974	0.000256768
Fumarylacetoacetase	Fah	P25093	FAAA_RAT	46 kDa	136.16	140.21	163.5	173.77	170.38	165.58	2.64533	0.000256768
Microsomal triglyceride transfer protein	Mttp	D4A1W8	D4A1W8_RAT	99 kDa	135.9	135.66	127.39	120.27	107.86	108.53	-2.60268	0.000263466
Integral membrane transport protein UST4r	UST4r	Q498U8	Q498U8_RAT	55 kDa	10.058	12.671	13.029	2.7927	5.7101	5.8757	-2.5798	0.000280212
ATP synthase subunit alpha, mitochondrial	Atp5f1a	P15999	ATPA_RAT	60 kDa	197.61	191.96	197.65	166.32	174.9	174.17	-2.56808	0.000280212
Vesicle-trafficking protein SEC22b	Sec22b	Q4KM74	SC22B_RAT	25 kDa	30.075	31.704	34.365	21.702	18.141	22.627	-2.56636	0.000280212
Histone H4	Hist1h4b	P62804	H4_RAT	11 kDa	124.93	138.65	119.12	158.17	138.27	151.6	2.60653	0.000289143
Fatty acid-binding protein, brain	Fabp7	P55051	FABP7_RAT	15 kDa	36.041	35.723	35.52	49.375	53.798	45.4	2.60723	0.000289143
Fc fragment of IgG-binding protein-like 1	Fcgbpl1	F7EZQ4	F7EZQ4_RAT	276 kDa	7.7058	6.14	7.0973	1.6606	2.5498	0.87542	-2.52826	0.000291376
ATP-binding cassette sub-family D member 3	Abcd3	P16970	ABCD3_RAT	75 kDa	46.132	48.1	50.384	31.356	34.969	38.501	-2.5241	0.000291376
Protein disulfide-isomerase A3	Pdia3	P11598	PDIA3_RAT	57 kDa	182.91	180.54	177.02	157.53	157.01	157.58	-2.52136	0.000291376
Small nuclear ribonucleoprotein D1	Snrpd1	B2RZB7	B2RZB7_RAT	13 kDa	10.617	10.701	10.923	3.5787	4.9202	3.9064	-2.50393	0.000307005
NSFL1 cofactor p47	Nsfl1c	O35987	NSF1C_RAT	41 kDa	6.8248	4.3249	4.8842	11.016	11.416	15.334	2.54224	0.000307005
Baculoviral IAP repeat-containing 6	Birc6	A0A0G2JZ53	A0A0G2JZ53_RAT	434 kDa	24.993	25.244	24.546	32.344	41.556	36.353	2.54431	0.000307005
Fructose-bisphosphate aldolase	Aldob	Q66HT1	Q66HT1_RAT	40 kDa	381.23	409.67	394.13	419.52	421.67	441.4	2.55295	0.000307005
Prohibitin	Phb	P67779	PHB_RAT	30 kDa	54.607	43.638	52.008	60.389	67.955	66.419	2.49933	0.00033938
Rgs20 protein	Rgs20	B1H233	B1H233_RAT	27 kDa	5.0639	10.749	12.636	1.9775	2.1786	5.7778	-2.47699	0.000347195
Proteasome subunit beta type	Psmb5	G3V7Q6	G3V7Q6_RAT	29 kDa	12.677	10.349	10.473	18.824	20.624	20.834	2.49551	0.000348311
Glutathioneroxidase 1	Gpx1	P04041	GPX1_RAT	22 kDa	164.31	166.86	156.22	185.26	186.96	183.26	2.48888	0.000359475
Apolipoprotein B-100	Apob	F1M6Z1	F1M6Z1_RAT	510 kDa	412.04	424.53	415.97	389.58	392.81	377.2	-2.45144	0.000361708
UDP-glucuronosyltransferase	Ugt2b	F1LM22	F1LM22_RAT	61 kDa	89.729	78.024	84.468	68.071	66.812	68.741	-2.44409	0.000363941
Phosphoribosylformylglycinamidine synthase	Pfas	A0A0G2JTN4	A0A0G2JTN4_RAT	144 kDa	34.838	38.286	35.082	52.964	47.917	46.602	2.47458	0.000371756
Aldehyde oxidase 3	Aox3	A0A0G2K1Z5	A0A0G2K1Z5_RAT	147 kDa	212.79	226.88	226.88	254.71	246.45	241.2	2.46236	0.000381803
HECT domain E3 ubiquitin protein ligase 1	Hectd1	D3ZLS5	D3ZLS5_RAT	289 kDa	15.343	14.76	12.312	23.309	20.5	26.877	2.45383	0.000388501
Hydroxyacyl-coenzyme A dehydrogenase, mitochondrial	Hadh	Q9WVK7	HCDH_RAT	34 kDa	181.78	191.1	194.47	164.39	171.81	164.23	-2.42289	0.000389618
Serine/threonine-protein kinase A-Raf	Araf	P14056	ARAF_RAT	68 kDa	0.82656	0	1.6548	5.7698	5.8806	5.3217	2.4504	0.000398549
Vacuolar protein sorting 13 homolog D	Vps13d	A0A0G2JYD4	A0A0G2JYD4_RAT	488 kDa	0	4.591	2.6043	9.1403	9.9086	6.0849	2.45158	0.000398549
High affinity immunoglobulin epsilon receptor subunit gamma	Fcer1g	P20411	FCERG_RAT	10 kDa	2.0023	0	2.0894	10.679	4.3572	4.7551	2.44301	0.000405247
2,4-dienoyl CoA reductase 1, mitochondrial, isoform CRA_a	Decr1	G3V734	G3V734_RAT	36 kDa	90.419	92.243	89.918	71.147	80.011	72.262	-2.38964	0.000427575
Tenascin C	Tnc	A0A0G2K1L0	A0A0G2K1L0_RAT	222 kDa	4.7796	6.7036	16.12	2.6925	3.2915	4.0286	-2.38499	0.000428691
Glutamyl aminopeptidase	Enpep	P50123	AMPE_RAT	108 kDa	22.497	22.49	19.194	11.702	12.431	13.698	-2.38359	0.000428691
Ubiquitin-specificptidase 47	Usp47	F1MAA1	F1MAA1_RAT	155 kDa	11.66	10.049	13.859	19.308	20.032	22.69	2.42643	0.000436506
Similar to TRS85 homolog (Predicted)	Trappc8	F1M9W9	F1M9W9_RAT	160 kDa	6.2984	2.6314	3.5486	9.0782	10.943	11.367	2.41658	0.000438738
Kynurenine--oxoglutarate transaminase 3	Kyat3	Q58FK9	KAT3_RAT	51 kDa	37.343	35.96	34.111	50.61	52.584	42.469	2.42094	0.000438738
Poly [ADP-ribose] polymerase 1	Parp1	P27008	PARP1_RAT	113 kDa	4.2193	1.7543	3.5486	9.0598	8.4992	9.6296	2.42588	0.000438738
Globin a2	LOC689064	A0A1K0FUA6	A0A1K0FUA6_RAT	16 kDa	106.11	111.62	110.29	127.49	129.27	128.27	2.41415	0.000439855
3-alpha-hydroxysteroid dehydrogenase	Akr1c9	P23457	DIDH_RAT	37 kDa	169.28	147.76	156.68	167.25	179.41	192.2	2.40292	0.000443204
Histone H1.4	Hist1h1e	P15865	H14_RAT	22 kDa	54.242	50.122	53.144	35.739	45.253	37.697	-2.36446	0.000452135
RCG45398	Sardh	F1LRY5	F1LRY5_RAT	101 kDa	152.22	161.67	165.85	140.53	141.57	136.75	-2.35417	0.000462183
Estradiol 17-beta-dehydrogenase 11	Hsd17b11	Q6AYS8	DHB11_RAT	33 kDa	38.733	37.205	32.775	48.621	54.427	43.632	2.38741	0.000464415
Alanine--glyoxylate aminotransferase 2, mitochondrial	Agxt2	Q64565	AGT2_RAT	57 kDa	60.378	60.782	73.534	51.282	49.55	52.107	-2.32914	0.000475579
UDP-glucuronosyltransferase	Ugt2b15	D3ZLR6	D3ZLR6_RAT	60 kDa	118.63	107.14	107.67	89.775	94.525	97.666	-2.30061	0.000502372
Glutathione S-transferase P	Gstp1	P04906	GSTP1_RAT	23 kDa	35.606	38.068	32.068	24.575	23.497	25.885	-2.29629	0.000503489
RCG26543, isoform CRA_b	Srp14	B2RYW7	B2RYW7_RAT	13 kDa	14.318	10.701	8.8336	4.7716	6.1502	3.9064	-2.29544	0.000505721
Ski2-like RNA helicase	Skiv2l	A0A0G2QC02	A0A0G2QC02_RAT	137 kDa	16.937	18.662	14.073	25.895	28.686	23.314	2.32983	0.000507954
Cytochrome c oxidase subunit 2	COX2	Q5UAJ6	Q5UAJ6_RAT	26 kDa	29.472	29.683	35.105	44.367	41.589	43.312	2.3213	0.000513536
Hydroxyacid oxidase 2	Hao2	Q07523	HAOX2_RAT	39 kDa	29.318	35.605	27.174	20.491	21.955	19.8	-2.28394	0.000515769
Hyou1 protein	Hyou1	Q6P136	Q6P136_RAT	111 kDa	146.79	163.93	156.15	134.97	143.12	130.68	-2.26849	0.000535864
DEAH (Asp-Glu-Ala-His) box polypeptide 9 (Predicted)	Dhx9	D4A9D6	D4A9D6_RAT	132 kDa	64.59	68.866	72.618	54.372	52.486	57.68	-2.26081	0.000540329
Regulator of microtubule dynamics protein 3	Rmdn3	Q66H15	RMD3_RAT	52 kDa	10.798	11.138	6.168	5.2402	4.5829	1.3021	-2.25687	0.000557075
Triosephosphate isomerase	Tpi1	P48500	TPIS_RAT	27 kDa	104.81	105.95	115.69	133.03	118.93	127.91	2.26165	0.000568239
Fibronectin	Fn1	F1LST1	F1LST1_RAT	263 kDa	126.77	113.73	132.31	110.13	102.15	107.92	-2.24842	0.000579403
Gelsolin	Gsn	Q68FP1	GELS_RAT	86 kDa	1.6828	4.1494	0	4.1516	9.2054	7.8628	2.25505	0.000587217
Da1-12	2 SV	Q7TP07	Q7TP07_RAT	167 kDa	16.112	16.54	19.532	12.171	8.67	8.5188	-2.2381	0.000595032
Peptidyl-prolyl cis-trans isomerase A	Ppia	P10111	PPIA_RAT	18 kDa	129.01	135.86	129.14	145.92	146.2	158.58	2.2449	0.00061736
Oxysterol-binding protein	Osbp	D4A9D8	D4A9D8_RAT	78 kDa	0.96407	1.9321	1.7143	5.0285	7.1742	5.7369	2.24288	0.000619593
DNA-directed RNA polymerase subunit beta	Polr2b	G3V8Y5	G3V8Y5_RAT	134 kDa	2.3225	5.3436	2.0969	6.9083	13.228	5.8253	2.23824	0.000630756
Cordon-bleu WH2 repeat protein-like 1	Cobll1	F1M124	F1M124_RAT	131 kDa	0	0	2.3734	4.8209	8.1174	3.7913	2.22204	0.000649735
Ethylmalonyl-CoA decarboxylase	Echdc1	Q6AYG5	ECHD1_RAT	33 kDa	10.288	10.361	10.209	19.106	17.416	17.259	2.22322	0.000649735
Atrial natriureticptide receptor 1	Npr1	P18910	ANPRA_RAT	119 kDa	8.746	10.111	7.625	2.908	0	6.5708	-2.19386	0.000653084
Glutathione S-transferase, theta 3	Gstt3	D3Z8I7	D3Z8I7_RAT	23 kDa	108.85	111.57	101.45	94.858	90.595	88.222	-2.1891	0.0006542
3-hydroxybutyrate dehydrogenase type 2	Bdh2	D4A1J4	BDH2_RAT	27 kDa	2.7866	2.8257	2.7805	7.4441	8.4887	7.8766	2.2188	0.000656433
Family with sequence similarity 114, member A1	Fam114a1	D4A777	D4A777_RAT	61 kDa	3.3602	1.7367	1.7143	5.5678	8.1048	7.634	2.21439	0.000658666
Brefeldin A-inhibited guanine nucleotide-exchange protein 1	Arfgef1	D4A631	BIG1_RAT	208 kDa	5.061	7.5897	8.7	13.389	16.101	12.066	2.20703	0.000662015
Glycine-N-acyltransferase-like 1	Glyatl1	B1H250	B1H250_RAT	34 kDa	81.514	72.001	86.578	68.259	64.817	64.288	-2.18116	0.000662015
Dimethylglycine dehydrogenase, mitochondrial	Dmgdh	Q63342	M2GD_RAT	96 kDa	13.61	12.98	12.241	5.8123	7.6493	6.1279	-2.17473	0.000665364
Serine/threonine-protein kinase mTOR	Mtor	A0A0G2JX74	A0A0G2JX74_RAT	288 kDa	35.92	40.403	39.935	53.488	45.618	52.744	2.1997	0.000675412
Hemoglobin subunit beta-1	Hbb	P02091	HBB1_RAT	16 kDa	26.332	30.772	16.953	36.81	37.599	30.06	2.20026	0.000675412
Thyroid hormone receptor interactor 11	Trip11	D4ABD7	D4ABD7_RAT	226 kDa	20.14	25.573	26.043	34.08	33.442	34.075	2.18962	0.000678761
Similar to CG12279-PA	Tstd3	G3V8W9	G3V8W9_RAT	18 kDa	0	2.0337	2.0894	6.4077	4.3572	7.1327	2.17234	0.000701088
Talin 2	Tln2	D3ZA84	D3ZA84_RAT	272 kDa	97.745	84.309	98.409	80.987	76.652	77.545	-2.16642	0.000702205
L-lactate dehydrogenase	Ldha	B5DEN4	B5DEN4_RAT	36 kDa	297.01	298.96	291.5	275.27	272.02	268.45	-2.1643	0.000714485
Myosin, heavy polypeptide 9, non-muscle	Myh9	G3V6P7	G3V6P7_RAT	226 kDa	591.57	587.36	548.72	564.84	549.71	520.91	-2.14192	0.000758024
Cytochrome P450 2D3	Cyp2d1	A0A0G2JSU8	A0A0G2JSU8_RAT	57 kDa	84.952	83.33	80.088	66.796	70.242	69.333	-2.11847	0.000793748
LDL receptor-related protein 1	Lrp1	G3V928	G3V928_RAT	505 kDa	275.44	261.29	261.87	237.86	242.81	250.69	-2.11436	0.000829473
Aquaporin-1	Aqp1	P29975	AQP1_RAT	29 kDa	5.4982	4.5329	3.2683	0	0	0.98458	-2.1022	0.000845102
3-hydroxyisobutyrate dehydrogenase, mitochondrial	Hibadh	P29266	3HIDH_RAT	35 kDa	81.784	71.858	73.736	61.417	62.239	63.561	-2.09653	0.00086743
Protein disulfide-isomerase A4	Pdia4	G3V6T7	G3V6T7_RAT	73 kDa	89.015	92.762	84.151	74.63	77.492	71.129	-2.09347	0.000875244
Ring finger protein 213	Rnf213	F1M0R1	F1M0R1_RAT	583 kDa	27.835	34.872	28.555	20.626	21.757	21.758	-2.06958	0.000921016
Na(+)/H(+) exchange regulatory cofactor NHE-RF3	Pdzk1	Q9JJ40	NHRF3_RAT	57 kDa	18.927	21.713	20.3	12.138	14.791	11.277	-2.06875	0.000928831
HEAT repeat-containing 5B	Heatr5b	F1LST0	F1LST0_RAT	220 kDa	7.3835	3.3582	1.3021	12.106	8.67	7.3018	2.09492	0.000931063
Isoform L-type of Pyruvate kinase PKLR	Pklr	P12928-2	KPYR_RAT	59 kDa	119.42	115.53	110.97	100.99	102.61	95.382	-2.06115	0.000950042
Calpastatin	Cast	P27321	ICAL_RAT	77 kDa	2.5686	3.4495	0.79513	6.6232	7.5953	6.1199	2.08503	0.000967904
60S ribosomal protein L17	Rpl17	A0A0H2UHQ1	A0A0H2UHQ1_RAT	22 kDa	27.132	27.124	26.053	29.454	38.302	41.823	2.06968	0.000985766
Dihydropteridine reductase	Qdpr	P11348	DHPR_RAT	26 kDa	80.471	81.672	74.031	94.986	92.061	92.268	2.0704	0.000985766
RCG57812, isoform CRA_b	Slk	G3V7I8	G3V7I8_RAT	138 kDa	3.4838	3.5893	2.1295	7.3982	8.181	7.8577	2.03708	0.00107061
Acyl-coenzyme A oxidase	Acox2	F1LNW3	F1LNW3_RAT	77 kDa	148.72	140.81	148.02	124.03	136.48	126.36	-2.02212	0.00108624
Cytoskeleton-associated protein 5	Ckap5	F1M949	F1M949_RAT	188 kDa	2.3225	4.8679	2.4194	5.9542	9.6292	8.363	2.02776	0.00110634
Uncharacterized protein	4 SV	F1M4R9	F1M4R9_RAT	16 kDa	3.2625	4.6931	3.4826	2.0283	13.805	10.924	2.02978	0.00110634
High density lipoprotein binding protein (Vigilin)	Hdlbp	Q3KRF2	Q3KRF2_RAT	142 kDa	223.22	221.45	229.38	203.25	205.2	205.84	-2.01075	0.00114987
Nucleoporin 188	Nup188	F1LRC6	F1LRC6_RAT	171 kDa	8.6496	9.2123	9.0177	3.4542	4.6749	3.4952	-2.00911	0.00115546
Caspase-3	Casp3	P55213	CASP3_RAT	31 kDa	0	3.3124	2.0894	8.4774	6.1427	4.186	2.00938	0.00118337
Alpha-1,4 glucan phosphorylase	Pygb	G3V6Y6	G3V6Y6_RAT	97 kDa	17.98	18.42	17.743	12.455	10.199	10.505	-2.00152	0.00119565
Endoplasmic reticulum aminopeptidase 1	Erap1	Q9JJ22	ERAP1_RAT	106 kDa	27.642	27.916	29.83	21.588	21.637	16.633	-2.0003	0.00119788
NADH:ubiquinone oxidoreductase subunit B10	Ndufb10	D4A0T0	D4A0T0_RAT	21 kDa	21.742	23.952	23.233	19.66	11.892	14.102	-1.99605	0.00120681
Isocitrate dehydrogenase [NADP] cytoplasmic	Idh1	P41562	IDHC_RAT	47 kDa	112.06	103.78	108.96	120.72	129.43	121.56	1.9962	0.00122802
Metaxin 2	Mtx2	Q5U1Z9	Q5U1Z9_RAT	30 kDa	3.7155	2.8257	1.8537	6.5136	6.6023	8.8612	1.99524	0.00123249
Serineptidase inhibitor, Kazal type 5	LOC100910851	D3ZET2	D3ZET2_RAT	115 kDa	0	1.1964	0.77337	5.1486	4.3572	3.5426	1.99526	0.00123249
Steroid 17-alpha-hydroxylase/17,20 lyase	Cyp17a1	P11715	CP17A_RAT	57 kDa	9.8351	0.80091	1.5903	0.75653	0.77137	0.79919	-1.98899	0.00123919
Inter-alpha-trypsin inhibitor heavy chain 2	Itih2	D3ZFH5	D3ZFH5_RAT	92 kDa	25.301	27.656	23.786	35.324	36.6	32.624	1.9919	0.00124365
Family with sequence similarity 120A	Fam120a	D4AB03	D4AB03_RAT	122 kDa	16.24	12.25	15.829	25.383	20.879	20.889	1.99152	0.00125147
Ketohexokinase	Khk	Q02974	KHK_RAT	33 kDa	113.81	120.72	126.78	140.4	135.23	134.24	1.98894	0.00127156
Aldose reductase-related protein 1	Akr1b7	Q5RJP0	ALD1_RAT	36 kDa	1.9281	2.8634	2.8227	6.1382	6.2492	8.3974	1.97978	0.00128942
Histidine ammonia-lyase	Hal	P21213	HUTH_RAT	72 kDa	86.526	90.888	85.007	100.13	103.33	101.93	1.98066	0.00128942
Catenin (Cadherin associated protein), alpha 1	Ctnna1	Q5U302	Q5U302_RAT	100 kDa	50.292	50.531	57.995	42.469	43.424	40.237	-1.97227	0.00128942
40S ribosomal protein S5	Rps5	B0BN81	B0BN81_RAT	23 kDa	40.47	30.949	40.234	50.007	46.046	46.973	1.97843	0.00129835
Metalloreductase STEAP4	Steap4	Q4V8K1	STEA4_RAT	53 kDa	16.65	14.152	12.848	7.8686	9.3189	7.8338	-1.96866	0.00131175
Enoyl-CoA delta isomerase 2, mitochondrial	Eci2	Q5XIC0	ECI2_RAT	43 kDa	66.124	64.85	65.105	54.329	52.703	53.473	-1.96806	0.00132291
Coiled-coil domain-containing 167	Ccdc167	D3ZGM5	D3ZGM5_RAT	11 kDa	8.0091	14.236	12.536	4.2718	6.5358	7.1327	-1.96785	0.00132515
E3 ubiquitin-protein ligase	Nedd4	A0A0G2K8P3	A0A0G2K8P3_RAT	103 kDa	11.007	12.852	9.4827	16.44	16.92	20.677	1.97149	0.00132961
Fatty aldehyde dehydrogenase	Aldh3a2	A0A0G2JY43	A0A0G2JY43_RAT	65 kDa	59.83	64.457	63.417	57.947	49.629	45.359	-1.95837	0.0013631
Hydroxyacid oxidase 1	Hao1	B0BNF9	B0BNF9_RAT	41 kDa	90.855	90.712	88.187	74.259	73.967	81.225	-1.95542	0.00138878
14-3-3 protein epsilon	Ywhae	P62260	1433E_RAT	29 kDa	59.882	61.337	55.019	77.054	67.676	68.096	1.96139	0.0013899
NADH dehydrogenase (Ubiquinone) 1 beta subcomplex, 6 (Predicted)	Ndufb6	D3ZZ21	D3ZZ21_RAT	16 kDa	9.2194	5.7495	4.6547	15.508	13.531	7.8129	1.95886	0.00140441
Aminopeptidase N	Anpep	P15684	AMPN_RAT	109 kDa	44.984	47.538	49.276	33.069	40.905	36.992	-1.94587	0.00141557
UTP--glucose-1-phosphate uridylyltransferase	Ugp2	A0A0G2K542	A0A0G2K542_RAT	57 kDa	113.52	112.24	103.27	124.41	124.78	125.61	1.94573	0.00145018
CLPTM1, transmembrane protein	Clptm1	B2RYF6	B2RYF6_RAT	75 kDa	13.281	12.429	14.271	7.6521	7.2675	7.3304	-1.93675	0.00146023
Filamin A	Flna	C0JPT7	C0JPT7_RAT	280 kDa	159.86	147.72	163.17	144.57	142.98	133.27	-1.93445	0.00146581
Bile salt export pump	Abcb11	O70127	ABCBB_RAT	146 kDa	68.483	72.157	79.368	56.282	63.982	63.141	-1.9339	0.00146581
Vacuolar protein sorting 13 homolog C	Vps13c	D4A4K4	D4A4K4_RAT	419 kDa	90.481	80.309	83.245	64.443	70.599	80.164	-1.92848	0.00148925
Isoleucine-tRNA synthetase (Predicted)	Iars	F1LS86	F1LS86_RAT	144 kDa	56.538	60.695	67.255	77.776	71.397	72.086	1.93491	0.00149819
Cingulin	Cgn	D4A4X4	D4A4X4_RAT	137 kDa	21.887	24.707	29.598	17.138	20.293	15.442	-1.92137	0.00152275
SEC24 homolog B, COPII coat complex component	Sec24b	D3ZW15	D3ZW15_RAT	135 kDa	4.4971	3.3314	3.4291	7.7165	8.737	9.0278	1.9258	0.00154172
Alcohol sulfotransferase A	St2a2	P22789	ST2A2_RAT	33 kDa	55.296	50.072	56.002	61.875	65.639	68.677	1.92164	0.00155066
Fibrillin-2	Fbn2	Q9WUH9	Q9WUH9_RAT	313 kDa	5.434	3.9109	3.8508	1.1514	1.1687	0.8311	-1.9128	0.00155735
Splicing factor 3b, subunit 2	Sf3b2	D3ZMS1	D3ZMS1_RAT	98 kDa	3.6405	3.5859	6.3713	9.795	11.306	7.4082	1.90788	0.00160648
Phosphatidylinositide phosphatase SAC1	Sacm1l	Q9ES21	SAC1_RAT	67 kDa	20.657	23.226	23.854	15.131	15.479	15.185	-1.89842	0.0016288
D-3-phosphoglycerate dehydrogenase	Phgdh	O08651	SERA_RAT	56 kDa	4.767	4.8055	2.3854	9.8349	8.4851	7.9919	1.90279	0.00163662
Very long-chain acyl-CoA synthetase	Slc27a2	P97524	S27A2_RAT	71 kDa	104.72	101.11	108.37	88.991	94.974	88.551	-1.89608	0.00164555
Sialic acid-binding Ig-like lectin 1	Siglec1	A0A0G2K320	A0A0G2K320_RAT	183 kDa	3.7957	2.5573	2.6043	7.3028	8.67	6.0849	1.89898	0.00164666
Ferritin light chain 1	Ftl1	P02793	FRIL1_RAT	21 kDa	111.78	109.56	118.53	128.18	119.48	137.44	1.89827	0.00164778
Triokinase/FMN cyclase	Tkfc	Q4KLZ6	TKFC_RAT	59 kDa	220.89	211.45	204.9	236.4	226.47	231.22	1.88573	0.00168685
Ribosomal protein S6 kinase	Rps6ka1	F1LXV0	F1LXV0_RAT	83 kDa	3.5297	2.8634	4.364	9.0523	9.3119	6.072	1.88416	0.00168909
Methylenetetrahydrofolate dehydrogenase (NADP+-dependent) 1-like	Mthfd1l	B2GUZ3	B2GUZ3_RAT	106 kDa	0.8562	0.87714	0.88716	2.491	5.0995	4.3771	1.86505	0.00182082
T-kininogen 2	1 SV	P08932	KNT2_RAT	48 kDa	8.576	6.4759	6.8587	14.301	10.826	13.836	1.86465	0.00182194
Redox-regulatory protein FAM213A	Fam213a	Q6AXX6	F213A_RAT	26 kDa	27.916	25.616	26.743	20.972	19.846	16.325	-1.85056	0.00186213
Isoform 2 of Large proline-rich protein BAG6	Bag6	Q6MG49-2	BAG6_RAT	115 kDa	5.1369	4.029	5.284	10.088	11.065	7.9097	1.85593	0.00188669
Phenazine biosynthesis-like domain-containing protein	Pbld	Q68G31	PBLD_RAT	32 kDa	57.39	55.355	56.169	62.786	68.856	71.284	1.8488	0.00190901
AP-2 complex subunit alpha	Ap2a2	Q66HM2	Q66HM2_RAT	104 kDa	80.627	70.044	78.605	65.087	62.03	66.499	-1.84212	0.00191571
Glycine cleavage system P protein	Gldc	A0A0G2JUZ5	A0A0G2JUZ5_RAT	105 kDa	109.74	110.23	104.21	93.533	99.401	90.322	-1.8395	0.00192241
60S ribosomal protein L30	Rpl30	P62890	RL30_RAT	13 kDa	60.602	50.853	57.656	46.217	44.771	46.819	-1.83939	0.00192241
Cytochrome c oxidase subunit 4 isoform 1, mitochondrial	Cox4i1	P10888	COX41_RAT	20 kDa	43.071	55.452	53.477	37.423	41.259	43.366	-1.83612	0.00192911
Acyl-CoA synthetase short-chain family member 3	Acss3	A0A0G2K047	A0A0G2K047_RAT	75 kDa	53.438	48.078	48.558	39.573	43.511	37.163	-1.83378	0.00193804
Signal transducer and activator of transcription 3	Stat3	P52631	STAT3_RAT	88 kDa	16.685	15.522	13.472	23.002	23.618	20.351	1.84327	0.00194474
Apolipoprotein C-III	Apoc3	A0A0G2K8Q1	A0A0G2K8Q1_RAT	11 kDa	6.0068	6.1012	2.0894	10.679	10.893	7.1327	1.84054	0.00197153
2'-5'-oligoadenylate synthase 1A	Oas1a	Q05961	OAS1A_RAT	42 kDa	0.77505	1.7367	0	5.4921	3.2071	4.1555	1.83853	0.001976
ER membrane protein complex subunit 3	Emc3	Q5U2V8	EMC3_RAT	30 kDa	0.92887	1.8838	1.8537	5.5831	4.716	4.9229	1.8356	0.00198605
AarF domain-containing kinase 5	Adck5	A0A0G2K6E7	A0A0G2K6E7_RAT	74 kDa	3.178	4.8055	3.1805	0.75653	0	0.79919	-1.82471	0.00200279
Ras-related protein Rab-6A	Rab6a	Q9WVB1	RAB6A_RAT	24 kDa	12.711	14.435	11.379	5.5831	8.4887	7.8766	-1.82455	0.00201061
NOL1/NOP2/Sun domain family, member 2 (Predicted)	Nsun2	D4A3S8	D4A3S8_RAT	88 kDa	3.4248	7.0171	7.9844	11.625	13.599	8.7542	1.82684	0.00201842
Dermcidin	2 SV	Q71DI1	Q71DI1_RAT	11 kDa	10.445	8.8338	6.8303	5.7215	4.4688	2.0844	-1.82017	0.00204745
TAP2	TAP2C	Q63521	Q63521_RAT	78 kDa	0.82656	0	0.8274	2.4522	4.5572	4.1169	1.82471	0.00206977
Very-long-chain (3R)-3-hydroxyacyl-CoA dehydratase	Hacd3	D4ABI7	D4ABI7_RAT	43 kDa	14.158	12.71	15.573	7.5954	8.8947	8.837	-1.81777	0.00207201
Methylmalonate-semialdehyde dehydrogenase [acylating], mitochondrial	Aldh6a1	Q02253	MMSA_RAT	58 kDa	187.61	183.95	188.35	169.28	175.91	164.5	-1.81736	0.00207982
Kinectin 1	Ktn1	D4A4Z9	D4A4Z9_RAT	152 kDa	28.914	40.756	34.84	25.519	24.224	29.422	-1.81671	0.00208094
Profilin-1	Pfn1	P62963	PROF1_RAT	15 kDa	129.64	128.57	131.9	133.48	145.76	156.36	1.82096	0.00209992
Sulfotransferase 1C2A	Sult1c2a	Q9WUW9	S1C2A_RAT	35 kDa	11.569	11.454	11.291	9.6457	4.4637	4.6652	-1.81556	0.00211108
ATP synthase F(0) complex subunit B1, mitochondrial	Atp5f1	P19511	AT5F1_RAT	29 kDa	61.016	62.384	53.048	43.198	54.76	46.878	-1.81289	0.00213229
Peptidylprolyl isomerase	Fkbp2	D3ZZR9	D3ZZR9_RAT	15 kDa	47.868	47.488	48.321	39.003	34.931	40.93	-1.80966	0.00215015
Ubiquitin-like-conjugating enzyme ATG3	Atg3	Q6AZ50	ATG3_RAT	36 kDa	4.6097	3.4497	4.6547	9.2273	8.6103	8.7459	1.81611	0.00216132
Myosin XVIIIa	Myo18a	A0A0G2JY08	A0A0G2JY08_RAT	233 kDa	43.771	30.688	36.46	47.468	48.304	43.811	1.8126	0.00218588
60S ribosomal protein L38	Rpl38	P63174	RL38_RAT	8 kDa	48.055	38.641	45.967	49.125	52.287	61.817	1.8123	0.00218811
Polyribonucleotide nucleotidyltransferase 1	Pnpt1	G3V6G7	G3V6G7_RAT	86 kDa	12.398	8.9989	11.191	6.4876	5.7603	5.2045	-1.79972	0.00220709
Signal transducer and activator of transcription	Stat2	Q5XI26	Q5XI26_RAT	97 kDa	11.706	14.449	13.728	20.211	19.419	20.074	1.80797	0.00222383
von Willebrand factor A domain-containing protein 5A	Vwa5a	A0A0H2UH90	A0A0H2UH90_RAT	88 kDa	27.839	26.017	27.411	37.239	34.687	34.835	1.80747	0.00222607
S-methyl-5'-thioadenosine phosphorylase	Mtap	A0A0G2K583	A0A0G2K583_RAT	31 kDa	11.146	15.083	15.756	19.326	20.548	22.388	1.80226	0.00224393
Phytanoyl-CoA dioxygenase,roxisomal	Phyh	P57093	PAHX_RAT	39 kDa	43.7	39.952	40.929	32.546	32.234	32.901	-1.79296	0.00224616
40S ribosomal protein S18	Rps18	P62271	RS18_RAT	18 kDa	56.108	58.198	55.831	64.36	70.884	67.88	1.79733	0.00228635
Mitochondrial carrier 2	Mtch2	A0A0G2K459	A0A0G2K459_RAT	34 kDa	29.722	37.461	41.633	24.988	32.17	26.178	-1.7845	0.00228747
Deaminated glutathione amidase	Nit1	Q7TQ94	NIT1_RAT	36 kDa	33.65	36.822	42.544	47.075	46.453	47.943	1.79541	0.00230087
Guanine nucleotide-binding protein G(k) subunit alpha	Gnai3	P08753	GNAI3_RAT	41 kDa	8.2986	12.236	9.2415	4.1998	5.9763	5.1905	-1.77725	0.00233994
Probable E3 ubiquitin-protein ligase HERC4	Herc4	Q5PQN1	HERC4_RAT	119 kDa	10.245	7.8352	9.699	15.73	13.572	15.758	1.78743	0.00234887
NADH:ubiquinone oxidoreductase subunit A7	Ndufa7	A9UMV9	A9UMV9_RAT	13 kDa	34.341	29.888	34.594	41.582	39.392	44.779	1.78547	0.00235892
RCG47159, isoform CRA_a	Zfpl1	M0RCA3	M0RCA3_RAT	34 kDa	5.932	10.233	7.2091	7.2184	2.1228	1.3021	-1.7717	0.00239129
17-beta-hydroxysteroid dehydrogenase type 6	Hsd17b6	O54753	H17B6_RAT	36 kDa	40.929	40.823	32.789	49.801	44.333	48.73	1.7752	0.00243595
SUMO-conjugating enzyme UBC9	Ube2i	P63281	UBC9_RAT	18 kDa	3.4573	5.7495	8.1458	11.929	11.07	9.115	1.77334	0.00246162
Mitochondrial ribosomal protein L27	Mrpl27	D3ZTW8	D3ZTW8_RAT	16 kDa	7.1592	5.2174	6.5062	2.3858	2.4601	2.6043	-1.76276	0.00248284
Similar to RIKEN cDNA 5730469D23 (Predicted)	Uba6	D4A8H3	D4A8H3_RAT	118 kDa	13.699	14.034	11.533	22.419	21.248	14.882	1.76566	0.00251968
Nuclear pore complex protein Nup98-Nup96	Nup98	P49793	NUP98_RAT	197 kDa	1.7124	0	0.88716	6.6426	3.3997	2.6263	1.76437	0.00253196
Bifunctional purine biosynthesis protein PURH	Atic	O35567	PUR9_RAT	64 kDa	41.321	46.133	44.7	54.165	51.717	55.813	1.76357	0.002542
Uncharacterized protein	3 SV	F1LP67	F1LP67_RAT	57 kDa	7.6875	4.4381	4.7468	0.81095	2.0529	3.2494	-1.75593	0.00255987
Ac1002	Adh4	Q7TQ90	Q7TQ90_RAT	94 kDa	55.713	50.79	54.387	55.897	69.878	66.611	1.74725	0.00268937
Lon protease homolog 2,roxisomal	Lonp2	Q3MIB4	LONP2_RAT	94 kDa	29.848	35.216	26.698	19.059	22.894	26.637	-1.74148	0.00268937
Inter alpha-trypsin inhibitor, heavy chain 4	Itih4	Q5EBC0	Q5EBC0_RAT	104 kDa	38.592	39.208	38.815	47.379	45.953	51.218	1.74607	0.00269048
Rho GTPase-activating protein 35	Arhgap35	P81128	RHG35_RAT	170 kDa	1.1613	1.1964	1.2097	4.6055	4.6749	3.4952	1.74309	0.00271728
Fatty acid-binding protein, heart	Fabp3	P07483	FABPH_RAT	15 kDa	6.0068	6.1012	8.3576	12.815	8.7145	14.265	1.73943	0.00276863
Electron transfer flavoprotein-ubiquinone oxidoreductase, mitochondrial	Etfdh	Q6UPE1	ETFD_RAT	68 kDa	83.567	80.454	77.694	69.008	68.309	70.205	-1.73339	0.00277421
Apolipoprotein A-I	Apoa1	P04639	APOA1_RAT	30 kDa	41.437	41.322	41.533	53.696	51.137	47.863	1.73744	0.00278203
THO complex 2	Thoc2	A0A0G2K8V3	A0A0G2K8V3_RAT	185 kDa	3.1787	1.1964	3.6292	5.7569	5.8436	7.8214	1.73439	0.00281105
Fumarylacetoacetate hydrolase domain-containing protein 2	Fahd2	B2RYW9	FAHD2_RAT	35 kDa	35.236	37.994	30.091	27.291	27.17	24.68	-1.72738	0.00281663
N-acetyltransferase 8	Nat8	Q9QXT3	NAT8_RAT	25 kDa	5.7621	9.1992	4.6547	11.929	9.8404	13.021	1.72856	0.0028278
Tubulin beta-5 chain	Tubb5	P69897	TBB5_RAT	50 kDa	232.85	226.88	235.42	215.55	218.65	208.78	-1.72618	0.00282891
Acid ceramidase	Asah1	Q6P7S1	ASAH1_RAT	44 kDa	23.575	15.331	21.898	14.384	16.854	10.341	-1.7241	0.00285124
Pappalysin 1	Pappa1	A0A096MJG5	A0A096MJG5_RAT	168 kDa	4.7796	3.6931	2.0894	0	0	0	-1.72368	0.00285794
Alpha-1-antiproteinase	Serpina1	P17475	A1AT_RAT	46 kDa	52.037	43.114	46.493	41.656	34.916	37.562	-1.7225	0.00287245
10-formyltetrahydrofolate dehydrogenase	Aldh1l2	D3ZTP0	D3ZTP0_RAT	102 kDa	157.55	157.73	143.82	140.57	134.29	140.33	-1.71473	0.0029372
Uncharacterized protein	4 SV	Q63581	Q63581_RAT	48 kDa	50.96	50.176	46.654	62.468	57.28	58.145	1.71707	0.00296735
Actin-related protein 2/3 complex subunit 3	Arpc3	B2GV73	B2GV73_RAT	21 kDa	10.372	6.8994	12.801	15.508	14.761	16.928	1.71463	0.00297516
Glycerol-3-phosphate dehydrogenase [NAD(+)], cytoplasmic	Gpd1	O35077	GPDA_RAT	37 kDa	152.83	154.39	174.04	174.75	183.22	169.62	1.71483	0.00297516
Hypothetical protein LOC685544	LOC685544	D3ZQT2	D3ZQT2_RAT	21 kDa	5.0391	12.932	8.9936	2.4716	8.7041	2.4977	-1.70967	0.00298744
17-beta-hydroxysteroid dehydrogenase 13	Hsd17b13	Q5M875	DHB13_RAT	33 kDa	58.006	58.25	59.488	50.745	44.318	51.061	-1.70784	0.00299749
Isoform D of Plasma membrane calcium-transporting ATPase 1	Atp2b1	P11505-1	AT2B1_RAT	139 kDa	19.131	16.111	19.125	11.193	12.537	12.526	-1.70578	0.00301312
Protein ABHD14B	Abhd14b	Q6DGG1	ABHEB_RAT	23 kDa	66.488	68.029	61.551	52.86	55.533	56.688	-1.70477	0.00302875
3-mercaptopyruvate sulfurtransferase	Mpst	P97532	THTM_RAT	33 kDa	63.843	65.183	68.206	54.301	59.714	52.162	-1.70075	0.00306224
Trifunctional purine biosynthetic protein adenosine-3	Gart	G3V918	G3V918_RAT	108 kDa	11.02	13.003	9.5329	16.606	14.449	20.127	1.70312	0.00307898
Alcohol dehydrogenase 4	Adh4	Q64563	ADH4_RAT	40 kDa	2.3252	2.519	3.261	7.4841	5.7943	6.0216	1.70254	0.00308233
Carboxymethylenebutenolidase homolog	Cmbl	Q7TP52	CMBL_RAT	28 kDa	43.206	46.025	44.763	61.021	56.947	44.742	1.69758	0.00313369
Adenosine kinase	Adk	A0A0G2JSL8	A0A0G2JSL8_RAT	40 kDa	63.961	62.384	60.694	74.709	74.311	70.398	1.69679	0.00313927
High mobility group protein B1 pseudogene	LOC108349189	D3ZCR3	D3ZCR3_RAT	25 kDa	37.673	34.864	34.599	28.434	26.494	28.347	-1.69196	0.0031549
Carnitine O-palmitoyltransferase 1, liver isoform	Cpt1a	P32198	CPT1A_RAT	88 kDa	64.92	54.853	62.769	51.477	51.141	50.256	-1.68062	0.00324086
Proteasome activator complex subunit 2	Psme2	Q63798	PSME2_RAT	27 kDa	38.4	47.404	41.13	53.636	50.226	50.897	1.68361	0.00325537
Syntaxin 16	Stx16	A0A0G2K528	A0A0G2K528_RAT	35 kDa	5.0999	8.4164	5.2428	2.6843	0.77137	4.3142	-1.67894	0.00325761
Mitochondrial import inner membrane translocase subunit Tim8 A	Timm8a	Q9WVA1	TIM8A_RAT	11 kDa	8.0091	8.1349	10.447	14.951	10.893	16.643	1.67731	0.0033257
Canalicular multispecific organic anion transporter 1	Abcc2	Q63120	MRP2_RAT	173 kDa	51.165	61.309	67.601	50.635	47.687	52.456	-1.66685	0.0033592
G3BP stress granule assembly factor 1	G3bp1	D3ZYS7	D3ZYS7_RAT	52 kDa	9.1343	9.3506	9.703	5.1503	5.2587	4.4989	-1.6665	0.00336255
Endothelial differentiation-related factor 1	Edf1	P69736	EDF1_RAT	16 kDa	1.1524	0	1.1637	4.5217	4.6387	2.6043	1.67418	0.00336701
LIM domain 7	Lmo7	A0A0G2K174	A0A0G2K174_RAT	157 kDa	4.0045	4.0675	2.0894	0	0	0	-1.65521	0.00344069
Tryptophan 2,3-dioxygenase	Tdo2	P21643	T23O_RAT	48 kDa	3.1002	5.4757	3.8669	9.415	8.0177	7.4799	1.65872	0.00349763
Transthyretin	Ttr	P02767	TTHY_RAT	16 kDa	30.395	29.537	36.472	24.744	24.424	24.909	-1.64862	0.00350879
Similar to RIKEN cDNA 2310035C23	Relch	D3ZJ01	D3ZJ01_RAT	135 kDa	2.3225	1.1964	1.2097	3.4542	4.6749	5.8253	1.65751	0.0035233
Autocrine motility factor receptor	Amfr	A0A0G2K437	A0A0G2K437_RAT	71 kDa	4.548	3.7537	3.9064	1.2171	1.2386	1.217	-1.6482	0.00353
3 beta-hydroxysteroid dehydrogenase type 5	Hsd3b5	P27364	3BHS5_RAT	42 kDa	62.815	58.919	67.317	53.667	51.795	53.987	-1.64483	0.00357019
Enolase 1, (Alpha)	Eno1	Q5BJ93	Q5BJ93_RAT	47 kDa	169.43	168.4	172.85	181.31	184.92	190.22	1.65264	0.00358359
Monocarboxylate transporter 1	Slc16a1	P53987	MOT1_RAT	53 kDa	13.383	9.9955	12.704	5.5853	8.9192	6.9964	-1.64328	0.00358471
Secernin 3	Scrn3	A0A0G2K189	A0A0G2K189_RAT	48 kDa	5.8775	5.1627	3.0935	1.5692	1.6035	1.6622	-1.64151	0.00360145
LLGL2, scribble cell polarity complex component	Llgl2	A0A0G2JU05	A0A0G2JU05_RAT	120 kDa	12.843	12.28	14.075	16.587	21.248	19.259	1.64584	0.00367402
Mitochondrial-processingptidase subunit alpha	Pmpca	Q68FX8	Q68FX8_RAT	58 kDa	18.593	17.108	16.822	12.225	10.921	12.256	-1.62936	0.00370081
Murinoglobulin-1	Mug1	D4A6E3	D4A6E3_RAT	165 kDa	131.92	126.1	137.84	143.51	144.15	149.42	1.64368	0.00371979
Cytochrome P450 2A1	Cyp2a1	P11711	CP2A1_RAT	56 kDa	60.563	59.79	67.767	70.552	72.014	76.93	1.6423	0.00372425
Kinesin light chain 4	Klc4	Q5PQM2	KLC4_RAT	69 kDa	3.2742	2.4542	0	6.4876	5.0073	5.2045	1.63929	0.00374993
Mitochondrial ribosomal protein S36	Mrps36	M0R776	M0R776_RAT	11 kDa	10.011	16.27	6.2682	14.951	15.25	19.021	1.63606	0.00377561
Retinal dehydrogenase 1	Aldh1a1	A0A0H2UHP1	A0A0H2UHP1_RAT	57 kDa	86.209	80.707	87.767	93.997	98.78	96.698	1.63283	0.00380687
Isoform 2 of Kinesin-like protein KIF1B	Kif1b	O88658-2	KIF1B_RAT	190 kDa	9.2901	7.6647	6.5534	12.928	13.701	11.91	1.62766	0.00387608
Serine protease 50	Prss50	D4A1L9	D4A1L9_RAT	44 kDa	7.6944	12.981	9.2611	3.0539	7.2709	6.4448	-1.61291	0.00387608
Signal recognition particle 54 kDa protein	Srp54	Q6AYB5	SRP54_RAT	56 kDa	6.3365	6.3886	4.7708	9.8349	10.028	11.189	1.62656	0.0038839
Dedicator of cytokinesis 6	Dock6	A0A0G2KAH4	A0A0G2KAH4_RAT	237 kDa	1.2652	0	0	2.4343	3.7157	4.8115	1.62592	0.00388836
Phosphatidate cytidylyltransferase 2	Cds2	Q91XU8	CDS2_RAT	51 kDa	4.9655	2.1558	4.6087	0	0.84992	1.8661	-1.61008	0.00390511
SAR1 gene homolog A (S. cerevisiae), isoform CRA_b	Sar1a	Q6AY18	Q6AY18_RAT	22 kDa	25.164	32.307	33.963	37.685	42.279	35.313	1.62464	0.00391515
Electron transfer flavoprotein subunit beta	Etfb	Q68FU3	ETFB_RAT	28 kDa	111.87	117.31	107.49	124.86	121.03	129.17	1.62399	0.00392185
Peroxisomal acyl-coenzyme A oxidase 1	Acox1	P07872	ACOX1_RAT	75 kDa	94.734	106.61	99.976	95.184	82.196	89.142	-1.6062	0.00393413
5'-3' exoribonuclease	Xrn2	D4A914	D4A914_RAT	109 kDa	1.7124	1.7543	3.4348	3.3213	7.6493	6.1279	1.62115	0.00394418
Mitochondrial ribosomal protein S24	Mrps24	A0A0G2K9G3	A0A0G2K9G3_RAT	20 kDa	0	1.1499	1.1637	3.5787	3.6901	3.9064	1.61972	0.00396428
alpha-1,2-Mannosidase	Man1a2	D3ZR49	D3ZR49_RAT	73 kDa	2.4797	4.0904	3.3096	0.81095	0	0	-1.60325	0.00397879
40S ribosomal protein S6	Rps6	P62755	RS6_RAT	29 kDa	31.135	35.928	36.948	37.693	45.406	45.457	1.61109	0.00405135
Transcription elongation factor SPT5	Supt5h	E9PTB2	E9PTB2_RAT	121 kDa	4.9951	4.1006	5.9606	0	0.84992	4.1284	-1.59776	0.00405805
Pleckstrin homology domain-containing family G member 5	Plekhg5	Q6RFZ7	PKHG5_RAT	116 kDa	9.2757	6.4603	4.0725	6.7899	16.422	10.583	1.60801	0.00408038
40S ribosomal protein S3a	Rps3a	P49242	RS3A_RAT	30 kDa	67.018	60.461	59.648	51.74	54.642	52.316	-1.59396	0.00409489
Proteasome subunit beta type-7	Psmb7	Q9JHW0	PSB7_RAT	30 kDa	6.5021	6.5933	7.4147	2.7915	3.7728	2.9537	-1.59011	0.00413955
ATP synthase subunit O, mitochondrial	Atp5po	Q06647	ATPO_RAT	23 kDa	79.818	80.156	83.952	97.536	89.213	90.929	1.60258	0.00416188
NAD(P)H-hydrate epimerase	Naxe	B0BNM1	NNRE_RAT	31 kDa	12.075	13.187	10.195	18.61	16.977	16.738	1.60124	0.00416969
5-oxoprolinase	Oplah	P97608	OPLA_RAT	138 kDa	123.35	130.33	129.04	112.89	111.35	120.65	-1.5808	0.00422774
Guanylate cyclase soluble subunit beta-1	Gucy1b1	P20595	GCYB1_RAT	70 kDa	3.3062	6.1241	1.6548	0	1.6458	0	-1.57576	0.00426458
RAN GTPase-activating protein 1	Rangap1	F1MAA5	F1MAA5_RAT	63 kDa	9.0406	5.8458	5.7595	11.431	9.963	13.074	1.59143	0.00433157
Interferon-induced transmembrane protein 1	Ifitm1	F1M3Q1	F1M3Q1_RAT	12 kDa	6.0068	4.0675	4.1788	2.1359	0	2.3776	-1.56678	0.00433715
GRIP and coiled-coil domain-containing protein 2	Gcc2	D3ZZL9	GCC2_RAT	195 kDa	18.875	21.655	16.835	23.126	27.179	26.773	1.58947	0.00436059
Prostaglandin E synthase 3	Ptges3	P83868	TEBP_RAT	19 kDa	12.677	12.649	9.3095	17.644	18.108	15.399	1.58751	0.00436506
Protein S100-A11	S100a11	Q6B345	S10AB_RAT	11 kDa	4.0045	4.0675	4.1788	0	0	2.3776	-1.56271	0.00439967
Dedicator of cytokinesis 7	Dock7	A0A0G2K3H2	A0A0G2K3H2_RAT	241 kDa	3.7957	1.2787	1.3021	6.0857	6.1929	3.6509	1.58109	0.00443651
Alpha-mannosidase 2	Man2a1	P28494	MA2A1_RAT	131 kDa	49.137	54.313	42.26	39.9	41.754	38.756	-1.55952	0.00443762
Carboxylic ester hydrolase	Ces2e	G3V7J5	G3V7J5_RAT	64 kDa	8.7395	6.4244	5.5659	10.161	11.88	12.397	1.57865	0.00444209
Guanine nucleotide-binding protein G(i) subunit alpha-2	Gnai2	P04897	GNAI2_RAT	41 kDa	18.336	17.963	19.256	13.384	13.738	11.722	-1.55609	0.00446442
Cytochrome P450 2C23	Cyp2c23	Q68G40	Q68G40_RAT	56 kDa	91.292	94.939	90.38	83.14	82.775	78.148	-1.556	0.00446442
Ribosomal protein S2	2 SV	O55211	O55211_RAT	28 kDa	26.149	25.469	27.421	32.026	33.249	35.605	1.57103	0.00450349
UDP-glucuronosyltransferase 2B37	Ugt2b37	P19488	UDB37_RAT	61 kDa	46.977	39.984	42.662	38.857	33.837	33.06	-1.55102	0.00454926
Vacuolar protein sorting-associated protein 45	Vps45	O08700	VPS45_RAT	65 kDa	5.2249	1.6362	1.6548	8.4235	4.8859	5.5102	1.56268	0.00459168
RAB22A, member RAS oncogene family	Rab22a	B0BN19	B0BN19_RAT	22 kDa	1.1524	2.2998	2.3274	3.5787	4.9202	6.5107	1.56185	0.00459392
Haloacid dehalogenase-like hydrolase domain-containing protein 2	Hdhd2	Q6QI86	Q6QI86_RAT	42 kDa	3.86	5.8013	3.9431	5.7507	9.0227	10.74	1.56124	0.00460061
Putative L-aspartate dehydrogenase	Aspdh	A0A0G2K549	A0A0G2K549_RAT	36 kDa	52.719	57.155	48.981	44.583	44.14	44.267	-1.54658	0.00463522
NADH-ubiquinone oxidoreductase 75 kDa subunit, mitochondrial	Ndufs1	Q66HF1	NDUS1_RAT	79 kDa	48.797	49.085	45.507	53.542	56.861	59.8	1.55649	0.00464862
Peptidyl-prolyl cis-trans isomerase B	Ppib	P24368	PPIB_RAT	24 kDa	70.701	72.912	61.437	67.914	84.117	83.46	1.55299	0.00469774
Hexose-6-phosphate dehydrogenase (Glucose 1-dehydrogenase) (Predicted), isoform CRA_b	H6pd	D4A7D7	D4A7D7_RAT	90 kDa	60.405	60.514	66.587	53.874	48.337	57.73	-1.54061	0.0047223
Short-chain specific acyl-CoA dehydrogenase, mitochondrial	Acads	P15651	ACADS_RAT	45 kDa	54.881	57.958	55.074	49.904	44.244	47.623	-1.53483	0.00479598
Aldh4a1 protein (Fragment)	Aldh4a1	B4F768	B4F768_RAT	63 kDa	137.24	142.93	143.53	129	127.93	128.59	-1.53336	0.00481831
Pro-cathepsin H	Ctsh	P00786	CATH_RAT	37 kDa	14.266	15.11	14.159	19.529	20.226	21.203	1.53989	0.00493553
Exportin 7	Xpo7	A0A0G2JWA3	A0A0G2JWA3_RAT	124 kDa	10.274	12.28	16.796	21.569	18.698	15.758	1.53971	0.00494223
60 kDa heat shock protein, mitochondrial	Hspd1	P63039	CH60_RAT	61 kDa	309.46	325.62	303.85	300.44	296.96	289.76	-1.52191	0.00494558
60S ribosomal protein L13	Rpl13	P41123	RL13_RAT	24 kDa	31.81	26.563	34.819	19.344	24.289	29.183	-1.51628	0.00500474
Steroid sulfatase	Sts	G3V9E5	G3V9E5_RAT	63 kDa	12.046	9.6796	7.253	6.1611	5.5542	4.9316	-1.51545	0.00500698
Uncharacterized protein	4 SV	D3ZPN7	D3ZPN7_RAT	19 kDa	23.977	18.19	25.127	30.491	28.374	28.362	1.52828	0.00507508
SEC14-like lipid-binding 4	Sec14l4	D3ZUU8	D3ZUU8_RAT	47 kDa	47.739	53.448	52.8	61.011	58.126	61.731	1.52333	0.00512308
HEAT repeat-containing protein 1	Heatr1	D3ZL86	D3ZL86_RAT	241 kDa	2.0023	2.5573	6.043	3.6514	8.3016	9.3435	1.52255	0.0051309
Alpha-actinin-4	Actn4	Q9QXQ0	ACTN4_RAT	105 kDa	118.74	121.45	120.35	114.51	108.65	102.39	-1.50124	0.00522244
Beta-hexosaminidase subunit beta	Hexb	Q6AXR4	HEXB_RAT	62 kDa	4.2412	7.5531	7.6228	10.165	10.731	11.409	1.51347	0.00526263
NADH dehydrogenase (Ubiquinone) Fe-S protein 8 (Predicted), isoform CRA_a	Ndufs8	B0BNE6	B0BNE6_RAT	24 kDa	13.606	13.591	15.818	18.98	20.999	19.882	1.5132	0.00527491
Ube2l3 protein	Ube2l3	B2RZA9	B2RZA9_RAT	18 kDa	6.9145	9.1992	9.3095	11.929	17.221	10.417	1.5123	0.00528496
Peptidyl-prolyl cis-trans isomerase	Pin4	M0RCP9	M0RCP9_RAT	14 kDa	3.4573	4.5996	1.1637	5.9646	8.3288	5.2086	1.51244	0.00528496
Phosphatidylinositol 4-kinase alpha	Pi4ka	O08662	PI4KA_RAT	237 kDa	25.544	30.752	35.523	40.478	38.326	35.136	1.51139	0.00528607
Superoxide dismutase [Mn], mitochondrial	Sod2	P07895	SODM_RAT	25 kDa	54.592	53.635	53.445	45.822	43.266	47.191	-1.4988	0.00530505
LOC683667 protein	Sri	B0BNJ1	B0BNJ1_RAT	22 kDa	10.372	8.0493	9.3095	13.122	14.761	14.324	1.51047	0.00531063
Isoform 2 of Mitochondrial fission 1 protein	Fis1	P84817-2	FIS1_RAT	20 kDa	14.679	17.6	19.307	11.929	12.3	11.719	-1.49757	0.00534078
Adenylate kinase 4, mitochondrial	Ak4	Q9WUS0	KAD4_RAT	25 kDa	68.561	74.656	80.269	68.825	63.81	62.232	-1.49587	0.00536422
UDP-glucuronosyltransferase	Ugt2b15	F1M3E3	F1M3E3_RAT	61 kDa	16.451	17.359	14.095	11.432	10.86	10.453	-1.49578	0.0053698
Prothymosin alpha	Ptma	P06302	PTMA_RAT	12 kDa	0	0	1.1637	3.5787	2.4601	3.9064	1.50165	0.00542116
Histone deacetylase	Hdac6	A0A0G2QC41	A0A0G2QC41_RAT	125 kDa	7.6761	7.0171	9.7587	14.89	14.662	8.7477	1.49925	0.00549372
Bile acyl-CoA synthetase	Slc27a5	Q9ES38	S27A5_RAT	76 kDa	87.065	96.925	102.79	113.7	107.48	98.924	1.4978	0.00552498
Transmembrane emp24 domain-containing protein 5	Tmed5	Q6AXN3	TMED5_RAT	26 kDa	5.7621	3.4497	2.3274	0.93051	1.8864	0.98458	-1.4843	0.00554396
Interferon-induced transmembrane protein 3	ifitm3	P26376	IFM3_RAT	15 kDa	9.1615	5.2174	9.5213	10.929	12.123	14.492	1.49059	0.00564666
WD repeat-containing protein 81	Wdr81	D4A929	WDR81_RAT	212 kDa	11.121	10.877	8.0927	18.058	10.071	16.588	1.49014	0.00564778
FAT atypical cadherin 1	Fat1	A0A0G2K5L1	A0A0G2K5L1_RAT	507 kDa	1.2652	0	3.9064	3.6514	4.9543	6.0849	1.49046	0.00564778
Malate dehydrogenase, cytoplasmic	Mdh1	O88989	MDHC_RAT	36 kDa	62.64	66.467	58.404	69.968	78.641	67.101	1.48583	0.00569802
Acetyl-CoA carboxylase 1	Acaca	P11497	ACACA_RAT	265 kDa	268.82	269.99	251.5	248.91	250.08	244.3	-1.47728	0.00570583
Amine oxidase [flavin-containing] A	Maoa	P21396	AOFA_RAT	60 kDa	35.086	29.702	31.934	27.562	25.61	23.313	-1.47672	0.00572816
Heat shock cognate 71 kDa protein	Hspa8	P63018	HSP7C_RAT	71 kDa	147.56	149.71	140.93	130.6	131.13	139.42	-1.47208	0.00580519
Acylphosphatase	Acyp1	D4A6X4	D4A6X4_RAT	11 kDa	8.0091	8.1349	6.2682	14.951	8.7145	11.888	1.47945	0.00586883
Nucleoside diphosphate kinase B	Nme2	P19804	NDKB_RAT	17 kDa	77.76	77.661	73.074	86.583	88	84.186	1.4786	0.00587329
Amine oxidase [flavin-containing] B	Maob	P19643	AOFB_RAT	58 kDa	65.005	56.868	65.497	54.647	54.527	51.996	-1.46615	0.00594139
ArfGAP with RhoGAP domain, ankyrin repeat and PH domain 1	Arap1	F1LM60	F1LM60_RAT	161 kDa	4.5861	4.463	3.5486	8.3032	9.7108	5.5421	1.47456	0.00594474
ATP synthase subunit f, mitochondrial	Atp5mf	D3ZAF6	ATPK_RAT	10 kDa	63.223	61.012	57.578	78.085	61.001	70.252	1.4713	0.00601061
ATP-citrate synthase	Acly	A0A0G2K5E7	A0A0G2K5E7_RAT	121 kDa	145.58	142.61	150.59	133.95	131.7	136.32	-1.45916	0.00615797
Junction plakoglobin	Jup	Q6P0K8	PLAK_RAT	82 kDa	25.621	24.248	22.844	18.356	15.644	20.943	-1.45752	0.00618141
Isoform 2 of Solute carrier organic anion transporter family member 1B2	Slco1b2	Q9QZX8-1	SO1B2_RAT	73 kDa	11.948	12.987	11.437	8.142	7.4528	7.6185	-1.45323	0.00620932
Ppp2r5d protein (Fragment)	Ppp2r5d	Q499R1	Q499R1_RAT	72 kDa	1.9275	2.4542	4.9321	6.4876	4.8859	7.7386	1.45978	0.00626179
Glucosamine-phosphate N-acetyltransferase 1	Gnpnat1	B1H249	B1H249_RAT	21 kDa	30.892	34.289	34.674	37.124	41.476	43.167	1.45468	0.00638683
Complement C8 alpha chain	C8a	D3ZWD6	D3ZWD6_RAT	66 kDa	3.3062	1.6362	2.4822	7.2985	4.9374	4.3371	1.45393	0.00638906
Aldehyde dehydrogenase, cytosolic 1	Aldh1a7	P13601	AL1A7_RAT	55 kDa	11.917	14.416	10.337	18.913	16.199	16.783	1.45262	0.00640357
Cadherin-17	Cdh17	P55281	CAD17_RAT	92 kDa	7.9427	7.7761	8.1414	11.968	11.899	13.123	1.45191	0.00641362
Formimidoyltransferase-cyclodeaminase	Ftcd	O88618	FTCD_RAT	59 kDa	105.08	106.84	109.75	115.78	117.86	121.58	1.4487	0.00649065
Cysteinyl-tRNA synthetase 2, mitochondrial	Cars2	B2GV57	B2GV57_RAT	61 kDa	3.9725	4.0045	5.5659	1.5131	2.3141	1.5984	-1.43972	0.00653642
Eukaryotic translation initiation factor 3 subunit A	Eif3a	Q1JU68	EIF3A_RAT	163 kDa	90.501	76.989	91.037	96.841	99.006	93.642	1.44589	0.00653977
40S ribosomal protein S27-like	Rps27l	P24051	RS27L_RAT	9 kDa	36.343	22.637	27.4	33.481	35.139	38.268	1.44332	0.0066983
Ubiquitin protein ligase E3 component n-recognin 2	Ubr2	D4A9U6	D4A9U6_RAT	199 kDa	8.5448	7.5897	7.7205	14.211	12.106	10.617	1.44173	0.0067396
Cytosol aminopeptidase	Lap3	Q68FS4	AMPL_RAT	56 kDa	98.19	94.905	99.367	104.17	107.26	113.21	1.43889	0.00676975
Inter-alpha trypsin inhibitor, heavy chain 1	Itih1	B2RYM3	B2RYM3_RAT	101 kDa	39.776	33.096	33.073	40.472	44.575	43.006	1.43728	0.006801
LYR motif-containing protein 1	Lyrm1	B2RYU8	LYRM1_RAT	14 kDa	4.0045	4.0675	0	0	0	0	-1.42589	0.00681998
Dehydrogenase/reductase 11	Dhrs11	G3V978	G3V978_RAT	28 kDa	3.7155	1.8838	3.7074	7.4441	6.6023	4.9229	1.4333	0.00686687
40S ribosomal protein S13	Rps13	P62278	RS13_RAT	17 kDa	50.404	54.929	57.708	45.331	47.972	45.575	-1.42023	0.00693944
4-aminobutyrate aminotransferase, mitochondrial	Abat	P50554	GABT_RAT	56 kDa	61.337	55.536	60.659	50.669	50.899	51.121	-1.41163	0.00712364
Complement component 4, gene 1	C4a	Q6MG79	Q6MG79_RAT	192 kDa	139.18	137.06	140.75	151.69	155.56	146.23	1.42398	0.0071348
Dihydropyrimidinase-related protein 2	Dpysl2	P47942	DPYL2_RAT	62 kDa	15.192	16.121	15.269	19.675	24.017	19.2	1.42402	0.0071348
Protein tyrosine phosphatase, receptor type, M	Ptprm	A0A0G2K8V0	A0A0G2K8V0_RAT	163 kDa	4.3248	3.6715	0	0	0.77137	0	-1.40778	0.0072643
Nicotinamide N-methyltransferase	Nnmt	D4A605	D4A605_RAT	30 kDa	7.4309	9.419	8.3416	11.166	13.205	13.784	1.4179	0.0072777
RNA helicase aquarius	Aqr	A3KNA0	A3KNA0_RAT	171 kDa	3.4838	4.7857	2.4194	1.1514	1.1687	1.1651	-1.40343	0.00734468
Cytoplasmic FMR1-interacting protein	Cyfip1	D4A8H8	D4A8H8_RAT	145 kDa	51.878	46.261	43.469	39.656	39.63	39.908	-1.40304	0.00734468
Lactamase, beta	Lactb	D3ZFJ6	D3ZFJ6_RAT	60 kDa	43.437	35.342	46.96	33.5	35.851	34.851	-1.40125	0.00736701
Ab2-076	2 SV	Q7TP61	Q7TP61_RAT	103 kDa	30.794	22.17	29.271	39.229	29.666	33.244	1.41251	0.00737817
Macrophage migration inhibitory factor	Mif	P30904	MIF_RAT	12 kDa	26.03	28.472	27.162	16.144	27.373	20.323	-1.39997	0.00738599
60S ribosomal protein L23	Rpl23	P62832	RL23_RAT	15 kDa	43.734	38.565	40.941	46.024	51.099	49.028	1.41057	0.00739827
Mesencephalic astrocyte-derived neurotrophic factor	Manf	P0C5H9	MANF_RAT	20 kDa	31.115	32.197	29.092	35.787	38.131	39.064	1.40936	0.00741613
DNAJC18	Dnajc18	Q0H8V1	Q0H8V1_RAT	41 kDa	4.7204	5.181	1.1637	2.324	0	0	-1.39383	0.00748088
FLII, actin-remodeling protein	Flii	Q5RKI5	Q5RKI5_RAT	145 kDa	17.025	14.596	14.759	10.041	12.218	10.196	-1.39045	0.0075367
Glutathione S-transferase theta-1	Gstt1	Q01579	GSTT1_RAT	27 kDa	49.883	51.283	39.222	36.028	40.403	41.788	-1.38906	0.00757354
HIG1 domain family member 1A, mitochondrial	Higd1a	Q8VH49	HIG1A_RAT	10 kDa	6.0068	4.0675	0	0	2.1786	0	-1.38583	0.00765392
Estrogen sulfotransferase, isoform 3	Ste	P49889	ST1E3_RAT	35 kDa	61.419	65.904	67.841	54.897	51.83	63.141	-1.38542	0.00766955
Proteasome subunit alpha type-6	Psma6	P60901	PSA6_RAT	27 kDa	23.445	26.789	27.351	30.039	32.648	34.202	1.39963	0.00768406
4-hydroxyphenylpyruvate dioxygenase	Hpd	P32755	HPPD_RAT	45 kDa	76.124	74.126	73.131	85.024	84.373	82.228	1.3995	0.00768965
Selenophosphate synthetase 1	Sephs1	D3ZFY0	D3ZFY0_RAT	43 kDa	5.4254	4.6935	5.4136	7.8458	10.423	8.311	1.39954	0.00768965
Fatty acid-binding protein, adipocyte	Fabp4	A0A0G2K586	A0A0G2K586_RAT	16 kDa	12.014	8.1349	12.536	12.815	19.608	14.265	1.39697	0.00774658
Succinate dehydrogenase [ubiquinone] flavoprotein subunit, mitochondrial	Sdha	Q920L2	SDHA_RAT	72 kDa	71.868	79.843	81.312	71.329	71.251	63.293	-1.38165	0.00776779
Multidrug resistance-associated protein 6	Abcc6	O88269	MRP6_RAT	165 kDa	59.734	50.05	59.13	50.306	46.449	48.36	-1.38132	0.00777896
Serum amyloid A protein	Saa4	Q5M878	Q5M878_RAT	15 kDa	16.018	12.202	10.447	17.087	17.429	19.021	1.39239	0.00781245
Abhydrolase domain-containing 2	Abhd2	A0A0G2K337	A0A0G2K337_RAT	51 kDa	2.3252	3.9112	3.8669	0.78458	0.80177	1.6622	-1.38059	0.00785264
GTPase HRas	Hras	P20171	RASH_RAT	21 kDa	9.2194	12.649	8.1458	13.122	13.531	16.928	1.38874	0.00790846
Serine/threonine-protein kinase MRCK beta	Cdc42bpb	A0A0G2KB58	A0A0G2KB58_RAT	194 kDa	18.908	17.822	11.959	22.279	23.618	18.922	1.38684	0.00794418
Nitric oxide synthase, endothelial	Nos3	Q62600	NOS3_RAT	133 kDa	0	1.1964	0	2.3028	3.5061	3.4952	1.37932	0.0081909
Eukaryotic translation initiation factor 4H	Eif4h	Q5XI72	IF4H_RAT	27 kDa	2.0813	0.9419	0.92684	3.3163	3.4033	4.2559	1.37735	0.00827463
Eukaryotic translation initiation factor 3 subunit M	Eif3m	D3ZAZ0	D3ZAZ0_RAT	43 kDa	6.7485	3.8179	7.5272	2.6306	3.571	2.7991	-1.36563	0.00828133
Translocon-associated protein subunit delta	Ssr4	Q07984	SSRD_RAT	19 kDa	24.748	26.799	24.199	35.287	29.24	29.949	1.37638	0.00830366
Cytochrome b-c1 complex subunit 1, mitochondrial	Uqcrc1	Q68FY0	QCR1_RAT	53 kDa	41.178	52.251	40.775	44.591	33.148	35.192	-1.36255	0.00835836
Carbonyl reductase family member 4	Cbr4	Q7TS56	CBR4_RAT	25 kDa	12.97	14.227	15.936	9.5675	9.4319	10.83	-1.36153	0.0083952
Quinone oxidoreductase-like protein 2	2 SV	B0BNC9	QORL2_RAT	38 kDa	4.8203	2.8634	4.7045	7.8919	8.9275	5.5982	1.3706	0.00843204
Proteasome activator subunit 4	Psme4	A0A0G2K9R9	A0A0G2K9R9_RAT	211 kDa	16.674	14.686	14.886	18.882	25.172	17.787	1.36894	0.00848898
SPRY domain-containing protein 4	Spryd4	Q4FZT8	SPRY4_RAT	23 kDa	6.9145	5.7495	4.6547	9.5433	9.8404	9.115	1.3653	0.00858833
SEC24 homolog C, COPII coat complex component	Sec24c	A0A0G2JZF0	A0A0G2JZF0_RAT	115 kDa	34.361	37.587	36.723	29.371	30.932	28.873	-1.35335	0.0085995
Calponin-3	Cnn3	P37397	CNN3_RAT	36 kDa	3.0454	3.2543	1.1637	5.3685	3.6214	7.0035	1.36437	0.00860843
Diet1	Malrd1	R9W7X6	R9W7X6_RAT	235 kDa	8.0115	7.7883	15.613	7.378	7.8319	4.7207	-1.35125	0.00871337
Stabilin 1	Stab1	D3ZWH1	D3ZWH1_RAT	242 kDa	25.305	25.573	22.044	19.474	18.579	18.255	-1.35088	0.00877142
Vesicle-associated membrane protein 4	Vamp4	A0A096MJ99	A0A096MJ99_RAT	16 kDa	10.305	9.7899	8.6658	13.183	8.5931	20.126	1.3572	0.00877477
Cytochrome P450 4F1	Cyp4f1	P33274	CP4F1_RAT	60 kDa	15.89	16.819	13.517	10.591	11.571	10.389	-1.35043	0.00880826
Uricase	Uox	P09118	URIC_RAT	35 kDa	26.03	22.908	24.449	15.784	21.426	19.594	-1.34763	0.0088652
Nuclear transport factor 2	Nutf2	P61972	NTF2_RAT	14 kDa	14.016	16.27	12.536	21.359	17.429	19.021	1.35409	0.00888864
Mitochondrial import receptor subunit TOM22 homolog	Tomm22	Q75Q41	TOM22_RAT	15 kDa	10.617	11.585	10.685	7.8505	4.6387	8.6616	-1.34624	0.00892437
Alpha-2-macroglobulin receptor-associated protein	Lrpap1	Q99068	AMRP_RAT	42 kDa	8.5256	10.666	4.6402	3.9229	5.6124	4.1555	-1.34321	0.00898577
Non-specific lipid-transfer protein	Scp2	F1LQ55	F1LQ55_RAT	59 kDa	138.53	149.33	128.42	133.57	126.07	123.33	-1.34245	0.00902707
AFG3(ATPase family gene 3)-like 1 (S. cerevisiae)	Afg3l1	D3ZZ20	D3ZZ20_RAT	87 kDa	2.0023	2.8518	3.7442	0.81095	0	0.86742	-1.34114	0.0090628
Heterogeneous nuclear ribonucleoproteins A2/B1	Hnrnpa2b1	F1LNF1	F1LNF1_RAT	37 kDa	70.849	59.315	63.997	53.817	58.93	56.963	-1.33765	0.00916997
NADH dehydrogenase [ubiquinone] 1 alpha subcomplex subunit 12	Ndufa12	F1LXA0	F1LXA0_RAT	17 kDa	20.744	20.698	17.455	26.244	22.141	27.345	1.34644	0.00918448
3-hydroxyanthranilate 3,4-dioxygenase	Haao	A0A0G2JSV5	A0A0G2JSV5_RAT	33 kDa	119.66	120.43	120.45	111.34	111.8	106.33	-1.33531	0.0092403
5'-nucleotidase	Nt5e	P21588	5NTD_RAT	64 kDa	8.2656	10.635	7.4466	5.6766	4.9374	5.2045	-1.33363	0.00932515
Trifunctional enzyme subunit beta, mitochondrial	Hadhb	Q60587	ECHB_RAT	51 kDa	97.827	99.12	106.2	89.649	92.371	92.146	-1.32984	0.00940553
Glutathione S-transferase	Gsta3	A0A0G2JTB1	A0A0G2JTB1_RAT	25 kDa	2.7866	4.7095	1.1637	0.93051	0.94319	0	-1.32969	0.00942116
GTPase NRas	Nras	Q04970	RASN_RAT	21 kDa	3.4573	4.5996	3.4911	8.3504	6.1502	6.5107	1.33408	0.0095741
Sphingosine-1-phosphate lyase 1	Sgpl1	Q8CHN6	SGPL1_RAT	64 kDa	8.7395	8.81	10.337	6.0523	5.3996	5.5943	-1.32475	0.00960536
Ppm1b protein	Ppm1b	Q99ND8	Q99ND8_RAT	51 kDa	7.77	4.6935	6.187	10.172	8.7587	10.804	1.33319	0.00962657
Integrin alpha-1	Itga1	P18614	ITA1_RAT	131 kDa	23.953	34.003	34.528	23.488	25.242	25.995	-1.31876	0.00980742
Electron transfer flavoprotein regulatory factor 1	Etfrf1	D4AD58	D4AD58_RAT	10 kDa	6.0068	8.1349	4.1788	4.2718	4.3572	0	-1.31843	0.00982305
WDFY family member 4	Wdfy4	D4A748	D4A748_RAT	355 kDa	2.5305	2.5573	2.6043	4.8685	4.9543	6.0849	1.32647	0.0098398
Lysozyme C-1	Lyz1	P00697	LYSC1_RAT	17 kDa	11.769	12.735	12.087	9.5433	8.6103	6.5107	-1.31517	0.00993916
Glutathione S-transferase alpha-1	Gsta1	P00502	GSTA1_RAT	26 kDa	36.222	39.49	45.613	34.705	32.201	34.578	-1.31239	0.0100017
Serum paraoxonase/lactonase 3	Pon3	Q68FP2	PON3_RAT	39 kDa	31.836	30.397	30.609	22.615	25.425	27.063	-1.3092	0.0100776
Lipase maturation factor 2	Lmf2	A1L1J9	LMF2_RAT	80 kDa	7.1756	3.3522	4.6087	2.3685	2.4073	2.382	-1.30755	0.0101368
Chloride intracellular channel protein	Clic4	G3V8C4	G3V8C4_RAT	29 kDa	26.009	27.205	28.99	20.68	23.766	20.891	-1.30635	0.0101524
NLR family member X1	Nlrx1	Q5FVQ8	NLRX1_RAT	108 kDa	19.693	14.911	15.969	12.842	13.599	10.505	-1.30558	0.0101702
BET1 homolog	Bet1	Q62896	BET1_RAT	13 kDa	2.0023	7.2511	2.0894	5.4647	7.7659	7.3594	1.31529	0.0102227
Mevalonate kinase	Mvk	P17256	KIME_RAT	42 kDa	5.4254	6.258	5.4136	9.5073	10.564	7.5818	1.31336	0.0102562
Pck2 protein (Fragment)	Pck2	B2RYG2	B2RYG2_RAT	73 kDa	21.491	17.998	20.685	27.572	23.041	26.023	1.31346	0.0102562
Rho guanine nucleotide exchange factor 12	Arhgef12	D3ZYR0	D3ZYR0_RAT	158 kDa	0.8562	3.8278	1.7743	5.269	5.5248	3.4952	1.31418	0.0102562
Biogenesis of lysosome-related organelles complex 1 subunit 1	Bloc1s1	D3ZKU7	BL1S1_RAT	14 kDa	0	4.0675	0	2.1359	8.7145	2.3776	1.31426	0.0102562
Splicing factor 3a, subunit 3	Sf3a3	Q4KLI7	Q4KLI7_RAT	59 kDa	3.178	3.2036	3.9757	1.5131	1.5427	0.79919	-1.30229	0.0102997
Aldehyde dehydrogenase 8 family, member A1	Aldh8a1	D3ZXY4	D3ZXY4_RAT	53 kDa	142.35	143.41	144.1	132.44	130.26	134.59	-1.30074	0.0103522
Cytochrome P450 4A2	Cyp4a2	P20816	CP4A2_RAT	58 kDa	52.391	59.177	61.993	50.207	48.168	52.507	-1.30071	0.0103522
WD repeat and FYVE domain-containing 3	Wdfy3	A0A0G2K9M4	A0A0G2K9M4_RAT	392 kDa	2.0403	2.0337	2.6043	3.6514	3.7157	7.0179	1.30886	0.010379
Prenylcysteine oxidase	Pcyox1	Q99ML5	PCYOX_RAT	56 kDa	9.534	12.014	8.7465	6.8088	6.9423	5.5943	-1.29827	0.0104773
NADH dehydrogenase [ubiquinone] 1 beta subcomplex subunit 8, mitochondrial	Ndufb8	B2RYS8	B2RYS8_RAT	22 kDa	12.677	11.499	15.128	17.894	18.451	16.928	1.30502	0.0104962
Insulin-degrading enzyme	Ide	P35559	IDE_RAT	118 kDa	38.529	41.225	39.922	48.159	44.196	48.148	1.30466	0.0104973
D-glutamate cyclase	Dglucy	D4A9W3	D4A9W3_RAT	66 kDa	3.2421	2.4371	0.8274	4.8657	4.9374	4.3371	1.30471	0.0104973
Exportin-1	Xpo1	Q80U96	XPO1_RAT	123 kDa	21.405	25.378	21.292	29.892	26.348	28.889	1.30292	0.0105353
6-phosphogluconate dehydrogenase, decarboxylating	2 SV	Q7TP11	Q7TP11_RAT	121 kDa	41.558	47.773	43.738	56.165	49.754	48.821	1.30237	0.01059
NADH dehydrogenase (Ubiquinone) 1 beta subcomplex, 7 (Predicted)	Ndufb7	D3ZLT1	D3ZLT1_RAT	17 kDa	8.067	8.0493	8.1458	9.5433	11.07	15.399	1.30151	0.0106157
Histidine triad nucleotide-binding protein 1	Hint1	P62959	HINT1_RAT	14 kDa	53.63	45.987	43.454	35.231	46.106	40.93	-1.29468	0.0106793
Deoxyribose-phosphate aldolase	Dera	F1M1H0	F1M1H0_RAT	35 kDa	8.6766	6.6814	6.5863	9.6457	9.8202	13.996	1.29903	0.0107307
Membrane magnesium transporter 1	Mmgt1	B5DF51	MMGT1_RAT	15 kDa	8.3117	8.401	8.3576	7.8505	5.8688	1.3021	-1.29293	0.0107396
4-trimethylaminobutyraldehyde dehydrogenase	Aldh9a1	A0A0G2JSI1	A0A0G2JSI1_RAT	54 kDa	168.86	168.64	169.18	166.23	151.45	154.48	-1.28981	0.0108233
Dipeptidase 1	Dpep1	P31430	DPEP1_RAT	46 kDa	4.7281	3.9672	3.9321	1.5131	1.5427	2.3976	-1.28614	0.0109406
TRK-fused gene protein	Tfg	Q4R1A4	Q4R1A4_RAT	31 kDa	11.015	10.888	6.3908	6.7453	5.2414	5.9349	-1.28602	0.0109439
Listerin E3 ubiquitin protein ligase 1	Ltn1	F1M9Q3	F1M9Q3_RAT	202 kDa	3.5878	2.3929	1.2097	6.9083	3.5061	4.7121	1.29309	0.011022
Inverted formin, FH2 and WH2 domain containing	Inf2	E9PT22	E9PT22_RAT	136 kDa	3.5379	2.7609	1.2097	4.7752	5.2218	5.5276	1.29314	0.011022
MHC class Ia protein	RT1.Al	O19446	O19446_RAT	42 kDa	10.851	8.6047	7.7337	6.2767	4.8106	5.8177	-1.28375	0.011031
Unconventional myosin-Ic	Myo1c	Q63355	MYO1C_RAT	120 kDa	11.957	7.8352	8.8118	15.248	12.722	13.123	1.29207	0.0110444
RCG25591, isoform CRA_a	Stt3b	B2RYD7	B2RYD7_RAT	93 kDa	29.488	31.194	28.835	26.017	22.016	24.386	-1.28273	0.0110656
RCG54604	Snrpd2	B5DES0	B5DES0_RAT	14 kDa	13.224	12.117	12.563	9.5433	7.3803	9.115	-1.28205	0.0110756
Importin subunit beta-1	Kpnb1	F2Z3Q8	F2Z3Q8_RAT	97 kDa	61.359	63.176	57.625	55.481	52.825	51.077	-1.2807	0.0111259
Glyoxylate and hydroxypyruvate reductase	Grhpr	B0BN46	B0BN46_RAT	36 kDa	50.169	54.526	44.64	53.61	57.149	60.955	1.2889	0.0111504
Sorting nexin-3	Snx3	Q5U211	SNX3_RAT	19 kDa	21.593	12.649	12.801	22.665	22.141	16.928	1.28728	0.0111951
Glutamine--tRNA ligase	Qars	Q66H61	SYQ_RAT	88 kDa	37.465	41.571	40.331	43.501	48.392	48.108	1.28725	0.0112007
Argininosuccinate lyase	Asl	P20673	ARLY_RAT	52 kDa	85.578	78.378	88.961	92.175	93.914	94.139	1.28611	0.0112409
Probable 2-oxoglutarate dehydrogenase E1 component DHKTD1, mitochondrial	Dhtkd1	Q4KLP0	DHTK1_RAT	103 kDa	102.14	100.19	104.54	91.976	96.702	90.104	-1.2768	0.0113201
Ppp4r2 protein	Ppp4r2	B2RZ73	B2RZ73_RAT	42 kDa	3.4573	3.4497	6.7442	1.1929	3.6901	1.3021	-1.27058	0.011501
Canalicular multispecific organic anion transporter 2	Abcc3	O88563	MRP3_RAT	169 kDa	0	0	0	2.3028	2.3374	3.4952	1.27891	0.0115066
RCG37250, isoform CRA_a	Romo1	D4A742	D4A742_RAT	8 kDa	4.0045	4.0675	2.0894	0	2.1786	0	-1.26848	0.0115903
Cyclin-G-associated kinase	Gak	P97874	GAK_RAT	144 kDa	0.8562	0.87714	0	3.1331	1.1687	4.0809	1.27485	0.0116673
Sulfotransferase 1A1	Sult1a1	P17988	ST1A1_RAT	34 kDa	160.83	153.41	159.89	153.73	146.3	141.07	-1.26623	0.0116818
cAMP-dependent protein kinase type II-alpha regulatory subunit	Prkar2a	P12368	KAP2_RAT	45 kDa	13.763	16.162	15.701	17.711	20.286	22.137	1.27429	0.0116896
Urinary protein 3-like	LOC100912026	M0R7P3	M0R7P3_RAT	11 kDa	6.0068	6.1012	6.2682	10.679	8.7145	9.5103	1.27291	0.0117164
Ac2-120	F5	Q7TPK2	Q7TPK2_RAT	237 kDa	3.3867	2.5573	2.6043	4.4817	4.9543	7.3018	1.27281	0.0117209
Histone H2B	LOC102549061	A0A0G2JXE0	A0A0G2JXE0_RAT	14 kDa	58.735	54.223	57.17	65.428	59.677	68.188	1.27234	0.0117421
39S ribosomal protein L40, mitochondrial	Mrpl40	P83565	RM40_RAT	24 kDa	3.4573	4.5996	2.3274	10.236	3.6901	5.2086	1.27174	0.0117589
Glutamate dehydrogenase 1, mitochondrial	Glud1	P10860	DHE3_RAT	61 kDa	276.16	262.95	254.44	249.26	246.02	257.98	-1.26243	0.01177
Isoform 2 of Poly(U)-binding-splicing factor PUF60	Puf60	Q9WV25-2	PUF60_RAT	59 kDa	0	0.80091	1.5903	2.3784	4.063	2.8317	1.26851	0.0118716
Putative hydroxypyruvate isomerase	Hyi	F1LZJ4	F1LZJ4_RAT	31 kDa	38.342	36	43.827	43.675	44.415	50.222	1.26793	0.0119029
Lecithin cholesterol acyltransferase	Lcat	O35849	O35849_RAT	50 kDa	2.3835	3.2036	2.3854	0.75653	0.77137	0.79919	-1.26019	0.0119219
3-hydroxy-3-methylglutaryl coenzyme A synthase	Hmgcs2	Q68G44	Q68G44_RAT	57 kDa	436.9	438.59	434.94	413.93	417.01	430.56	-1.25862	0.0119833
Isoform 2 of Elongation factor 1-delta	Eef1d	Q68FR9-2	EF1D_RAT	72 kDa	33.017	28.064	36.471	26.107	21.994	32.06	-1.2586	0.0119833
Isoform Crk-I of Adapter molecule crk	Crk	Q63768-2	CRK_RAT	23 kDa	3.7859	3.8053	7.6938	7.2832	9.1797	8.552	1.26417	0.0120201
Mitochondrial ribosomal protein L34	Mrpl34	Q5XFV6	Q5XFV6_RAT	10 kDa	2.0023	2.0337	2.0894	6.4077	2.1786	4.7551	1.2609	0.0121876
Uncharacterized protein	1 SV	D3Z8P5	D3Z8P5_RAT	35 kDa	0.96407	0.95448	1.8818	4.7665	1.7855	3.7322	1.26049	0.0121998
RT1 class I histocompatibility antigen, AA alpha chain	1 SV	P16391	HA12_RAT	42 kDa	0.77505	0.78225	0.77337	3.1383	2.3749	2.4933	1.26019	0.0122199
Sulfotransferase 1C2	Sult1c2	Q9WUW8	ST1C2_RAT	35 kDa	1.9281	3.8179	3.7636	0	1.7855	0	-1.25049	0.0123249
Lactate dehydrogenase D	Ldhd	A0A0G2K1W9	A0A0G2K1W9_RAT	52 kDa	13.293	15.776	12.461	8.378	9.2868	11.787	-1.25005	0.0123371
GCN1 eIF2 alpha kinase activator-like 1	Gcn1l1	F1LRI5	F1LRI5_RAT	293 kDa	195.49	194.04	196.6	181.3	181.08	188.26	-1.24912	0.0123773
Oxidation resistance protein 1	Oxr1	Q4V8B0	OXR1_RAT	93 kDa	0	0.87714	2.6615	3.3213	4.2496	3.5017	1.25631	0.0124131
Membrane-associated progesterone receptor component 2	Pgrmc2	Q5XIU9	PGRC2_RAT	23 kDa	8.067	11.083	7.909	14.864	10.579	13.403	1.25508	0.012451
Myosin VIIb	Myo7b	A0A0G2K3A7	A0A0G2K3A7_RAT	241 kDa	1.1613	0	0	2.4343	2.4772	3.6509	1.2537	0.0124834
Glutaryl-CoA dehydrogenase	Gcdh	D3ZT90	D3ZT90_RAT	50 kDa	57.715	55.89	58.576	64.902	68.468	61.661	1.25069	0.0126408
Regulator of microtubule dynamics protein 2	Rmdn2	Q498D5	RMD2_RAT	47 kDa	8.8332	4.8531	7.2673	4.6356	5.7538	1.6622	-1.24205	0.0127067
Inter-alpha-trypsin inhibitor heavy chain H3	Itih3	Q63416	ITIH3_RAT	99 kDa	24.025	22.661	19.546	27.142	28.099	27.081	1.2488	0.01271
Proteoglycan 4	Prg4	F1LRA5	F1LRA5_RAT	116 kDa	3.6918	3.5118	4.7016	9.1403	6.1929	5.5029	1.24818	0.0127234
IQ motif containing GTPase activating protein 1 (Predicted), isoform CRA_b	Iqgap1	G3V7Q7	G3V7Q7_RAT	189 kDa	6.2095	5.4049	6.3534	7.8881	8.7121	11.649	1.24775	0.0127301
Apolipoprotein H	Apoh	Q5I0M1	Q5I0M1_RAT	38 kDa	7.945	8.81	6.3611	9.8349	10.799	13.586	1.24774	0.0127357
Cytosolic carboxypeptidase-like protein 5	Agbl5	B2GV17	CBPC5_RAT	93 kDa	2.0023	0	5.1197	0	0	0	-1.24138	0.012748
40S ribosomal protein S12	Rps12	Q6PDW1	Q6PDW1_RAT	15 kDa	45.563	43.421	53.663	49.239	53.308	61.48	1.24737	0.0127502
Peptidylprolyl isomerase	Fkbp15	D4AE06	D4AE06_RAT	131 kDa	0.8562	2.6314	0	3.4542	2.8686	4.3706	1.247	0.0127737
Down syndrome critical region gene 3	Vps26c	B1H223	B1H223_RAT	33 kDa	1.8929	1.909	3.7636	3.5075	5.3565	6.3974	1.24545	0.0128205
Transitional endoplasmic reticulum ATPase	Vcp	P46462	TERA_RAT	89 kDa	195.12	195.63	190.31	189.24	180.43	176.41	-1.23914	0.0128496
Heat shock protein HSP 90-beta	Hsp90ab1	P34058	HS90B_RAT	83 kDa	309.76	313.89	329.72	293.56	315.08	302.22	-1.2387	0.0128797
DNA repair protein RAD50	Rad50	Q9JIL8	RAD50_RAT	154 kDa	9.2901	10.768	7.2583	6.9083	2.3374	8.1554	-1.23808	0.0129166
Mitochondrial ribosomal protein L45	Mrpl45	D4A104	D4A104_RAT	35 kDa	0.96407	0	1.8818	2.6306	2.6782	4.55	1.24247	0.0129802
Starch-binding domain-containing protein 1	Stbd1	Q5FVN1	STBD1_RAT	35 kDa	30.697	36.241	33.457	29.432	26.983	26.795	-1.22869	0.0132783
Signal transducer and activator of transcription	Stat1	A0A0G2JX93	A0A0G2JX93_RAT	125 kDa	11.539	13.528	9.2779	16.564	14.857	15.428	1.23586	0.0133039
C-reactive protein	Crp	P48199	CRP_RAT	25 kDa	1.8577	0.9419	1.8537	3.6684	3.7223	3.9383	1.23558	0.013314
Copper transport protein ATOX1	Atox1	Q9WUC4	ATOX1_RAT	7 kDa	12.014	10.169	6.2682	10.679	15.25	14.265	1.23471	0.0133508
Proteasome subunit alpha type	Psma7	A0A0G2K0W9	A0A0G2K0W9_RAT	28 kDa	18.577	18.838	13.903	21.402	20.75	23.63	1.23333	0.013381
Acyl-CoA dehydrogenase family member 11	Acad11	B3DMA2	ACD11_RAT	87 kDa	54.006	54.003	49.294	42.363	46.521	47.82	-1.22626	0.0134736
Barrier-to-autointegration factor	Banf1	Q9R1T1	BAF_RAT	10 kDa	2.0023	2.0337	2.0894	2.1359	8.7145	2.3776	1.23046	0.0135093
Zinc finger protein 706	Zfp706	A0A0G2K1A1	A0A0G2K1A1_RAT	8 kDa	2.0023	2.0337	2.0894	6.4077	4.3572	2.3776	1.23046	0.0135093
60S ribosomal protein L35a	Rpl35a	P04646	RL35A_RAT	13 kDa	28.94	24.319	29.04	18.337	26.884	21.23	-1.22514	0.0135216
Receptor protein-tyrosine kinase	Egfr	E7CXR9	E7CXR9_RAT	135 kDa	38.672	37.827	35.001	33.257	30.918	29.422	-1.22497	0.0135317
Phosphoenolpyruvate carboxykinase, cytosolic [GTP]	Pck1	P07379	PCKGC_RAT	69 kDa	110.61	109.67	117.76	108.4	101.48	100.3	-1.22315	0.0135808
alpha-1,2-Mannosidase	Man1a1	A0A0G2JW29	A0A0G2JW29_RAT	82 kDa	5.7859	5.7265	6.6192	4.0547	4.1145	1.7348	-1.22287	0.0136031
AP-2 complex subunit sigma	Ap2s1	P62744	AP2S1_RAT	17 kDa	4.6097	3.4497	3.4911	2.3858	1.23	1.3021	-1.22247	0.0136154
Translationally-controlled tumor protein	Tpt1	P63029	TCTP_RAT	19 kDa	19.591	13.799	12.801	20.685	18.533	20.866	1.22759	0.0136299
Acyl-CoA thioesterase 13	Acot13	D3ZA93	D3ZA93_RAT	15 kDa	10.617	12.735	11.849	6.9075	8.3288	8.8883	-1.22056	0.0136947
UBX domain-containing protein 4	Ubxn4	Q5HZY0	UBXN4_RAT	56 kDa	2.5179	1.8838	3.3122	4.0111	4.0802	7.2183	1.22659	0.0137873
Protoporphyrinogen oxidase	Ppox	D3ZVN7	D3ZVN7_RAT	51 kDa	8.5256	6.258	3.8669	3.0822	2.3749	4.9228	-1.21881	0.0138152
Ceruloplasmin	Cp	A0A0G2K9I6	A0A0G2K9I6_RAT	124 kDa	110.54	117.64	110.58	123.95	123.24	120.35	1.22571	0.0138387
Alpha glucosidase 2 alpha neutral subunit (Predicted)	Ganab	D3ZAN3	D3ZAN3_RAT	91 kDa	66.665	61.222	64.524	55.593	58.591	56.003	-1.21848	0.0138387
Metastasis-associated 1 family, member 2	Mta2	B2GV01	B2GV01_RAT	75 kDa	0.82656	3.936	2.0905	5.6503	4.9163	3.4697	1.22462	0.0138845
Adenylosuccinate lyase	Adsl	D3ZW08	D3ZW08_RAT	55 kDa	24.571	22.369	16.654	18.913	14.656	15.984	-1.21471	0.0140274
Interferon-gamma-inducible GTPase Ifgga3 protein	MGC108823	Q5FVQ6	Q5FVQ6_RAT	48 kDa	7.7505	7.0402	7.7337	4.6514	4.7498	4.0917	-1.21442	0.0140352
Endoplasmic reticulum resident protein 29	Erp29	P52555	ERP29_RAT	29 kDa	23.222	21.872	23.171	26.824	29.037	28.398	1.22056	0.0140486
Ras-related protein Rab-1B	Rab1b	P10536	RAB1B_RAT	22 kDa	30.927	25.824	30.924	37.673	30.056	37.191	1.22011	0.0140876
NADH dehydrogenase (Ubiquinone) 1 beta subcomplex, 9	Ndufb9	B2RYW3	B2RYW3_RAT	22 kDa	11.524	11.499	18.619	19.492	18.82	16.61	1.2196	0.0141055
Transmembrane protein 33	Tmem33	Q9Z142	TMM33_RAT	28 kDa	3.2337	5.5415	5.5816	9.8299	8.7756	4.9229	1.21773	0.0142093
ADP-ribosylation factor GTPase-activating protein 2	Arfgap2	Q3MID3	ARFG2_RAT	57 kDa	6.2791	9.2056	7.2103	3.9308	4.296	5.5065	-1.20904	0.0142406
7-dehydrocholesterol reductase	Dhcr7	Q9Z2Z8	DHCR7_RAT	54 kDa	16.712	15.694	18.991	14.112	24.154	27.381	1.21626	0.0142529
Protein transport protein Sec31A	Sec31a	Q9Z2Q1	SC31A_RAT	135 kDa	110.2	120.61	134.63	125.63	133.09	136.23	1.21603	0.0142785
StAR-related lipid transfer domain-containing 10	Stard10	A0A0G2KB11	A0A0G2KB11_RAT	40 kDa	44.898	41.812	46.696	48.644	54.094	50.859	1.2137	0.014398
Peroxiredoxin-6	Prdx6	O35244	PRDX6_RAT	25 kDa	67.769	64.071	67.008	82.28	64.264	75.672	1.21203	0.0144683
Glutamic--pyruvic transaminase 2	Gpt2	A0A0G2JV84	A0A0G2JV84_RAT	60 kDa	3.178	6.4073	6.3611	8.9447	6.1709	10.369	1.21185	0.0144739
Trafficking protein particle complex 10	Trappc10	F1MAQ4	F1MAQ4_RAT	142 kDa	0	2.3929	3.6292	4.6055	4.6749	4.6602	1.20974	0.0145465
Erythrocyte membrane protein band 4.1	Epb41	A0A0G2K161	A0A0G2K161_RAT	97 kDa	3.8289	3.7813	3.8789	7.0517	5.4797	7.4301	1.20924	0.0145744
Far upstream element-binding protein 2	Khsrp	Q99PF5	FUBP2_RAT	74 kDa	10.805	12.389	12.558	15.582	18.428	14.3	1.20925	0.0145744
Beta-2-microglobulin	B2m	P07151	B2MG_RAT	14 kDa	14.016	14.236	10.447	10.679	8.7145	7.9319	-1.20223	0.0146179
Dmx-like 2	Dmxl2	F1M3W5	F1M3W5_RAT	341 kDa	0	1.2787	0	2.4343	2.4772	3.599	1.20729	0.0146414
Aspscr1 protein	Aspscr1	B1WC71	B1WC71_RAT	51 kDa	3.546	4.2268	5.1774	5.6766	9.0519	6.9394	1.20609	0.0146782
Carboxypeptidase Q	Cpq	Q6IRK9	CBPQ_RAT	52 kDa	26.063	31.161	29.224	22.542	23.436	24.751	-1.19863	0.0147977
C-1-tetrahydrofolate synthase, cytoplasmic	Mthfd1	G3V6S5	G3V6S5_RAT	101 kDa	143.83	133.12	134.21	129.14	121.16	131.25	-1.19656	0.0149294
Sodium-coupled neutral amino acid transporter 4	Slc38a4	Q9EQ25	S38A4_RAT	61 kDa	5.3678	5.0696	7.4239	1.5131	3.1885	5.1932	-1.19591	0.0150008
GrpE protein homolog 1, mitochondrial	Grpel1	P97576	GRPE1_RAT	24 kDa	27.866	21.028	21.812	20.066	20.668	15.404	-1.1953	0.0150477
Cytochrome P450 1A2	Cyp1a2	P04799	CP1A2_RAT	58 kDa	7.1505	9.6109	7.9513	12.861	11.571	11.189	1.19906	0.0150745
Glycogenin-1	Gyg1	A0A0G2JXP1	A0A0G2JXP1_RAT	41 kDa	0	1.5645	0.77337	2.7863	2.8421	3.265	1.19746	0.0151828
Peroxiredoxin-2	Prdx2	A0A0G2JSH9	A0A0G2JSH9_RAT	22 kDa	36.456	38.882	36.978	50.401	38.876	41.823	1.19737	0.0151929
60S ribosomal protein L19	Rpl19	P84100	RL19_RAT	23 kDa	8.3598	12.245	13.212	17.024	14.148	14.769	1.19525	0.0153469
Myeloid-associated differentiation marker	Myadm	Q6VBQ5	MYADM_RAT	35 kDa	5.2705	5.3667	4.2264	4.0098	1.2386	2.382	-1.18761	0.015453
N-acetyl-D-glucosamine kinase	Nagk	P81799	NAGK_RAT	37 kDa	5.7844	4.7724	3.7636	7.015	8.0347	8.3974	1.19088	0.0155356
Transmembrane 9 superfamily member 2	Tm9sf2	Q66HG5	TM9S2_RAT	76 kDa	1.5501	2.7609	3.2073	0	0.84992	0	-1.18445	0.0156037
Prefoldin 1 (Predicted)	Pfdn1	D3ZX38	D3ZX38_RAT	14 kDa	0	2.0337	2.0894	4.2718	2.1786	4.7551	1.1901	0.0156305
Centromere/kinetochore protein zw10 homolog	Zw10	Q4V8C2	ZW10_RAT	88 kDa	1.7124	2.5724	1.7146	4.9819	3.3997	4.3771	1.18977	0.0156517
Dihydrolipoamide acetyltransferase component of pyruvate dehydrogenase complex	Dbt	B2GV15	B2GV15_RAT	53 kDa	44.067	41.317	49.834	38.71	39.498	38.27	-1.1821	0.0156952
Isoform 2 of Thioredoxin reductase 2, mitochondrial	Txnrd2	Q9Z0J5-2	TRXR2_RAT	53 kDa	10.328	10.412	10.337	9.0784	5.3996	6.3935	-1.17963	0.0157991
Protein kish	Tmem167a	D3ZKR8	D3ZKR8_RAT	8 kDa	6.0068	8.1349	10.447	4.2718	8.7145	2.3776	-1.17853	0.0158359
Isoform 2 of Drebrin-like protein	Dbnl	Q9JHL4-2	DBNL_RAT	48 kDa	7.0297	8.7282	5.93	7.9223	3.5442	1.5984	-1.17826	0.0158415
Translocating chain-associated membrane protein 1	Tram1	Q5XI41	TRAM1_RAT	43 kDa	5.8552	5.9847	5.6395	4.585	2.5227	2.6183	-1.17579	0.0159911
U6 snRNA-associated Sm-like protein LSm2	Lsm2	A0A0G2K8Q7	A0A0G2K8Q7_RAT	11 kDa	2.0023	2.0337	0	4.2718	4.3572	2.3776	1.18014	0.0161061
ADP/ATP translocase 2	Slc25a5	Q09073	ADT2_RAT	33 kDa	136	133.38	133.54	148.4	141.4	142.7	1.17651	0.0162858
Fermitin family member 2	Fermt2	A0A0G2JWC7	A0A0G2JWC7_RAT	80 kDa	18.056	21.568	21.72	25.104	26.238	24.799	1.17457	0.0164097
Transgelin	Tagln	P31232	TAGL_RAT	23 kDa	11.524	18.398	18.619	18.824	20.707	22.486	1.17424	0.0164175
Hypothetical protein LOC100362216	LOC100362216	D4A6R4	D4A6R4_RAT	30 kDa	5.9376	4.7956	8.4953	3.8772	3.5305	3.6818	-1.16955	0.0164175
Myosin light polypeptide 6	Myl6	A0A0G2K6J5	A0A0G2K6J5_RAT	17 kDa	35.854	36.436	33.007	27.38	37.391	23.834	-1.16788	0.0164834
Beta-galactosidase	Glb1	D3ZUM4	D3ZUM4_RAT	73 kDa	11.368	15.788	10.578	8.6912	8.8801	9.341	-1.16779	0.016489
Ubiquitination factor E4B	Ube4b	F1M8V2	F1M8V2_RAT	133 kDa	4.5861	3.8278	1.7743	4.7937	7.2246	6.1214	1.17212	0.0165593
Microtubule-associated protein RP/EB family member 1	Mapre1	Q66HR2	MARE1_RAT	30 kDa	2.8218	1.8838	4.6483	0.87688	1.8359	0.93304	-1.16374	0.0168016
Vacuolar protein-sorting-associated protein 36	Vps36	B1H248	B1H248_RAT	44 kDa	6.7954	8.1592	4.4179	4.5092	1.8864	4.891	-1.16337	0.0168183
Microtubule-associated protein 1B	Map1b	P15205	MAP1B_RAT	270 kDa	3.3867	3.3522	1.3021	0	1.2386	0	-1.16174	0.0168953
von Willebrand factor A domain-containing 8	Vwa8	A0A0G2K3W1	A0A0G2K3W1_RAT	54 kDa	42.706	50.124	51.961	38.976	45.229	41.662	-1.16153	0.0169121
Sideroflexin	Sfxn1	Q6AYS2	Q6AYS2_RAT	36 kDa	39.798	35.656	41.294	34.168	31.785	33.498	-1.15967	0.017017
RCG55135, isoform CRA_b	Tln1	G3V852	G3V852_RAT	270 kDa	386.2	364.71	371.36	355.13	354.18	370.62	-1.15875	0.0170728
ADP-ribosylation factor-like 6 interacting protein 1	Arl6ip1	Q7TMZ5	Q7TMZ5_RAT	23 kDa	1.1524	0	1.1637	3.5787	2.4601	2.6043	1.16151	0.0171733
Alpha-methylacyl-CoA racemase	Amacr	P70473	AMACR_RAT	42 kDa	42.174	44.074	38.242	35.221	36.107	35.518	-1.15607	0.0171945
Oxysterol-binding protein	Osbpl11	B5DF74	B5DF74_RAT	84 kDa	2.4797	0.81808	3.3096	4.0547	4.9644	4.3371	1.15933	0.0172649
Glycerol-3-phosphate dehydrogenase, mitochondrial	Gpd2	P35571	GPDM_RAT	81 kDa	5.7859	6.5446	7.4466	3.2438	4.1145	4.3371	-1.15432	0.017295
Myc-binding protein	Mycbp	D4A7F2	D4A7F2_RAT	12 kDa	0	2.0337	2.0894	4.2718	4.3572	2.3776	1.15752	0.0173542
Tight junction protein 3	Tjp3	A0A0G2K8M3	A0A0G2K8M3_RAT	99 kDa	4.8375	5.756	4.6911	3.3019	1.6728	3.053	-1.15215	0.0174167
Sec1 family domain-containing protein 1	Scfd1	Q62991	SCFD1_RAT	72 kDa	17.386	17.918	16.699	16.085	10.889	12.718	-1.15022	0.0174982
Thiosulfate sulfurtransferase	Tst	P24329	THTR_RAT	33 kDa	105.24	107.78	107.62	101.62	98.045	95.3	-1.14952	0.0175574
Plastin 1	Pls1	A0A0G2QC04	A0A0G2QC04_RAT	70 kDa	17.326	19.949	23.407	14.597	17.281	15.614	-1.14912	0.0175708
DnaJ heat shock protein family (Hsp40) member C7	Dnajc7	A0A0G2K435	A0A0G2K435_RAT	66 kDa	3.9725	3.2036	5.5659	1.5131	2.3141	2.3976	-1.14852	0.0176489
Lambda-crystallin homolog	Cryl1	Q811X6	CRYL1_RAT	35 kDa	25.066	22.908	19.759	29.814	27.726	25.192	1.14949	0.0177471
UDP-glucose:glycoprotein glucosyltransferase 1	Uggt1	Q9JLA3	UGGG1_RAT	176 kDa	131.98	146.13	130.1	129.66	125.79	124.53	-1.14634	0.0177684
Guanine deaminase	Gda	Q9JKB7	Q9JKB7_RAT	51 kDa	44.118	47.657	43.716	52.183	50.44	52.122	1.14861	0.0178331
Golgin subfamily A member 4	Golga4	A0A0G2JUE4	A0A0G2JUE4_RAT	262 kDa	56.832	53.285	49.482	60.857	59.452	59.632	1.14838	0.0178387
Phosphoribosyl pyrophosphate synthase-associated protein 2	Prpsap2	O08618	KPRB_RAT	41 kDa	0.77505	0.78225	0.77337	1.5692	3.2981	2.4933	1.14605	0.0179793
Uncharacterized protein	1 SV	A0A0G2K9L9	A0A0G2K9L9_RAT	474 kDa	3.7957	3.4992	2.6043	0	2.4686	0	-1.14353	0.0180363
Mannose receptor, C type 1	Mrc1	D3ZD31	D3ZD31_RAT	165 kDa	76.321	88.161	75.834	72.939	78.863	65.658	-1.14346	0.0180474
Long-chain-fatty-acid--CoA ligase 5	Acsl5	O88813	ACSL5_RAT	76 kDa	83.706	76.006	83.65	74.419	72.633	73.474	-1.14261	0.0180888
Transforming protein RhoA	Rhoa	P61589	RHOA_RAT	22 kDa	31.115	31.047	30.256	33.402	34.154	41.351	1.14391	0.0181569
ATP synthase subunit e, mitochondrial	Atp5me	P29419	ATP5I_RAT	8 kDa	40.045	46.776	39.699	46.989	45.751	52.306	1.1416	0.018264
CD2-associated protein	Cd2ap	F1LRS8	CD2AP_RAT	70 kDa	0.92887	1.76	1.1637	1.7415	2.589	5.2535	1.14076	0.0182986
Quinone oxidoreductase	Cryz	Q6AYT0	QOR_RAT	35 kDa	20.245	20.044	25.404	18.414	15.177	18.559	-1.13682	0.0183656
Prosaposin	Psap	P10960	SAP_RAT	61 kDa	17.671	21.138	17.543	20.845	22.899	26.378	1.13917	0.0183812
Tubulin folding cofactor D	Tbcd	F1M1D5	F1M1D5_RAT	134 kDa	10.274	7.8942	7.9247	12.455	11.001	13.131	1.13862	0.0183935
COP9 signalosome subunit 5	Cops5	F7EUU4	F7EUU4_RAT	44 kDa	1.9281	1.909	6.5863	6.1382	4.4637	7.4643	1.13864	0.0183935
Structural maintenance of chromosomes protein 1A	Smc1a	Q9Z1M9	SMC1A_RAT	143 kDa	27.87	23.929	27.823	18.422	19.868	26.796	-1.13578	0.0184214
Nuclear factor 1 A-type	Nfia	P09414	NFIA_RAT	56 kDa	3.443	1.7428	3.582	1.687	0.77137	0.79919	-1.1349	0.018494
Similar to TBC1 domain family, member 8; BUB2-like protein 1; vascular Rab-GAP/TBC-containing (Predicted), isoform CRA_a	Tbc1d9b	F1LRL4	F1LRL4_RAT	142 kDa	1.7124	0.87714	0.88716	3.4542	3.5061	2.0405	1.1364	0.0184951
Citramalyl-CoA lyase, mitochondrial	Clybl	Q5I0K3	CLYBL_RAT	37 kDa	6.7485	9.5448	6.5863	7.015	5.3565	1.8661	-1.13228	0.0186648
Coatomer subunit beta'	Copb2	O35142	COPB2_RAT	103 kDa	54.797	54.323	53.997	49.819	45.896	48.148	-1.12984	0.0187709
26S proteasome non-ATPase regulatory subunit 1	Psmd1	G3V8B6	G3V8B6_RAT	106 kDa	45.349	44.675	43.471	51.461	51.791	49.007	1.13133	0.0187854
Acetyl-CoA carboxylase beta	Acacb	A0A0G2K1F2	A0A0G2K1F2_RAT	276 kDa	74.577	79.41	80.836	89.484	88.26	80.216	1.13083	0.0188077
Poly [ADP-ribose] polymerase	Parp14	F1LZ05	F1LZ05_RAT	200 kDa	92.14	86.729	84.784	94.715	95.765	97.299	1.12943	0.0188535
Purine nucleoside phosphorylase	Pnp	P85973	PNPH_RAT	32 kDa	151.62	161.98	156.1	164.82	160.13	174.88	1.12947	0.0188535
Epithelial protein lost in neoplasm	Lima1	F1LR10	F1LR10_RAT	84 kDa	3.503	4.6005	2.6014	6.1361	7.1255	5.2365	1.12908	0.0188769
Fermitin family member 3	Fermt3	B2GVB9	B2GVB9_RAT	76 kDa	4.1328	3.2723	3.3096	6.0586	4.9374	7.3741	1.12908	0.0188769
Very low-density lipoprotein receptor	Vldlr	P98166	VLDLR_RAT	97 kDa	2.0175	4.0675	1.2097	0	0	0	-1.12672	0.0189807
60S ribosomal protein L18a	Rpl18a	P62718	RL18A_RAT	21 kDa	35.502	37.947	36.074	33.402	44.651	48.847	1.12688	0.0190477
Cytidine/uridine monophosphate kinase 2	Cmpk2	D3ZC63	D3ZC63_RAT	50 kDa	0.77505	0.78225	0.77337	2.3538	2.4053	2.4933	1.12672	0.0190656
Geranylgeranyl transferase type-2 subunit alpha	Rabggta	Q08602	PGTA_RAT	65 kDa	8.7395	10.429	8.7465	12.213	13.216	12.992	1.12526	0.0191382
GMP synthase [glutamine-hydrolyzing]	Gmps	Q4V7C6	GUAA_RAT	77 kDa	16.531	18.816	17.375	20.274	21.395	24.288	1.12497	0.0191527
Serum albumin	Alb	A0A0G2JSH5	A0A0G2JSH5_RAT	69 kDa	7.7941	6.9522	6.5927	4.0003	4.8859	4.2689	-1.12267	0.0192219
A disintegrin-like and metalloprotease (Reprolysin type) with thrombospondin type 1 motif, 9 (Predicted)	Adamts9	D3ZMB0	D3ZMB0_RAT	211 kDa	2.0023	2.0337	1.1637	4.2718	2.1786	4.7551	1.12335	0.0192788
FGGY carbohydrate kinase domain-containing	Fggy	F1LSP9	F1LSP9_RAT	60 kDa	16.684	19.222	19.083	14.374	13.885	14.385	-1.12211	0.0193224
Glutamate--cysteine ligase regulatory subunit	Gclm	P48508	GSH0_RAT	31 kDa	20.729	20.013	16.934	24.134	24.457	22.705	1.12231	0.0194027
Peptide-N(4)-(N-acetyl-beta-glucosaminyl)asparagine amidase	Ngly1	Q5XI55	NGLY1_RAT	75 kDa	3.2742	2.4371	5.6732	4.0547	8.2045	6.9394	1.12104	0.0194965
Serine/threonine-protein phosphatase 6 catalytic subunit	Ppp6c	Q64620	PPP6_RAT	35 kDa	6.7485	5.7269	9.4091	10.523	9.8202	11.196	1.12068	0.0195032
F-actin-capping protein subunit beta	Capzb	A0A0G2JYB1	A0A0G2JYB1_RAT	33 kDa	20.963	19.943	20.036	16.714	16.069	15.264	-1.1191	0.0195054
Cytochrome P450 2D26	Cyp2d26	P10634	CP2DQ_RAT	57 kDa	142.66	152.35	139.56	140.26	136.74	129.49	-1.11785	0.0195579
Sulfotransferase	Sult1c3	A0A0G2K5J0	A0A0G2K5J0_RAT	36 kDa	88.613	77.37	82.824	88.04	90.5	93.73	1.1163	0.0196986
Diphosphomevalonate decarboxylase	Mvd	Q62967	MVD1_RAT	44 kDa	0.77505	0.78225	1.5467	2.446	3.2981	2.5952	1.11563	0.0197499
Ig lambda-2 chain C region	4 SV	P20767	LAC2_RAT	11 kDa	0.92887	0.9419	0.92684	1.861	3.7728	1.9692	1.11518	0.0197644
Isoform 2 of L-serine dehydratase/L-threonine deaminase	Sds	P09367-2	SDHL_RAT	34 kDa	24.478	20.422	20.191	16.676	15.938	19.39	-1.11387	0.0197834
Similar to CG3740-PA	LOC690000	D3ZWS2	D3ZWS2_RAT	15 kDa	16.018	12.202	16.715	10.679	8.7145	14.265	-1.11193	0.0199073
LETM1 domain-containing 1	Letmd1	B0K026	B0K026_RAT	43 kDa	1.8929	3.7928	4.6623	7.015	6.2492	4.6652	1.1117	0.0199609
Phosphoacetylglucosamine mutase	Pgm3	B2RYN0	B2RYN0_RAT	60 kDa	17.892	13.615	15.607	12.861	11.571	11.189	-1.10907	0.0200882
AP-2 complex subunit mu	Ap2m1	P84092	AP2M1_RAT	50 kDa	16.206	18.704	16.293	13.484	10.694	15.165	-1.10848	0.0201072
Tetratricopeptide repeat protein 36	Ttc36	Q66H45	TTC36_RAT	20 kDa	9.2194	12.649	10.473	15.508	13.531	14.324	1.10873	0.0201418
Threonine--tRNA ligase, mitochondrial	Tars2	Q68FW7	SYTM_RAT	82 kDa	6.6125	5.7265	8.274	9.7313	9.8748	10.409	1.10824	0.0201518
Leucine-rich repeat-containing protein 59	Lrrc59	Q5RJR8	LRC59_RAT	35 kDa	40.326	39.332	38.173	34.223	32.703	34.308	-1.10734	0.0201719
Ubiquitin-like with PHD and ring finger domains 2	Uhrf2	D3ZK36	D3ZK36_RAT	90 kDa	5.1658	1.1964	0	0	0.80177	0	-1.10729	0.0203539
Succinate--CoA ligase [GDP-forming] subunit beta, mitochondrial	Suclg2	B1H270	B1H270_RAT	47 kDa	61.123	56.686	58.859	66.929	66.624	63.646	1.10651	0.0204689
Alanine--tRNA ligase, cytoplasmic	Aars	P50475	SYAC_RAT	107 kDa	82.058	86.387	95.308	92.081	98.356	97.019	1.10616	0.0204867
Receptor expression-enhancing protein 6	Reep6	Q5XI60	REEP6_RAT	23 kDa	19.591	14.949	18.619	22.415	21.859	21.91	1.10583	0.0205214
Bifunctional epoxide hydrolase 2	Ephx2	P80299	HYES_RAT	62 kDa	21.58	18.49	21.565	16.861	16.353	15.687	-1.10365	0.0206196
Proteasome inhibitor PI31 subunit	Psmf1	Q5XIU5	PSMF1_RAT	30 kDa	1.1524	2.0918	3.9442	5.5773	5.3565	2.7991	1.10181	0.0207234
Fibrillin 1	Fbn1	G3V9M6	G3V9M6_RAT	312 kDa	1.8929	2.1509	1.8281	5.041	5.1224	2.0405	1.10139	0.0207335
DnaJ (Hsp40) homolog, subfamily C, member 11	Dnajc11	B1WBY5	B1WBY5_RAT	63 kDa	2.7968	2.4027	6.0651	2.8924	0.77137	1.5984	-1.10148	0.0207435
NADH dehydrogenase (Ubiquinone) 1 beta subcomplex, 5 (Predicted), isoform CRA_b	Ndufb5	D4A565	D4A565_RAT	22 kDa	12.677	8.0493	13.964	16.701	12.3	16.928	1.10106	0.0207658
Proteasome (Prosome, macropain) 26S subunit, non-ATPase, 14	Psmd14	Q4V8E2	Q4V8E2_RAT	35 kDa	7.7125	11.649	10.35	12.184	13.3	14.827	1.10089	0.0207703
ADP-ribosylation factor 6	Arf6	P62332	ARF6_RAT	20 kDa	13.829	18.398	16.054	19.087	19.681	22.137	1.10077	0.0207904
Ras-related protein Rap-1b	Rap1b	Q62636	RAP1B_RAT	21 kDa	17.913	22.524	16.98	26.65	24.402	19.655	1.1	0.0208284
Ankyrin 1	Ank1	D3Z9Z0	D3Z9Z0_RAT	187 kDa	10.659	2.3929	6.141	9.4083	13.065	5.8253	1.09969	0.0208518
Beta-galactoside alpha-2,6-sialyltransferase 1	St6gal1	G3V680	G3V680_RAT	47 kDa	10.173	10.281	7.0909	6.8369	6.2318	5.6262	-1.09949	0.0208641
Proteasome subunit beta type	Psmb9	A0A023ILN9	A0A023ILN9_RAT	23 kDa	11.524	9.1992	11.637	16.701	13.531	13.021	1.09917	0.0208797
Voltage-dependent anion-selective channel protein 2	Vdac2	P81155	VDAC2_RAT	32 kDa	17.145	22.995	23.367	14.466	17.956	18.2	-1.09897	0.0208864
Tetratricopeptide repeat domain 38	Ttc38	D4ACL2	D4ACL2_RAT	57 kDa	6.2004	8.642	6.9604	8.5743	10.271	12.371	1.09902	0.0208976
Hmgb3 protein	Hmgb3	B0BN99	B0BN99_RAT	23 kDa	4.6703	2.7735	3.0775	0.93051	1.8864	1.9692	-1.09772	0.0209366
Short/branched chain specific acyl-CoA dehydrogenase, mitochondrial	Acadsb	P70584	ACDSB_RAT	48 kDa	30.397	31.541	28.679	33.137	37.492	35.839	1.09807	0.0209556
Short chain dehydrogenase/reductase family 42E, member 1	Sdr42e1	A0A0G2JT58	A0A0G2JT58_RAT	44 kDa	0	0	0.94091	0.87688	2.6782	3.7322	1.09685	0.0210327
Arginase-1	Arg1	P07824	ARGI1_RAT	35 kDa	255.16	241.73	264.65	275.89	263.86	256.88	1.0964	0.0210461
PDZ and LIM domain protein 5	Pdlim5	Q62920	PDLI5_RAT	63 kDa	9.8062	15.824	15.143	9.1675	8.721	12.225	-1.096	0.0210673
Testis expressed gene 264 homolog (Mouse), isoform CRA_a	Tex264	Q5XIF0	Q5XIF0_RAT	34 kDa	0.96407	1.909	0.94091	3.3229	3.2981	2.5952	1.09572	0.0211153
MHC class Ib antigen (Fragment)	Rt1-L3	Q6SY93	Q6SY93_RAT	38 kDa	3.958	2.8346	6.2682	3.8237	2.0529	0.8311	-1.09379	0.0212068
Protein C10-like	LOC100911713	D3ZMS0	D3ZMS0_RAT	13 kDa	2.0023	0	0	2.1359	4.3572	2.3776	1.09295	0.0212727
Uncharacterized protein	3 SV	F1MAS3	F1MAS3_RAT	35 kDa	2.0023	0	0	4.2718	2.1786	2.3776	1.09295	0.0212727
Copine 3	Cpne3	D3ZLA3	D3ZLA3_RAT	60 kDa	7.945	12.014	10.337	6.8088	8.4851	5.5943	-1.0921	0.0212749
Heat shock protein HSP 90-alpha	Hsp90aa1	P82995	HS90A_RAT	85 kDa	141.31	145.33	142.41	133.26	135.04	133.26	-1.09147	0.0212961
Interferon-inducible double-stranded RNA-dependent protein kinase activator A	Prkra	G3V7J2	G3V7J2_RAT	34 kDa	3.8563	2.8634	3.7636	7.015	4.4637	6.5313	1.09196	0.0213196
Choline dehydrogenase, mitochondrial	Chdh	Q6UPE0	CHDH_RAT	66 kDa	103.02	102.4	102.13	98.818	87.451	97.178	-1.09045	0.0213676
Integrator complex subunit 1-like	LOC103689975	D3ZIT7	D3ZIT7_RAT	84 kDa	1.2652	1.2787	0	2.4343	2.4772	3.6509	1.09059	0.0213798
5-phosphohydroxy-L-lysine phospho-lyase	Phykpl	B0BNC4	B0BNC4_RAT	52 kDa	3.8753	7.0589	7.0039	8.4341	8.6371	9.8136	1.088	0.0214803
RCG53912, isoform CRA_a	Sphk2	Q6AYB2	Q6AYB2_RAT	66 kDa	1.6531	1.6362	1.6548	3.2438	4.1145	3.4697	1.08587	0.0216936
Mitochondrial antiviral-signaling protein	Mavs	Q66HG9	MAVS_RAT	54 kDa	1.9281	3.1836	0.77337	3.1911	5.3933	3.3651	1.0856	0.0217003
Urinary protein 3	3 SV	P83121	UP3_RAT	11 kDa	1.1524	1.1499	3.2531	4.5217	3.4087	3.6797	1.08518	0.0217215
Transmembrane 9 superfamily member	Tm9sf3	D3ZUD8	D3ZUD8_RAT	70 kDa	5.5748	5.4282	5.7405	4.3338	2.8204	2.5376	-1.08299	0.0217739
Ras-related protein Rab-2A	Rab2a	F1LP82	F1LP82_RAT	23 kDa	18.439	20.49	20.946	20.948	26.857	25.408	1.08439	0.021784
Isoform 2 of Actin-related protein 2/3 complex subunit 5-like protein	Arpc5l	A1L108-2	ARP5L_RAT	11 kDa	1.1524	1.1499	1.1637	3.5787	2.4601	2.6043	1.08273	0.0218644
RAN-binding protein 3	Ranbp3	M0R5Q3	M0R5Q3_RAT	52 kDa	1.1524	1.1499	1.1637	2.8148	2.8759	3.037	1.08273	0.0218644
Secreted phosphoprotein 24	Spp2	Q62740	SPP24_RAT	23 kDa	1.1524	1.1499	1.1637	2.3858	3.6901	2.6043	1.08273	0.0218644
Tripeptidyl-peptidase 2	Tpp2	Q64560	TPP2_RAT	138 kDa	57.453	65.165	60.163	66.968	66.829	69.324	1.08212	0.0218889
Tyrosine--tRNA ligase	Yars	A0A0H2UHG0	A0A0H2UHG0_RAT	63 kDa	20.657	20.841	19.911	28.264	25.661	20.915	1.08214	0.0218889
ADP-ribosylation factor 1	Arf1	P84079	ARF1_RAT	21 kDa	32.815	29.631	24.199	36.73	32.93	32.327	1.08161	0.0219157
Cell division control protein 42 homolog	Cdc42	Q8CFN2	CDC42_RAT	21 kDa	29.739	27.39	34.437	33.807	35.467	37.794	1.08075	0.021966
Protein RUFY3	Rufy3	A0A0G2K6A9	A0A0G2K6A9_RAT	72 kDa	0	0.81808	1.6548	2.4328	2.4687	3.4697	1.08047	0.0219939
Methyltransferase-like protein 7B	Mettl7b	Q562C4	MET7B_RAT	28 kDa	67.075	62.463	64.769	56.018	60.286	58.333	-1.07932	0.0220095
Cellular repressor of E1A-stimulated genes (Predicted), isoform CRA_b	Creg1	B2GUX7	B2GUX7_RAT	24 kDa	9.7011	10.141	10.926	16.319	10.21	14.673	1.07908	0.022101
Kininogen-1	Kng1	P08934	KNG1_RAT	71 kDa	4.1304	6.6875	5.9388	8.1713	9.1625	7.7785	1.07878	0.02211
Keratin-associated protein 4-6-like	LOC102553069	D4A5R4	D4A5R4_RAT	17 kDa	7.2576	7.8902	3.3371	4.0663	5.2587	1.7348	-1.07696	0.0221591
Farnesyl pyrophosphate synthase	Fdps	P05369	FPPS_RAT	41 kDa	70.111	71.106	85.25	77.224	83.212	87.852	1.07797	0.0221747
NADH dehydrogenase [ubiquinone] 1 alpha subcomplex subunit 8	Ndufa8	F7EXQ7	F7EXQ7_RAT	22 kDa	12.677	11.499	12.801	19.087	14.761	14.324	1.07744	0.0222071
Ryanodine receptor 3	Ryr3	F1LPJ2	F1LPJ2_RAT	550 kDa	3.1635	2.0337	4.974	0.83032	3.0285	0	-1.07646	0.0222238
von Willebrand factor	Vwf	F1M957	F1M957_RAT	309 kDa	19.612	20.458	16.928	15.823	14.863	14.32	-1.07641	0.0222316
Isoform Cytoplasmic of Fumarate hydratase, mitochondrial	Fh	P14408-2	FUMH_RAT	50 kDa	57.476	62.689	63.989	54.421	51.868	58.601	-1.07487	0.0223165
Transaldolase	Taldo1	Q9EQS0	TALDO_RAT	37 kDa	53.081	51.212	50.513	48.736	45.742	42.441	-1.07475	0.0223355
Phosphoglycerate mutase 1	Pgam1	P25113	PGAM1_RAT	29 kDa	69.618	59.989	61.026	65.769	71.247	73.963	1.07621	0.0223444
E3 ubiquitin-protein ligase RNF181	Rnf181	Q6AXU4	RN181_RAT	19 kDa	0	3.4497	5.2442	1.1929	10.165	4.9863	1.07579	0.0223545
Cysteine-rich protein 2	Crip2	P36201	CRIP2_RAT	23 kDa	16.895	17.82	16.01	13.827	14.02	11.466	-1.07354	0.0224103
E3 ubiquitin-protein ligase HUWE1 (Fragment)	Huwe1	P51593	HUWE1_RAT	37 kDa	1.1613	2.4751	3.814	5.5674	3.6459	4.816	1.07427	0.0224583
Cofilin-1	Cfl1	P45592	COF1_RAT	19 kDa	20.744	22.998	20.708	30.516	28.01	19.532	1.07178	0.0226123
Uncharacterized protein	1 SV	G3V9J1	G3V9J1_RAT	97 kDa	31.146	28.443	32.095	23.545	24.3	29.341	-1.07006	0.0226391
DnaJ homolog subfamily C member 3	Dnajc3	Q9R0T3	DNJC3_RAT	58 kDa	29.396	24.828	27.035	21.94	23.141	22.377	-1.06972	0.022667
Aldehyde dehydrogenase family 5, subfamily A1	Aldh5a1	G3V945	G3V945_RAT	56 kDa	27.182	29.634	31.805	27.992	24.684	21.578	-1.0697	0.022667
H2-K region expressed gene 2, rat orthologue	Pfdn6	Q6MGC4	Q6MGC4_RAT	14 kDa	0	2.0337	4.1788	0	0	0	-1.06814	0.0229327
Methionine synthase	Mtr	Q9Z2Q4	METH_RAT	139 kDa	12.774	16.431	16.936	18.422	16.362	23.301	1.0675	0.0230544
Cathepsin B	Ctsb	P00787	CATB_RAT	37 kDa	36.143	32.78	30.018	27.613	27.804	28.619	-1.06568	0.0230578
Dual specificity mitogen-activated protein kinase kinase 2	Map2k2	P36506	MP2K2_RAT	44 kDa	5.4254	4.6935	3.8669	7.9381	6.4142	7.5818	1.06527	0.0231783
Rab3 GTPase-activating protein non-catalytic subunit	Rab3gap2	D4ABP4	D4ABP4_RAT	154 kDa	7.2137	7.7364	5.726	8.89	10.518	10.196	1.06403	0.0232777
Annexin	Anxa6	Q6IMZ3	Q6IMZ3_RAT	76 kDa	118.29	112.17	114.99	109.53	106.57	104.89	-1.06261	0.0232889
Homogentisate 1, 2-dioxygenase	Hgd	G3V6C2	G3V6C2_RAT	50 kDa	58.941	62.748	63.966	66.997	72.028	66.475	1.06063	0.0234999
TAP binding protein	Tapbp	A0A023IM54	A0A023IM54_RAT	50 kDa	9.534	8.81	7.1562	6.0523	5.3996	5.5943	-1.05899	0.0235144
Extracellular link domain-containing 1 (Predicted)	Lyve1	D3ZD19	D3ZD19_RAT	37 kDa	2.3835	2.4027	2.8924	0.75653	0	1.3021	-1.05871	0.0235557
Alpha-2 antiplasmin	Serpinf1	Q80ZA3	Q80ZA3_RAT	46 kDa	2.3252	0.78225	1.5467	3.1383	2.7723	4.1555	1.05956	0.0235657
[Protein ADP-ribosylarginine] hydrolase	Adprh	Q02589	ADPRH_RAT	40 kDa	0.96407	2.8634	1.8818	3.5075	4.4637	3.7322	1.05888	0.0236215
Fibrinogen beta chain	Fgb	P14480	FIBB_RAT	54 kDa	28.563	31.371	33.881	41.313	33.544	34.465	1.05744	0.0237522
Beta-mannosidase	Manba	Q4FZV0	MANBA_RAT	101 kDa	6.7607	9.8689	6.918	5.4378	4.2226	5.8792	-1.05608	0.0237555
Rho guanine nucleotide exchange factor 1	Arhgef1	Q9Z1I6	ARHG1_RAT	103 kDa	5.8882	4.0904	5.9907	3.2632	3.3186	2.6023	-1.05449	0.0238672
Glutathione S-transferase theta-2	Gstt2	P30713	GSTT2_RAT	27 kDa	104.79	116.15	103.04	98.361	99.593	102.28	-1.05423	0.0238794
Rho guanine nucleotide exchange factor 10-like protein	Arhgef10l	M0R7W2	M0R7W2_RAT	135 kDa	1.7124	1.7543	0.88716	4.2845	2.0186	3.4952	1.05495	0.0239073
Vesicle-associated membrane protein-associated protein A	Vapa	Q9Z270	VAPA_RAT	28 kDa	28.147	21.438	22.04	27.738	27.871	29.838	1.05499	0.0239073
Mitochondrial ribosomal protein S16	Mrps16	D4A7X1	D4A7X1_RAT	15 kDa	4.0045	4.0675	4.4168	5.7146	8.0474	6.284	1.05159	0.0241719
Lectin, mannose-binding 2	Lman2	B0BNG3	B0BNG3_RAT	40 kDa	13.497	17.181	15.054	11.399	11.606	12.13	-1.05016	0.0241842
Claudin-3	Cldn3	Q63400	CLD3_RAT	23 kDa	0	0	1.1637	2.3858	2.4601	2.6043	1.0487	0.0243874
Mitochondrial ribosomal protein L47	Mrpl47	Q3B8R7	Q3B8R7_RAT	30 kDa	0	0	1.1637	2.3858	2.4601	2.6043	1.0487	0.0243874
2-amino-3-carboxymuconate-6-semialdehyde decarboxylase	Acmsd	Q8R5M5	ACMSD_RAT	38 kDa	0.96407	0	0	0	2.6782	3.7322	1.04813	0.024508
Complement C8 gamma chain	C8g	D3ZPI8	D3ZPI8_RAT	18 kDa	0	0.9419	0.92684	2.1234	3.1164	1.9692	1.04813	0.024508
Signalptidase complex subunit 2	Spcs2	D3ZD11	D3ZD11_RAT	25 kDa	10.372	15.833	4.6547	13.122	11.07	16.928	1.04752	0.0245292
Ras-related protein Rab-21	Rab21	Q6AXT5	RAB21_RAT	24 kDa	6.7256	6.0674	4.8711	5.8455	9.0678	11.239	1.04741	0.0245359
Vimentin	Vim	P31000	VIME_RAT	54 kDa	10.251	12.117	11.796	9.0784	8.4851	7.1927	-1.04323	0.0246754
Dynein light chain 2, cytoplasmic	Dynll2	Q78P75	DYL2_RAT	10 kDa	32.036	32.54	31.341	25.631	29.561	26.153	-1.04259	0.0246955
Uncharacterized protein	LOC685067	D3ZV82	D3ZV82_RAT	71 kDa	7.439	8.9989	9.9288	13.786	9.0519	13.011	1.04371	0.0247223
Nicotinate phosphoribosyltransferase	Naprt	G3V709	G3V709_RAT	59 kDa	16.684	16.018	14.312	20.426	20.827	17.582	1.04344	0.0247569
Apoptosis-inducing factor 1, mitochondrial	Aifm1	Q9JM53	AIFM1_RAT	67 kDa	62.663	59.428	66.993	58.818	55.597	55.768	-1.04091	0.0248004
Methylcrotonoyl-CoA carboxylase subunit alpha, mitochondrial	Mccc1	F1LP30	F1LP30_RAT	79 kDa	35.49	38.45	42.197	33.249	33.739	33.83	-1.03774	0.0250405
Peroxisomal multifunctional enzyme type 2	Hsd17b4	P97852	DHB4_RAT	79 kDa	158.54	160.31	159.19	144.62	147.26	158.86	-1.03769	0.0250405
Heme oxygenase 1	Hmox1	P06762	HMOX1_RAT	33 kDa	0.92887	0	1.8537	2.7915	3.7728	1.9692	1.03911	0.0250438
ArfGAP with FG repeats 2	Agfg2	A0A0G2K7G2	A0A0G2K7G2_RAT	50 kDa	1.1524	3.0463	6.2705	1.1929	1.5427	2.2867	-1.03614	0.0251421
Dehydrogenase/reductase (SDR family) member 7	Dhrs7l1	Q6I7R1	Q6I7R1_RAT	36 kDa	11.569	12.396	6.5863	7.015	5.3565	9.3304	-1.03528	0.0251968
Complement C5	C5	A0A096P6L9	A0A096P6L9_RAT	189 kDa	12.626	15.513	8.51	16.532	18.034	12.821	1.03534	0.025343
Peroxiredoxin 3	Prdx3	G3V7I0	G3V7I0_RAT	28 kDa	40.181	40.05	39.051	38.103	29.278	36.393	-1.03292	0.0254234
NADPH:adrenodoxin oxidoreductase, mitochondrial	Fdxr	P56522	ADRO_RAT	54 kDa	23.407	27.64	29.715	20.567	20.979	25.797	-1.03224	0.0254669
Atlastin-3	Atl3	A0A0G2JSS9	A0A0G2JSS9_RAT	60 kDa	30.171	34.42	30.193	30.261	23.943	26.373	-1.03217	0.0254759
Transferrin receptor protein 2	Tfr2	B2GUY2	TFR2_RAT	88 kDa	13.521	11.107	13.152	9.0561	6.7724	12.24	-1.03103	0.0256266
Transmembrane protein 176B	Tmem176b	Q925D4	T176B_RAT	28 kDa	3.2337	2.0918	2.0905	1.1929	0	0	-1.02955	0.0256969
Elongation factor-like GTPase 1	Efl1	D3ZXJ5	D3ZXJ5_RAT	126 kDa	17.955	20.578	21.13	24.688	22.099	25.638	1.03033	0.0257862
Claudin 34D	Cldn34d	D3ZYG4	D3ZYG4_RAT	24 kDa	5.181	0.80091	0	0	0	0	-1.0286	0.0258867
RCG21454	Zbed5	D3ZTR5	D3ZTR5_RAT	84 kDa	4.3071	3.1836	4.4168	5.7146	7.0988	6.284	1.02821	0.0260519
Phosphatidylcholine translocator ABCB4	Abcb4	Q08201	MDR3_RAT	141 kDa	19.742	13.962	17.916	11.514	14.025	15.146	-1.02603	0.0260631
Fga protein	Fga	A1L114	A1L114_RAT	61 kDa	82.04	78.143	79.44	87.277	83.489	89.929	1.02736	0.0261055
Low molecular weight phosphotyrosine protein phosphatase	Acp1	P41498	PPAC_RAT	18 kDa	19.591	16.099	17.455	21.472	21.859	21.91	1.02388	0.0263935
Hexokinase-1	Hk1	P05708	HXK1_RAT	102 kDa	4.281	5.2628	5.3229	4.1516	1.6998	2.6263	-1.02154	0.0264639
RCG54610, isoform CRA_a	Timm50	D3ZJX5	D3ZJX5_RAT	40 kDa	14.272	9.5448	10.35	9.6457	8.9275	6.5313	-1.01955	0.0265967
Hsc70-interacting protein	St13	P50503	F10A1_RAT	41 kDa	10.304	11.962	11.979	14.739	15.051	14.8	1.02067	0.0266469
NADH dehydrogenase [ubiquinone] iron-sulfur protein 4, mitochondrial	Ndufs4	Q5XIF3	NDUS4_RAT	20 kDa	4.6097	3.4497	4.6547	5.9646	4.9202	9.115	1.02069	0.0266469
F-box only protein 6	Fbxo6	Q923V4	FBX6_RAT	33 kDa	5.6436	4.7221	7.4429	4.438	2.6782	3.7322	-1.0185	0.0266693
Huntingtin	Htt	G3V9P7	G3V9P7_RAT	345 kDa	36.15	31.489	41.576	40.166	43.35	41.377	1.02018	0.0266771
Isoform 2 of Ankyrin-3	Ank3	O70511-2	ANK3_RAT	217 kDa	0.96407	4.0675	4.1788	0	2.1786	1.217	-1.01573	0.0269339
COP9 (Constitutive photomorphogenic) homolog, subunit 7a (Arabidopsis thaliana) (Predicted)	Cops7a	G3V8Z9	G3V8Z9_RAT	30 kDa	11.182	12.257	12.976	15.658	14.839	16.532	1.01781	0.0269506
Dihydrolipoyl dehydrogenase, mitochondrial	Dld	Q6P6R2	DLDH_RAT	54 kDa	65.096	66.2	72.386	61.576	61.929	61.221	-1.01536	0.0269774
All-trans-13,14-dihydroretinol saturase, isoform CRA_b	Retsat	G3V7V6	G3V7V6_RAT	67 kDa	43.159	45.004	46.557	41.292	39.907	37.513	-1.01476	0.0270276
Heme oxygenase 2	Hmox2	P23711	HMOX2_RAT	36 kDa	7.7125	5.7269	7.5272	4.438	5.3565	3.7322	-1.01417	0.027089
Kynurenine/alpha-aminoadipate aminotransferase, mitochondrial	Aadat	Q64602	AADAT_RAT	48 kDa	46.09	43.804	42.884	47.156	42.726	59.652	1.01557	0.0270935
Sideroflexin-5	Sfxn5	Q8CFD0	SFXN5_RAT	37 kDa	1.9281	0.95448	1.8818	1.7538	3.571	4.6652	1.01389	0.0272252
Uncharacterized protein	1 SV	F1LTJ5	F1LTJ5_RAT	263 kDa	24.626	17.819	23.254	15.823	17.34	20.637	-1.01241	0.0272353
HEAT repeat-containing 5A	Heatr5a	F1LSK5	F1LSK5_RAT	220 kDa	8.6488	5.0324	8.9302	8.52	8.6002	14.166	1.01225	0.0273916
Nucleophosmin	Npm1	P13084	NPM_RAT	33 kDa	17.89	14.644	13.028	18.515	17.487	20.771	1.01227	0.0273916
60S ribosomal protein L15	Rpl15	P61314	RL15_RAT	24 kDa	20.255	22.478	24.376	28.703	22.758	28.663	1.01077	0.0275066
Ig kappa chain C region, A allele	1 SV	P01836	KACA_RAT	12 kDa	13.004	14.336	14.139	15.819	18.813	17.671	1.0103	0.0275456
Coronin-7	Coro7	O35828	CORO7_RAT	101 kDa	5.9317	11.098	8.7796	9.9639	11.899	13.131	1.00895	0.0276617
HIV TAT specific factor 1 (Predicted)	Htatsf1	D4A997	D4A997_RAT	89 kDa	0.82656	0	0	3.7965	1.6728	1.1651	1.00867	0.0276774
Sphingomyelin phosphodiesterase	Smpd1	Q5XIA6	Q5XIA6_RAT	70 kDa	3.5165	2.7517	2.3854	1.5131	1.5427	0.79919	-1.00684	0.0277176
Nuclear mitotic apparatus protein 1	Numa1	F7FF45	F7FF45_RAT	235 kDa	48.346	49.39	46.692	53.554	55.736	52.278	1.00795	0.0277644
Transmembrane protein 11, mitochondrial	Tmem11	B0BN86	TMM11_RAT	21 kDa	3.4573	3.4497	5.8184	5.9646	7.3803	6.5107	1.00777	0.0277845
AP-3 complex subunit beta	Ap3b1	A0A0G2JWD6	A0A0G2JWD6_RAT	122 kDa	7.6006	3.3961	5.1236	7.4568	9.2533	7.0645	1.00746	0.0277991
Apolipoprotein E	Apoe	P02650	APOE_RAT	36 kDa	89.6	95.159	100.06	87.01	86.349	90.056	-1.00556	0.0278493
Coactosin-like protein	Cotl1	B0BNA5	COTL1_RAT	16 kDa	20.334	22.684	21.178	16.394	20.17	15.794	-1.00472	0.0278973
Eukaryotic translation initiation factor 5	Eif5	Q07205	IF5_RAT	49 kDa	15.223	13.698	17.352	12.109	11.218	12.72	-1.00401	0.028
1,2-dihydroxy-3-keto-5-methylthiopentene dioxygenase	Adi1	Q562C9	MTND_RAT	21 kDa	28.811	27.598	25.601	29.56	35.384	30.934	1.0048	0.0280167
Peroxisomal targeting signal 1 receptor	Pex5	Q2M2R8	PEX5_RAT	71 kDa	0.82656	1.6362	1.6548	4.8657	1.6458	2.6023	1.0046	0.028048
Chromobox 1	Cbx1	D4A3T3	D4A3T3_RAT	21 kDa	1.1524	1.1499	2.0905	3.0539	4.0596	2.2867	1.00325	0.028182
39S ribosomal protein L22, mitochondrial	Mrpl22	P0C2C0	RM22_RAT	24 kDa	1.1524	2.2998	1.1637	3.5787	3.6901	2.6043	1.00265	0.0282356
Solute carrier family 2, facilitated glucose transporter member 2	Slc2a2	P12336	GTR2_RAT	57 kDa	23.466	27.398	22.194	20.493	18.068	22.091	-1.00095	0.0282925
Eukaryotic translation initiation factor 2 subunit 3, X-linked	Eif2s3	P81795	IF2G_RAT	51 kDa	14.301	16.496	15.903	11.348	12.342	12.787	-1.00023	0.0283394
Cytochrome P450 2C22	Cyp2c22	B5AMZ7	B5AMZ7_RAT	56 kDa	45.792	47.794	49.31	51.612	59.016	49.342	1.00029	0.0284745
3-beta-hydroxysteroid-Delta(8),Delta(7)-isomerase	Ebp	Q9JJ46	EBP_RAT	27 kDa	2.3048	1.1499	2.3274	3.5787	3.6901	3.9064	0.999471	0.0285459
Asparagine synthetase [glutamine-hydrolyzing]	Asns	P49088	ASNS_RAT	64 kDa	0.7945	0.80091	1.5903	1.5131	3.8568	2.3976	0.995944	0.0288741
Acyl-CoA synthetase family member 3	Acsf3	D3ZUX7	D3ZUX7_RAT	65 kDa	7.1505	7.2082	8.7465	6.0523	4.6282	4.7951	-0.995321	0.0288752
60S ribosomal protein L8	Rpl8	P62919	RL8_RAT	28 kDa	44.579	53.629	38.816	40.597	39.757	40.669	-0.99519	0.0288786
Delta(24)-sterol reductase	Dhcr24	Q5BQE6	DHC24_RAT	60 kDa	12.692	14.416	11.927	9.0784	10.799	9.5903	-0.994499	0.0289199
Estrogen sulfotransferase, isoform 2	Ste2	P52845	ST1E2_RAT	35 kDa	7.6773	8.7025	7.5272	6.1382	4.4637	5.5982	-0.993443	0.0289824
Isoform 2 of Septin-9	2018-09-09	Q9QZR6-2	SEPT9_RAT	54 kDa	6.3297	4.748	8.4175	8.7061	9.6568	9.228	0.994228	0.0290717
CTP synthase 2	Ctps2	Q5U2N0	PYRG2_RAT	66 kDa	3.3062	4.0904	3.3096	7.2985	4.9374	5.2045	0.994174	0.0290874
26S proteasome regulatory subunit 6B	Psmc4	Q63570	PRS6B_RAT	47 kDa	22.028	20.658	22.005	26.592	25.677	24.991	0.993906	0.0290974
Klotho	Kl	Q9Z2Y9	KLOT_RAT	117 kDa	2.4155	0	0.79513	1.9494	6.1233	0.86742	0.993399	0.0291454
Methylmalonyl CoA mutase	Mut	D3ZKG1	D3ZKG1_RAT	92 kDa	35.478	33.507	29.722	34.871	39.475	39.034	0.992688	0.0292559
S-phase kinase-associated protein 1	Skp1	Q6PEC4	SKP1_RAT	19 kDa	3.4573	4.5996	4.6547	7.1575	6.1502	6.5107	0.9924	0.029266
Mitochondrial import receptor subunit TOM40 homolog	Tomm40	G3V8F5	G3V8F5_RAT	38 kDa	4.0643	0	1.7143	0.78458	0.80177	0	-0.988636	0.0294714
NIMA-related kinase 9	Nek9	A0A0G2K8N9	A0A0G2K8N9_RAT	105 kDa	0.8562	0.87714	0	1.6606	3.3727	1.7508	0.989413	0.0295317
Isovaleryl-CoA dehydrogenase, mitochondrial	Ivd	P12007	IVD_RAT	46 kDa	30.759	34.632	40.419	30.106	30.609	30.853	-0.985948	0.0297003
SAM and HD domain-containing deoxynucleoside triphosphate triphosphohydrolase 1	Samhd1	D3Z898	D3Z898_RAT	72 kDa	2.4797	4.0904	0.8274	4.8657	4.1145	4.3371	0.988217	0.0297159
ER membrane protein complex subunit 8	Emc8	Q5FVL2	EMC8_RAT	23 kDa	6.9145	9.1992	8.1918	6.3703	5.946	4.2559	-0.985718	0.0297494
Afadin	Afdn	F1LT10	F1LT10_RAT	201 kDa	7.8078	9.4293	10.365	13.962	12.975	9.7599	0.986474	0.0298454
Integrin subunit alpha 2b	Itga2b	D3ZAC0	D3ZAC0_RAT	113 kDa	13.772	7.959	7.9844	6.7428	9.3491	5.3617	-0.984928	0.0298454
Ras-related protein Rab-11B	Rab11b	O35509	RB11B_RAT	24 kDa	17.356	17.052	17.414	12.884	15.008	13.435	-0.984452	0.0299101
Tropomyosin alpha-3 chain	Tpm3	Q63610	TPM3_RAT	29 kDa	26.008	23.547	21.317	28.578	28.785	26.274	0.984832	0.030014
Serine/threonine-protein phosphatase 4 regulatory subunit 1	Ppp4r1	Q8VI02	PP4R1_RAT	106 kDa	1.7124	0.95448	0.88716	3.6424	0.84992	3.9284	0.984584	0.0300407
Zinc finger E-box-binding homeobox 2	Zeb2	E9PTC3	E9PTC3_RAT	137 kDa	2.0023	4.1073	5.8611	2.6306	1.6247	2.2352	-0.983065	0.0300497
Ribose-phosphate pyrophosphokinase 2	Prps2	P09330	PRPS2_RAT	35 kDa	0.96407	0.95448	0.94091	1.7538	2.6782	2.7991	0.982375	0.0302986
DNA topoisomerase 2	Top2b	Q14TE9	Q14TE9_RAT	182 kDa	11.613	9.5714	13.307	8.0597	8.181	9.3204	-0.980307	0.0303131
Nicotinamide nucleotide transhydrogenase	Nnt	Q5BJZ3	Q5BJZ3_RAT	114 kDa	130.01	129.64	126.04	130.95	113.84	117.15	-0.979114	0.0303824
Isoform 2 of Attractin	Atrn	Q99J86-2	ATRN_RAT	142 kDa	9.8987	4.7392	7.9023	6.2468	6.6453	2.3301	-0.979002	0.0304013
Plexin D1	Plxnd1	D4AA77	D4AA77_RAT	190 kDa	1.2652	5.1146	1.3021	1.2171	1.2386	0	-0.977136	0.030676
Peroxiredoxin-4	Prdx4	Q9Z0V5	PRDX4_RAT	31 kDa	32.734	37.15	32.676	30.707	32.355	25.599	-0.976906	0.0306994
Cytochrome P450 3A1	Cyp3a1	P04800	CP3A1_RAT	58 kDa	10.722	10.825	12.383	11.214	9.1209	4.7951	-0.976272	0.0307229
Vinculin	Vcl	A0A0G2K8V2	A0A0G2K8V2_RAT	124 kDa	80.354	68.259	79.118	68.806	73.095	66.802	-0.975627	0.030753
Microtubule-actin cross-linking factor 1	Macf1	A0A0G2K9T4	A0A0G2K9T4_RAT	835 kDa	94.51	87.098	94.696	76.381	87.225	92.14	-0.974763	0.0308736
Superoxide dismutase [Cu-Zn]	2 SV	Q6LDS4	Q6LDS4_RAT	16 kDa	101.24	94.549	105.13	100.28	92.847	86.415	-0.974592	0.0308858
Dual-specificity phosphatase 3	Dusp3	A0A0G2K3I9	A0A0G2K3I9_RAT	23 kDa	10.372	10.349	10.473	12.872	13.531	14.324	0.975851	0.0309428
Glutathione S-transferase Mu 1	Gstm1	P04905	GSTM1_RAT	26 kDa	268.27	267.31	297.6	281.25	290.31	293.86	0.975845	0.0309473
RNA binding motif protein, X-linked-like-1	Rbmxl1	D4AE41	RMXL1_RAT	42 kDa	12.206	10.936	9.2318	6.8094	8.2182	8.7369	-0.973672	0.0309763
Lamina-associated polypeptide 2, isoform beta	Tmpo	Q62733	LAP2_RAT	50 kDa	2.3048	1.1499	1.1637	3.5787	3.3528	2.6043	0.974119	0.0311627
Cytochrome c oxidase subunit 6A1, mitochondrial	Cox6a1	P10818	CX6A1_RAT	12 kDa	20.023	16.27	18.805	19.223	10.893	14.265	-0.968783	0.0313916
DEAD-box helicase 6	Ddx6	D3ZD73	D3ZD73_RAT	54 kDa	3.1391	2.3654	3.1588	4.5392	4.6282	5.6705	0.971144	0.0314039
Carbonyl reductase 3	Cbr3	B2GV72	B2GV72_RAT	31 kDa	0.92887	0	0.92684	1.861	1.8864	2.9537	0.969638	0.0315121
Mitochondrial import inner membrane translocase subunit TIM44	Timm44	G3V640	G3V640_RAT	51 kDa	16.032	18.621	15.774	15.692	13.63	10.804	-0.967519	0.0315255
Eukaryotic translation initiation factor 4B	Eif4b	Q5RKG9	Q5RKG9_RAT	69 kDa	0.82656	0	0	3.1894	0.8229	2.534	0.968494	0.0316204
N-terminal kinase-like protein	Scyl1	Q5M9F8	SCYL1_RAT	89 kDa	0	0	0	1.6219	1.6458	3.3346	0.968494	0.0316238
T-complex protein 1 subunit gamma	Cct3	Q6P502	TCPG_RAT	61 kDa	41.725	47.477	36.991	47.19	46.603	48.054	0.968304	0.0316472
Similar to Ubiquitin carboxyl-terminal hydrolase 4 (Ubiquitin thiolesterase 4) (Ubiquitin-specific processing protease 4) (Deubiquitinating enzyme 4) (Ubiquitous nuclear protein), isoform CRA_b	Usp4	M0R851	M0R851_RAT	104 kDa	2.5093	2.5133	3.3694	5.7541	4.1686	4.3611	0.966676	0.0317979
Cytochrome P450, family 2, subfamily t, polypeptide 1	Cyp2t1	A0A0G2K2P4	A0A0G2K2P4_RAT	56 kDa	9.534	8.81	7.1562	7.5653	5.3996	4.7951	-0.963791	0.0319274
Cytochrome P450 2C13, male-specific	Cyp2c13	Q5I0P5	Q5I0P5_RAT	56 kDa	15.52	12.572	15.533	20.959	15.914	17.325	0.966161	0.0319386
Protein S100-A10	S100a10	P05943	S10AA_RAT	11 kDa	4.0045	2.0337	4.1788	2.1359	2.1786	0	-0.963739	0.0319542
Sigma intracellular receptor 2	Tmem97	Q5U3Y7	SGMR2_RAT	21 kDa	0	1.1499	1.1637	2.3858	2.4601	2.6043	0.966028	0.0319967
Proteasome subunit beta type-10	Psmb10	Q4KM35	PSB10_RAT	29 kDa	3.7155	2.8257	5.7979	6.5136	5.6591	6.8921	0.965452	0.0320536
Probable tRNA N6-adenosine threonylcarbamoyltransferase	Osgep	Q9WVS2	OSGEP_RAT	36 kDa	2.8922	1.909	2.8227	3.5075	6.2492	3.7322	0.965475	0.0320536
Small nuclear ribonucleoprotein polypeptide A'	Snrpa1	D3ZZR5	D3ZZR5_RAT	28 kDa	4.6443	2.8257	3.7074	0.93051	1.8864	2.9537	-0.962184	0.0321418
ADP-ribosylation factor-like protein 2	Arl2	O08697	ARL2_RAT	21 kDa	1.1524	2.2998	2.3274	3.5787	4.9202	2.6043	0.962184	0.0323952
RCG23529, isoform CRA_a	RGD1561590	G3V7F6	G3V7F6_RAT	20 kDa	1.1524	1.1499	3.4911	5.9646	2.4601	2.6043	0.962184	0.0323952
Pre-mRNA processing factor 40 homolog A (Yeast) (Predicted)	Prpf40a	D3ZJ92	D3ZJ92_RAT	108 kDa	8.8567	12.303	10.417	8.52	7.4315	7.3018	-0.959011	0.0324622
Death-associated protein 3	Dap3	F7EZZ0	F7EZZ0_RAT	45 kDa	1.9281	1.909	2.8227	0.78458	0.89275	0.8311	-0.958946	0.0324901
Ubiquitin-conjugating enzyme E2 variant 2	Ube2v2	Q7M767	UB2V2_RAT	16 kDa	12.677	10.349	11.637	19.087	13.531	11.719	0.960995	0.0325615
Thioredoxin-like protein 1	Txnl1	Q920J4	TXNL1_RAT	32 kDa	15.613	17.376	16.218	13.469	11.606	13.996	-0.95781	0.0325917
Collagen type XIV alpha 1 chain	Col14a1	D3ZZT9	D3ZZT9_RAT	193 kDa	17.713	19.935	18.23	21.908	18.579	26.773	0.958698	0.0327904
Voltage-dependent anion-selective channel protein 1	Vdac1	Q9Z2L0	VDAC1_RAT	31 kDa	46.326	43.196	49.454	54.826	52.408	47.893	0.958044	0.0328507
Mitochondrial import inner membrane translocase subunit Tim9	Timm9	Q9WV97	TIM9_RAT	10 kDa	8.0091	10.169	8.3576	12.815	13.072	9.5103	0.957501	0.0329154
Hypoxanthine-guanine phosphoribosyltransferase	Hprt1	P27605	HPRT_RAT	24 kDa	34.513	33.324	37.311	43.221	37.358	38.982	0.95752	0.0329154
VPS18 CORVET/HOPS core subunit	Vps18	B5DFJ4	B5DFJ4_RAT	110 kDa	5.1372	3.5085	3.5486	4.9819	6.7994	7.0033	0.957185	0.0329835
Amphiregulin	Areg	P24338	AREG_RAT	27 kDa	2.943	0	9.031	8.0378	5.9742	5.459	0.955842	0.0330661
Ras-related protein Rab-1A	Rab1A	Q6NYB7	RAB1A_RAT	23 kDa	51	60.366	53.251	55.759	64.64	61.424	0.955028	0.0331744
Cytochrome P450 2D10	Cyp2d10	P12939	CP2DA_RAT	57 kDa	7.1839	8.9492	10.076	5.4921	7.2159	5.8177	-0.951789	0.0332492
Protein transport protein Sec16B	Sec16b	Q75N33	SC16B_RAT	117 kDa	5.8452	3.2723	6.679	9.4429	4.6112	9.0638	0.952763	0.0334401
26S proteasome non-ATPase regulatory subunit 9	Psmd9	Q9WTV5	PSMD9_RAT	25 kDa	1.8577	2.8257	4.6342	7.719	3.7728	3.9383	0.951876	0.0334937
RT1.A(U) alpha chain (Fragment)	RT1.A(u)	Q95571	Q95571_RAT	39 kDa	1.5501	1.5645	1.5467	3.1383	3.2071	3.3244	0.951229	0.0335205
Protein ABHD16A	Abhd16a	Q6MG55	ABHGA_RAT	63 kDa	0.7945	4.0045	1.5903	0.75653	0.77137	0.79919	-0.948242	0.0336802
Phosphatidylglycerophosphatase and protein-tyrosine phosphatase 1	Ptpmt1	P0C089	PTPM1_RAT	22 kDa	5.7621	7.6333	6.7453	10.211	8.0366	9.782	0.948931	0.0337404
Kinesin family member 17	Kif17	D3ZYC9	D3ZYC9_RAT	116 kDa	0	0	0	0	0	4.7551	0.948242	0.0338387
Mitochondrial ribosomal protein L44	Mrpl44	Q4G067	Q4G067_RAT	37 kDa	0	0	0	1.7538	1.7855	2.7991	0.948242	0.0338387
Api5 protein	Api5	B1WC49	B1WC49_RAT	57 kDa	8.7294	4.9762	4.9488	3.1894	4.1328	4.701	-0.946402	0.0338867
NPC intracellular cholesterol transporter 1	Npc1	G3V7K5	G3V7K5_RAT	143 kDa	20.164	19.59	13.354	16.58	10.798	15.457	-0.945169	0.034043
Hypothetical protein LOC691083	LOC691083	D4AEL0	D4AEL0_RAT	22 kDa	4.6097	4.5996	2.3274	2.3858	2.4601	1.3021	-0.944088	0.0341345
Serum paraoxonase/arylesterase 1	Pon1	P55159	PON1_RAT	39 kDa	33.799	32.755	37.872	37.343	41.722	39.794	0.946588	0.0341848
Stomatin-like protein 2, mitochondrial	Stoml2	Q4FZT0	STML2_RAT	38 kDa	10.851	9.387	10.054	14.215	12.027	13.298	0.944948	0.0344002
Clustered mitochondria protein homolog	Cluh	A0A0U1RRV5	A0A0U1RRV5_RAT	151 kDa	100.21	97.033	93.573	92.299	90.176	87.965	-0.940855	0.0344404
Ras-related C3 botulinum toxin substrate 1	Rac1	Q6RUV5	RAC1_RAT	21 kDa	28.811	32.197	31.183	37.398	32.924	35.507	0.943131	0.0345431
Tropomyosin alpha-4 chain	Tpm4	P09495	TPM4_RAT	29 kDa	7.4309	6.5933	8.3416	5.5831	5.6591	3.9383	-0.939948	0.0345878
Zinc finger and BTB domain-containing 8 opposite strand	Zbtb8os	M0R5Y9	M0R5Y9_RAT	20 kDa	1.1524	2.2998	3.4911	3.5787	3.6901	5.2086	0.942519	0.0346235
Heterogeneous nuclear ribonucleoprotein U	Hnrnpu	Q6IMY8	HNRPU_RAT	88 kDa	41	45.483	47.222	49.81	49.618	49.94	0.942196	0.034667
Peroxisomal 2,4-dienoyl-CoA reductase	Decr2	Q9Z2M4	DECR2_RAT	31 kDa	20.681	21.764	20.475	26.234	23.817	24.776	0.9416	0.0347061
Aspartate aminotransferase, cytoplasmic	Got1	P13221	AATC_RAT	46 kDa	44.987	43.399	46.186	46.355	54.403	49.385	0.939887	0.0348635
Eukaryotic translation initiation factor 6	Eif6	Q3KRD8	IF6_RAT	27 kDa	6.5021	8.4771	6.4879	9.3051	9.4319	10.83	0.939183	0.0348948
Cytoplasmic dynein 1 heavy chain 1	Dync1h1	M0R9X8	M0R9X8_RAT	532 kDa	458.35	436.56	458.77	440.53	437.46	438.88	-0.936003	0.0349071
Proteasome (Prosome, macropain) activator subunit 1	Psme1	Q6P9V7	Q6P9V7_RAT	29 kDa	29.695	34.913	30.879	39.529	34.545	35.187	0.937902	0.034993
Prostaglandin reductase 1	Ptgr1	P97584	PTGR1_RAT	36 kDa	58.241	55.97	56.119	59.859	61.658	65.738	0.937927	0.034993
Carbonic anhydrase 3	Ca3	P14141	CAH3_RAT	29 kDa	298.9	297.36	304.81	297.86	294.43	277.4	-0.933536	0.0351571
Putative glutathione-specific gamma-glutamylcyclotransferase 2	Chac2	Q641Z5	CHAC2_RAT	20 kDa	2.3048	3.4497	2.3274	3.5787	4.9202	5.2086	0.936025	0.0351694
Ras-related protein Rab-7a	Rab7a	P09527	RAB7A_RAT	24 kDa	29.739	29.481	27.691	32.758	32.726	34.555	0.93586	0.0351795
2-oxoisovalerate dehydrogenase subunit beta, mitochondrial	Bckdhb	P35738	ODBB_RAT	43 kDa	20.244	20.607	20.42	22.436	25.701	24.732	0.935713	0.0351906
G3BP stress granule assembly factor 2	G3bp2	Q6AY21	Q6AY21_RAT	51 kDa	7.7644	5.4177	4.6547	3.5787	3.2315	4.7056	-0.932117	0.0353893
3-oxo-5-beta-steroid 4-dehydrogenase	Akr1d1	A0A0G2KAV5	A0A0G2KAV5_RAT	37 kDa	216.48	209.58	196.94	207.2	194.27	194.41	-0.930776	0.0355445
Transcription factor A, mitochondrial	Tfam	Q91ZW1	TFAM_RAT	28 kDa	7.1727	5.3335	1.8537	4.6526	1.8864	1.9692	-0.930645	0.0355601
LYR motif-containing protein 9	Lyrm9	B2RZD7	LYRM9_RAT	9 kDa	2.0023	2.0337	2.0894	4.2718	2.1786	4.7551	0.932371	0.0355914
SH3 domain-binding glutamic acid-rich-like protein 2	Sh3bgrl2	D4ADA8	D4ADA8_RAT	10 kDa	2.0023	2.0337	2.0894	2.1359	4.3572	4.7551	0.932371	0.0355914
Lon protease homolog, mitochondrial	Lonp1	Q924S5	LONM_RAT	106 kDa	84.995	91.231	87.927	79.589	81.938	83.338	-0.92904	0.0356841
Uncharacterized protein	4 SV	A0A0G2K5D3	A0A0G2K5D3_RAT	189 kDa	6.3262	3.836	7.298	3.6514	3.7157	3.6509	-0.92881	0.0357198
RCG61833	Xdh	F1LQS6	F1LQS6_RAT	146 kDa	181.18	177.8	173.86	172.47	165.19	169.78	-0.927433	0.036029
Serpin H1	Serpinh1	P29457	SERPH_RAT	47 kDa	0.77505	0.78225	1.5467	2.3538	2.4053	2.4933	0.927751	0.0361931
ATP synthase subunit s, mitochondrial	Atp5s	Q5XIM4	ATP5S_RAT	23 kDa	2.3048	1.1499	0	2.3858	2.4601	3.9064	0.927437	0.0362143
Beta-ureidopropionase	Upb1	Q03248	BUP1_RAT	44 kDa	85.963	86.622	87.756	94.568	92.845	92.672	0.926466	0.0363517
Maestro heat-like repeat family member 1	Mroh1	A0A0G2JV05	A0A0G2JV05_RAT	182 kDa	3.4838	1.1964	3.6292	4.6055	4.6749	4.6602	0.925788	0.0364365
1,4-alpha-glucan-branching enzyme (Fragment)	Gbe1	A0A096MJY6	A0A096MJY6_RAT	47 kDa	7.711	6.5693	7.4418	10.063	9.742	9.8036	0.925245	0.0364711
Glutamate--cysteine ligase catalytic subunit	Gclc	P19468	GSH1_RAT	73 kDa	58.048	55.322	59.471	67.193	56.726	65.723	0.922118	0.0368105
Low-density lipoprotein receptor-related protein 4	Lrp4	Q9QYP1	LRP4_RAT	212 kDa	2.3225	1.819	3.3463	0.83032	1.23	1.1651	-0.920182	0.0368786
40S ribosomal protein S30	Fau	P62864	RS30_RAT	7 kDa	5.157	3.1836	6.5062	6.6576	6.8173	8.344	0.921056	0.0369166
Mitochondrial ribosomal protein L21	Mrpl21	D3ZMR9	D3ZMR9_RAT	23 kDa	1.1524	0	1.1637	2.3858	3.6901	1.3021	0.920182	0.0370561
Programmed cell death 6-interacting protein	Pdcd6ip	A0A140TAA4	A0A140TAA4_RAT	96 kDa	85.285	83.804	81.773	78.243	73.014	80.998	-0.918441	0.0370639
Component of oligomeric golgi complex 3	Cog3	Q5XHZ8	Q5XHZ8_RAT	94 kDa	1.7124	1.7543	1.7743	4.1516	3.3997	2.6263	0.919975	0.0370829
Meningioma expressed antigen 5 (hyaluronidase)	Oga	A0A0H2UI10	A0A0H2UI10_RAT	106 kDa	1.7124	0.87714	2.6615	4.1516	2.5498	3.5017	0.919975	0.0370829
Patatin-like phospholipase domain-containing protein 7	Pnpla7	Q5BK26	PLPL7_RAT	150 kDa	2.0175	2.0736	1.2097	3.4542	2.0186	4.6602	0.919975	0.0370829
Extended synaptotagmin-1	Esyt1	Q9Z1X1	ESYT1_RAT	121 kDa	29.937	26.314	27.778	33.453	29.038	34.264	0.919403	0.0371543
DnaJ homolog subfamily A member 1	Dnaja1	P63036	DNJA1_RAT	45 kDa	10.076	11.734	13.147	10.2	8.8195	7.4799	-0.91726	0.0371744
Sorting nexin-5	Snx5	B1H267	SNX5_RAT	47 kDa	16.244	20.851	21.42	15.144	17.908	15.05	-0.916653	0.037218
Protein AMBP	Ambp	Q64240	AMBP_RAT	39 kDa	28.565	25.058	25.428	32.487	29.168	29.863	0.918055	0.0372972
Threonine--tRNA ligase, cytoplasmic	Tars	A0A0G2K9V6	A0A0G2K9V6_RAT	83 kDa	64.736	58.556	60.138	70.866	67.009	62.574	0.917899	0.0372995
Cytochrome b-c1 complex subunit Rieske, mitochondrial	Uqcrfs1	P20788	UCRI_RAT	29 kDa	15.743	19.762	19.029	22.345	21.252	21.779	0.917922	0.0372995
ATP-binding cassette sub-family B member 7, mitochondrial	Abcb7	Q704E8	ABCB7_RAT	83 kDa	20.529	19.862	14.21	17.245	11.33	16.004	-0.915754	0.0373073
Dehydrogenase/reductase (SDR family) member 7-like 1	Dhrs7l1	M0R4N4	M0R4N4_RAT	36 kDa	2.8922	1.909	4.7045	4.3844	5.3565	5.5982	0.917249	0.0373687
Catechol-O-methyltransferase domain containing 1 (Predicted), isoform CRA_a	Comtd1	D3ZM21	D3ZM21_RAT	29 kDa	13.933	15.07	10.195	10.236	11.318	8.8612	-0.91521	0.0373865
UDP-glucuronosyltransferase 2B1	Ugt2b1	P09875	UD2B1_RAT	60 kDa	36.167	29.925	28.133	30.432	24.745	26.473	-0.91491	0.0374122
DEP domain-containing MTOR-interacting protein	Deptor	F1M8Y4	F1M8Y4_RAT	46 kDa	10.94	5.0094	10.225	5.1486	6.5358	7.1327	-0.913652	0.0375239
T-complex protein 1 subunit epsilon	Cct5	Q68FQ0	TCPE_RAT	60 kDa	43.076	40.879	39.58	46.529	47.183	44.601	0.91483	0.0376232
Prolyl endopeptidase	Prep	O70196	PPCE_RAT	81 kDa	21.491	21.27	25.649	25.95	24.687	29.492	0.914435	0.0376556
Aldo-keto reductase family 1, member C-like	Akr1cl	D3ZF77	D3ZF77_RAT	37 kDa	10.605	10.499	11.291	8.7688	8.0347	7.4643	-0.912323	0.037775
Negative regulator of ubiquitin-like proteins 1	Nub1	F7ES73	F7ES73_RAT	70 kDa	1.6531	1.6362	2.4822	3.2438	3.2916	4.3371	0.913127	0.0378097
Syntaxin-17	Stx17	Q9Z158	STX17_RAT	33 kDa	4.9686	2.0337	0.94091	0.87688	1.7855	0.93304	-0.910774	0.0379514
NADH dehydrogenase [ubiquinone] 1 subunit C2	Ndufc2	Q5PQZ9	Q5PQZ9_RAT	14 kDa	26.39	26.087	23.697	21.416	17.325	25.985	-0.909735	0.0380742
Mannose-P-dolichol utilization defect 1	Mpdu1	D3Z865	D3Z865_RAT	27 kDa	4.0708	5.1914	4.0884	1.6413	2.9029	3.3945	-0.909432	0.0380899
FYVE and coiled-coil domain containing 1 (Predicted)	Fyco1	D3Z9D2	D3Z9D2_RAT	164 kDa	14.895	17.709	20.335	16.119	12.926	14.033	-0.909104	0.0381189
2-hydroxyacyl-CoA lyase 1	Hacl1	Q8CHM7	HACL1_RAT	64 kDa	61.657	65.114	58.4	55.341	56.466	56.999	-0.908355	0.0381915
Ferrochelatase	Fech	D3ZBM3	D3ZBM3_RAT	48 kDa	6.9755	6.258	6.9604	4.7075	4.8106	4.1555	-0.907667	0.0382551
Alpha-parvin	Parva	Q9HB97	PARVA_RAT	42 kDa	6.9565	5.9924	4.0344	2.446	4.1908	4.2574	-0.906628	0.0384438
Guanine nucleotide-binding protein G(s) subunit alpha isoforms short	Gnas	P63095	GNAS2_RAT	46 kDa	4.6503	6.258	5.4136	4.7075	2.4053	3.3244	-0.905992	0.0385174
Isoform 2 of Heterogeneous nuclear ribonucleoprotein A3	Hnrnpa3	Q6URK4-2	ROA3_RAT	37 kDa	42.963	40.018	47.376	38.366	37.882	39.87	-0.904524	0.0387206
DNA damage-binding protein 1	Ddb1	G3V8T4	G3V8T4_RAT	127 kDa	56.568	48.881	51.213	59.595	56.732	56.316	0.905637	0.0388937
Carbonic anhydrase 5A, mitochondrial	Ca5a	P43165	CAH5A_RAT	34 kDa	3.7507	1.8838	2.7805	5.5294	4.6655	3.8868	0.904417	0.0390366
Palmitoyl-protein thioesterase 1	Ppt1	P45479	PPT1_RAT	34 kDa	8.6766	6.6814	7.5272	6.1382	6.2492	3.7322	-0.900145	0.039271
Lactoylglutathione lyase	Glo1	Q6P7Q4	LGUL_RAT	21 kDa	31.254	26.716	34.242	37.026	37.256	30.908	0.902539	0.0393011
Obg-like ATPase 1	Ola1	A0JPJ7	OLA1_RAT	45 kDa	9.3006	11.111	15.467	14.123	15.234	15.791	0.902017	0.0393201
Retinol-binding protein 4	Rbp4	P04916	RET4_RAT	23 kDa	23.048	19.548	20.946	23.596	28.004	23.121	0.900876	0.0395043
Isoform 2 of 40S ribosomal protein S24	Rps24	P62850-2	RS24_RAT	15 kDa	18.136	15.833	13.964	19.087	18.169	20.834	0.90096	0.0395043
Ras-related protein Rab-14	Rab14	P61107	RAB14_RAT	24 kDa	22.86	24.784	21.163	21.521	16.238	20.295	-0.897924	0.0397198
Bis(5'-nucleosyl)-tetraphosphatase [asymmetrical]	Nudt2	Q6PEC0	AP4A_RAT	17 kDa	4.6097	3.4497	1.1637	4.7716	4.9202	5.2086	0.897383	0.0400759
Desmoglein 2	Dsg2	F1LYX9	F1LYX9_RAT	122 kDa	2.5093	1.6362	4.9016	2.7733	0.8229	0.86742	-0.892488	0.0403494
Transmembrane emp24 domain-containing protein 10	Tmed10	Q63584	TMEDA_RAT	25 kDa	29.963	27.598	29.092	31.016	35.671	32.554	0.895132	0.0403528
Uncharacterized protein	4 SV	D3ZZD8	D3ZZD8_RAT	20 kDa	1.9558	2.0337	0	6.295	2.1786	0.86742	0.893958	0.0404722
Importin-11	Ipo11	M0R8E8	M0R8E8_RAT	113 kDa	4.5709	2.6314	2.6615	1.6606	1.6998	1.7508	-0.891032	0.0405593
Tissue specific transplantation antigen P35B (Predicted), isoform CRA_a	Tsta3	G3V762	G3V762_RAT	36 kDa	16.03	16.757	20.133	13.707	15.133	14.434	-0.889972	0.0406363
UDP-glucuronosyltransferase 1-1	Ugt1a1	Q64550	UD11_RAT	60 kDa	67.738	73.479	72.195	64.832	66.714	64.942	-0.889774	0.0406531
Golgi SNAP receptor complex member 2	Gosr2	O35165	GOSR2_RAT	25 kDa	5.7177	4.8594	5.7968	2.7915	3.7728	3.9383	-0.889389	0.0407245
Carnitine O-palmitoyltransferase 2, mitochondrial	Cpt2	G3V7N5	G3V7N5_RAT	74 kDa	4.1328	4.0904	3.3096	5.6766	5.7603	6.072	0.891573	0.040758
Calcium load-activated calcium channel	Tmco1	Q5I0H4	TMCO1_RAT	21 kDa	7.7644	7.7832	8.8336	4.7716	7.3803	5.2086	-0.887803	0.0409411
39S ribosomal protein L14, mitochondrial	Mrpl14	Q7M0E7	RM14_RAT	16 kDa	3.4573	2.2998	3.2531	0	2.4601	1.3021	-0.887059	0.0410472
Apolipoprotein A-II	Apoa2	P04638	APOA2_RAT	11 kDa	4.0045	2.0337	2.0894	4.2718	4.3572	4.7551	0.887621	0.0412169
Myosin regulatory light chain RLC-A	Rlc-a	P13832	MRLCA_RAT	20 kDa	1.1524	3.4497	3.4911	5.9646	4.9202	2.6043	0.887621	0.0412169
Protein SGT1 homolog	Sugt1	B0BN85	SGT1_RAT	38 kDa	0.77505	1.8964	1.8677	4.0152	1.6945	3.4263	0.887059	0.041295
Isoform 2 of Inositol 1,4,5-trisphosphate receptor type 1	Itpr1	P29994-2	ITPR1_RAT	312 kDa	0	0	0	2.4343	2.4772	1.217	0.886798	0.0413307
O-acetyl-ADP-ribose deacetylase MACROD1 (Fragment)	Macrod1	Q8K4G6	MACD1_RAT	29 kDa	15.23	15.486	9.5053	13.302	8.4887	9.8458	-0.883547	0.0415339
Myosin, heavy polypeptide 10, non-muscle, isoform CRA_b	Myh10	G3V9Y1	G3V9Y1_RAT	229 kDa	2.5305	3.836	3.9064	4.8685	7.4315	3.6509	0.883365	0.0418141
Ubiquitin-like modifier-activating enzyme 7	Uba7	A0A0G2K735	A0A0G2K735_RAT	110 kDa	2.5686	4.3857	2.6615	2.491	6.7994	6.1279	0.88292	0.041851
Dynactin subunit 3	Dctn3	D4A1B8	D4A1B8_RAT	21 kDa	0	1.1499	3.4911	1.1929	3.6901	5.2086	0.881518	0.0420821
Hydroxysteroid dehydrogenase-like protein 2	Hsdl2	Q4V8F9	HSDL2_RAT	58 kDa	13.776	13.311	13.52	8.437	10.543	13.085	-0.87974	0.0421178
GRIP and coiled-coil domain-containing 1	Gcc1	D3ZPA1	D3ZPA1_RAT	88 kDa	2.5686	1.7543	1.7743	0	0.84992	0.87542	-0.877806	0.0423332
Late cornified envelope 3E	Lce3e	A0A0G2KAB7	A0A0G2KAB7_RAT	10 kDa	2.6413	0.87714	2.7012	0	0.94319	0	-0.877806	0.0423332
Basic leucine zipper and W2 domain-containing protein 1	Bzw1	Q6P7P5	BZW1_RAT	48 kDa	4.6503	7.0402	6.187	7.8458	8.0177	9.1421	0.879593	0.0423533
Far upstream element-binding protein 1	Fubp1	Q32PX7	FUBP1_RAT	67 kDa	2.4797	0	0.8274	0.81095	4.1145	3.4697	0.879392	0.0423589
Mitochondrial ribosomal protein 63	Mrpl57	B2RZD0	B2RZD0_RAT	12 kDa	4.0045	4.0675	6.2682	2.1359	4.3572	2.3776	-0.87724	0.0424304
Phosphoglycerate kinase 1	Pgk1	P16617	PGK1_RAT	45 kDa	104.81	103.75	104.23	106.69	113.74	112.38	0.878135	0.042484
Kynureninase	Kynu	P70712	KYNU_RAT	52 kDa	30.245	33.07	31.216	23.65	31.183	27.462	-0.876441	0.042513
Ubiquitin-conjugating enzyme E2 V1	LOC100912618	D3ZFY8	D3ZFY8_RAT	16 kDa	10.372	9.1992	11.637	13.122	12.3	14.324	0.877542	0.0426135
WASH complex subunit 4	Washc4	D4A7I6	D4A7I6_RAT	136 kDa	15.343	19.381	14.194	20.404	20.399	18.062	0.877498	0.0426235
Ras-related GTP-binding protein A	Rraga	Q63486	RRAGA_RAT	37 kDa	2.857	1.8964	1.8677	4.3844	3.571	3.7322	0.87564	0.0428992
Mak3 homolog (S. cerevisiae) (Predicted)	Naa50	D4A5Y6	D4A5Y6_RAT	19 kDa	9.2194	10.349	6.9821	13.122	12.3	9.115	0.87563	0.0429082
Serine/threonine kinase 26	Stk26	F1LXV3	F1LXV3_RAT	47 kDa	2.7968	3.3385	7.8585	3.0822	2.3445	3.2287	-0.871648	0.0431672
Zinc finger ZZ-type and EF-hand domain-containing 1	Zzef1	D3ZG78	D3ZG78_RAT	332 kDa	21.814	27.251	20.142	23.182	28.463	28.814	0.873133	0.0432487
60S ribosomal protein L34	Rpl34	B2RZD4	B2RZD4_RAT	13 kDa	26.995	16.802	13.25	14.758	14.865	17.55	-0.870683	0.0432788
40S ribosomal protein S15	Rps15	P62845	RS15_RAT	17 kDa	17.286	14.949	16.292	17.894	19.681	20.834	0.871538	0.0434351
S-formylglutathione hydrolase	Esd	B0BNE5	ESTD_RAT	31 kDa	79.907	79.713	87.658	79.896	73.363	76.388	-0.868655	0.0435222
RCG36668	Sdf2l1	D4A9Y0	D4A9Y0_RAT	23 kDa	6.9145	6.8994	6.9821	7.1575	4.6333	2.6043	-0.867955	0.0435881
Zinc finger, NFX1-type-containing 1	Znfx1	F1LMA9	F1LMA9_RAT	219 kDa	2.6765	3.8654	0	0	0.84992	1.8085	-0.867732	0.0437231
Stabilin-2/HARE	Stab2	E0X583	E0X583_RAT	275 kDa	53.574	51.293	49.885	50.273	45.089	44.768	-0.867703	0.0437231
UDP-glucuronosyltransferase 1-5	Ugt1a5	Q64638	UD15_RAT	60 kDa	7.1825	8.8272	6.3716	4.648	5.4511	5.7308	-0.8669	0.0438203
Serine/threonine-protein kinase TAO3	Taok3	Q53UA7	TAOK3_RAT	105 kDa	4.3889	3.6632	4.4895	6.6891	6.7459	5.2525	0.866186	0.0440938
La ribonucleoprotein domain family, member 4B	Larp4b	A0A0G2K4I2	A0A0G2K4I2_RAT	73 kDa	0	0	0.8274	2.4716	1.6998	1.7508	0.866079	0.0441005
Mitochondrial ribosomal protein L28	Mrpl28	D3ZJY1	D3ZJY1_RAT	30 kDa	0	0	0	2.1234	1.8864	1.9692	0.866079	0.0441005
N-acetyllactosaminide alpha-1,3-galactosyltransferase-like 1	Ggta1l1	G3V9Q9	GTA1L_RAT	38 kDa	8.7608	9.3314	2.0894	3.3288	5.8074	4.7551	-0.865051	0.0441663
Protein tyrosine phosphatase, receptor type, D	Ptprd	M0RB22	M0RB22_RAT	217 kDa	2.3225	3.5893	3.2468	2.3028	1.1687	1.1651	-0.864214	0.0443037
MICOS complex subunit	Chchd3	D3ZUX5	D3ZUX5_RAT	26 kDa	7.4309	4.7095	8.3416	7.4441	12.261	7.8766	0.865076	0.0443349
Malignant T-cell-amplified sequence 1	Mcts1	Q4G009	MCTS1_RAT	21 kDa	10.372	14.949	13.964	16.701	14.761	16.928	0.865014	0.0443461
Leucine-rich repeat-containing 40	Lrrc40	G3V7I7	G3V7I7_RAT	68 kDa	5.7859	9.7998	9.1014	10.542	10.698	11.208	0.864686	0.0443818
Mitochondrial import inner membrane translocase subunit TIM23	LOC100362432	Q5XIW0	Q5XIW0_RAT	22 kDa	4.6097	3.4497	3.4911	5.9646	6.1502	5.2086	0.864401	0.0444175
60S ribosomal protein L6	Rpl6	P21533	RL6_RAT	34 kDa	22.409	29.915	31.532	29.692	34.577	31.518	0.864104	0.0444867
LOC685322 protein	Uqcr10	B2RYX1	B2RYX1_RAT	7 kDa	12.014	12.202	10.447	10.679	6.5358	9.5103	-0.862986	0.0445381
RCG33221, isoform CRA_c	RGD1308134	B0BNM4	B0BNM4_RAT	18 kDa	4.0045	6.1012	4.1788	4.2718	2.1786	2.3776	-0.862557	0.0446129
Carboxylesterase 1E	Ces1e	Q63108	EST1E_RAT	62 kDa	31.908	32.139	30.376	26.805	28.88	26.783	-0.861939	0.0447123
Transportin 2	Tnpo2	D3ZER6	D3ZER6_RAT	103 kDa	3.4248	3.5085	2.6615	1.6606	0.84992	2.6263	-0.861659	0.0447502
Malonyl-CoA-acyl carrier protein transacylase	Mcat	D3ZPF2	D3ZPF2_RAT	42 kDa	3.6672	1.909	2.6552	1.6615	1.6035	0.8311	-0.861202	0.044825
Leucine-rich PPR motif-containing protein, mitochondrial	Lrpprc	F1LM33	F1LM33_RAT	157 kDa	136.1	141.74	137.92	131.8	129.09	133.42	-0.860734	0.0449166
Coatomer protein complex, subunit zeta 2	Copz2	D4ADP9	D4ADP9_RAT	23 kDa	1.1524	1.1499	1.1637	2.3858	2.4601	2.6043	0.861035	0.0450036
Transmembrane emp24 domain-containing protein 2	Tmed2	Q63524	TMED2_RAT	23 kDa	1.1524	1.1499	1.1637	2.3858	1.23	3.9064	0.861035	0.0450036
Isoform 2 of Glucokinase	Gck	P17712-2	HXK4_RAT	50 kDa	5.8019	6.663	7.4232	10.299	8.1529	8.5179	0.860779	0.0450583
Carboxylic ester hydrolase	Ces2g	D3ZXQ0	D3ZXQ0_RAT	63 kDa	3.178	7.2082	7.1562	6.1611	3.8568	1.5984	-0.859704	0.0450807
Isoform 2 of Electrogenic sodium bicarbonate cotransporter 1	Slc4a4	Q9JI66-2	S4A4_RAT	116 kDa	1.1613	0	1.7743	1.9817	2.0186	3.9005	0.860697	0.0450896
BolA family member 2	Bola2	D4A9P7	D4A9P7_RAT	10 kDa	8.0091	8.1349	8.3576	8.5435	4.3572	4.7551	-0.859054	0.0451923
Glycine decarboxylase	Gldc	D4A5Q9	D4A5Q9_RAT	99 kDa	8.8602	7.8352	7.9247	5.7929	5.9224	6.1199	-0.85746	0.0453251
Isoform 3 of Protein kinase C and casein kinase substrate in neurons 2 protein	Pacsin2	Q9QY17-3	PACN2_RAT	56 kDa	1.9281	1.5645	4.0562	4.6795	5.5516	2.4295	0.858722	0.0453419
Transmembrane protein 2	Cemip2	A0A0G2JZA7	A0A0G2JZA7_RAT	154 kDa	11.613	9.5714	10.887	8.0597	8.181	8.1554	-0.856345	0.045439
Rho guanine nucleotide exchange factor 7	Arhgef7	O55043	ARHG7_RAT	73 kDa	1.6531	3.2955	3.3694	2.4522	0.8229	0.86742	-0.855491	0.0455172
SET-binding factor 1	Sbf1	M0RAP5	M0RAP5_RAT	211 kDa	0.8562	0	0	1.2171	2.4772	2.4339	0.857232	0.0455227
Coronin-1A	Coro1a	Q91ZN1	COR1A_RAT	51 kDa	2.3446	3.1663	3.1153	4.5392	5.3996	3.9959	0.856803	0.0455652
Succinate--hydroxymethylglutarate CoA-transferase	Sugct	Q68FU4	SUCHY_RAT	48 kDa	3.1002	3.9112	2.3201	1.5692	1.6035	1.6622	-0.854104	0.0456567
Peptidylprolyl isomerase	Fkbp11	G3V7V5	G3V7V5_RAT	22 kDa	8.7723	13.591	13.491	15.651	13.9	14.991	0.854912	0.0457382
Pipecolic acid and sarcosine oxidase	Pipox	Q5I0K1	Q5I0K1_RAT	44 kDa	16.276	15.645	15.467	13.338	13.63	11.635	-0.852805	0.0458197
Uncharacterized protein	4 SV	D3ZR16	D3ZR16_RAT	19 kDa	3.7477	3.7406	2.4339	3.461	0.89275	0.93304	-0.852233	0.0458666
Eukaryotic translation initiation factor 2 subunit beta	Eif2s2	Q6P685	Q6P685_RAT	38 kDa	9.6374	12.007	8.9047	9.4791	5.2389	8.422	-0.851645	0.045909
Deltex E3 ubiquitin ligase 3L	Dtx3l	D3Z8X6	D3Z8X6_RAT	83 kDa	7.9131	12.198	11.69	16.061	11.818	12.224	0.852163	0.0460374
Dedicator of cyto-kinesis 1	Dock1	D3ZZW1	D3ZZW1_RAT	215 kDa	4.3104	6.0644	4.9313	8.3885	6.123	7.198	0.851067	0.046158
Mitochondrial ribosomal protein L13	Mrpl13	Q5XFW4	Q5XFW4_RAT	21 kDa	3.4573	5.7495	3.4911	5.9646	6.1502	6.5107	0.850784	0.0462328
Disco-interacting protein 2 homolog C	Dip2c	D3ZZB0	D3ZZB0_RAT	174 kDa	3.4838	2.3929	6.0486	3.4542	2.3374	1.1651	-0.848577	0.0462819
Pre-mRNA processing factor 8, isoform CRA_a	Prpf8	G3V6H2	G3V6H2_RAT	274 kDa	86.037	93.26	92.36	97.371	94.132	98.523	0.847902	0.0465375
BCS1 homolog, ubiquinol-cytochrome c reductase complex chaperone	Bcs1l	Q5XIM0	Q5XIM0_RAT	47 kDa	10.076	8.6047	8.5071	6.2767	6.4142	7.4799	-0.845073	0.0468479
Sorting and assembly machinery component 50 homolog	Samm50	Q6AXV4	SAM50_RAT	52 kDa	6.5255	3.2036	3.9757	3.0261	2.3141	3.1968	-0.844942	0.0468535
Alpha-aminoadipic semialdehyde dehydrogenase	Aldh7a1	Q64057	AL7A1_RAT	59 kDa	92.805	90.794	89.563	83.267	89.135	82.967	-0.844323	0.0469216
3'-phosphoadenosine 5'-phosphosulfate synthase 1	Papss1	A0A0G2K0L0	A0A0G2K0L0_RAT	71 kDa	0.82656	0.81808	0.8274	1.6219	0.8229	3.4697	0.845235	0.0469606
Amidohydrolase domain-containing 1	Amdhd1	D4AAV1	D4AAV1_RAT	47 kDa	9.3006	10.951	12.374	14.123	12.828	14.129	0.843996	0.0471214
Probable cytosolic iron-sulfur protein assembly protein CIAO1	Ciao1	Q5M7T1	CIAO1_RAT	38 kDa	2.8922	1.909	2.8227	4.3844	4.4637	3.7322	0.843297	0.0472275
OCIA domain-containing protein 1	Ociad1	Q5XIG4	OCAD1_RAT	28 kDa	8.466	10.717	10.523	15.926	11.169	10.612	0.842206	0.047396
Mitochondrial amidoxime reducing component 2	2020-03-02	D3Z900	D3Z900_RAT	38 kDa	25.806	26.7	26.331	22.576	22.096	23.276	-0.840801	0.0474161
Pcbp2 protein	Pcbp2	Q6AYU2	Q6AYU2_RAT	38 kDa	37.51	32.569	38.873	29.944	34.224	32.636	-0.840384	0.0475356
Intersectin-1	Itsn1	D3ZV52	D3ZV52_RAT	194 kDa	6.0524	6.8593	7.5003	9.7203	7.8622	9.9138	0.840921	0.0475657
Isoleucyl-tRNA synthetase 2, mitochondrial	Iars2	A0A0G2K261	A0A0G2K261_RAT	113 kDa	42.721	42.803	37.969	36.495	36.493	37.635	-0.838369	0.0480223
Maltase-glucoamylase	Mgam	D3ZTX4	D3ZTX4_RAT	205 kDa	5.061	6.3933	5.2086	9.7371	7.4315	6.0849	0.839186	0.0480525
Long-chain specific acyl-CoA dehydrogenase, mitochondrial	Acadl	P15650	ACADL_RAT	48 kDa	97.768	95.133	98.007	90.599	89.828	92.369	-0.837481	0.0481708
Propionyl-CoA carboxylase alpha chain, mitochondrial	Pcca	A0A0G2K401	A0A0G2K401_RAT	80 kDa	57.827	58.867	55.436	52.711	51.843	52.913	-0.837057	0.0482389
Adenylate kinase isoenzyme 1	Ak1	P39069	KAD1_RAT	22 kDa	2.3048	4.5996	2.3274	2.3858	1.23	1.3021	-0.83665	0.0482891
Rnaset2 protein	Rnaset2	B5DF79	B5DF79_RAT	38 kDa	2.3048	3.4497	3.4911	2.3858	1.23	1.3021	-0.83665	0.0482891
SEC24 homolog D, COPII coat complex component	Sec24d	G3V9S9	G3V9S9_RAT	113 kDa	28.017	29.173	30.513	23.21	27.143	26.239	-0.834938	0.0486598
Myeloperoxidase	Mpo	A0A0G2K1A2	A0A0G2K1A2_RAT	81 kDa	3.178	3.2036	2.3854	1.5131	1.5427	1.5984	-0.833991	0.0487714
Ral GTPase-activating protein subunit alpha-2	Ralgapa2	P86411	RGPA2_RAT	210 kDa	3.7147	0.87714	1.7743	0	0	1.217	-0.832654	0.0489232
Succinate dehydrogenase [ubiquinone] cytochrome b small subunit, mitochondrial	Sdhd	Q6PCT8	DHSD_RAT	17 kDa	20.023	16.27	12.536	14.951	13.072	11.888	-0.832384	0.0489299
Enoyl-CoA hydratase domain-containing protein 3, mitochondrial	Echdc3	Q3MIE0	ECHD3_RAT	32 kDa	32.208	27.872	30.146	33.875	34.383	33.819	0.834517	0.0489366
Acyl-CoA-binding protein	Dbi	P11030	ACBP_RAT	10 kDa	44.05	42.708	43.878	42.718	39.215	35.663	-0.83219	0.0489534
Annexin A2	Anxa2	Q07936	ANXA2_RAT	39 kDa	22.949	18.135	17.877	18.322	14.284	16.795	-0.832043	0.0489646
60S ribosomal protein L5	Rpl5	P09895	RL5_RAT	34 kDa	48.356	56.472	49.826	46.791	45.867	48.006	-0.831589	0.0490204
Cathepsin L1	Ctsl	P07154	CATL1_RAT	38 kDa	3.0806	7.1263	3.9864	2.9467	9.4956	7.9234	0.833533	0.0490461
Glutathione S-transferase alpha-5	Gsta5	P46418	GSTA5_RAT	25 kDa	23.5	24.27	23.665	29.633	22.923	29.855	0.833203	0.049103
Small nuclear ribonucleoprotein-associated protein N	Snrpn	P63164	RSMN_RAT	25 kDa	6.1649	6.4834	11.851	4.915	6.5197	6.6335	-0.830557	0.0491722
Glyceraldehyde-3-phosphate dehydrogenase	Gapdh	P04797	G3P_RAT	36 kDa	357.72	366.16	360.34	367.76	370.66	376.09	0.831279	0.0492995
Cytochrome c oxidase subunit 5B, mitochondrial	Cox5b	P12075	COX5B_RAT	14 kDa	27.182	29.622	32.505	34.424	30.782	35.89	0.830686	0.049391
SWI/SNF-related, matrix-associated, actin-dependent regulator of chromatin, subfamily c, member 2	Smarcc2	D4A510	D4A510_RAT	125 kDa	3.1787	5.568	2.4194	6.3127	4.6749	5.8253	0.830367	0.0494558
Eukaryotic translation initiation factor 3, subunit 6 interacting protein	Eif3l	G3V7G9	G3V7G9_RAT	45 kDa	14.397	15.234	14.377	11.566	11.005	12.992	-0.828972	0.0494613
AP-2 complex subunit alpha	Ap2a1	D3ZUY8	D3ZUY8_RAT	108 kDa	18.807	15.807	19.452	22.427	20.414	21.068	0.830261	0.0494993
4-hydroxy-2-oxoglutarate aldolase 1	Hoga1	D4A2K1	D4A2K1_RAT	34 kDa	55.988	48.01	54.166	52.848	60.266	59.727	0.8299	0.0496176
ARVCF, delta catenin family member	Arvcf	B4F7F3	B4F7F3_RAT	105 kDa	2.539	2.5724	4.3163	2.4716	1.6998	0.87542	-0.827121	0.0496846
FAD synthase	Flad1	D4A4P4	D4A4P4_RAT	55 kDa	6.2393	2.3654	3.9321	6.4887	5.43	6.4254	0.828471	0.0497739
NADH dehydrogenase [ubiquinone] flavoprotein 2, mitochondrial	Ndufv2	P19234	NDUV2_RAT	27 kDa	8.8069	10.251	7.8884	10.236	11.318	13.117	0.828512	0.0497739
Collagen beta(1-O)galactosyltransferase 1	Colgalt1	B1H282	B1H282_RAT	71 kDa	10.469	6.8003	8.4687	7.2985	6.5832	5.2045	-0.826012	0.049851
DNA-directed RNA polymerase subunit	Polr2a	D4A5A6	D4A5A6_RAT	217 kDa	8.8567	10.229	15.533	12.171	14.863	15.821	0.827641	0.0498878
WD repeat domain 11	Wdr11	D3Z9L5	D3Z9L5_RAT	136 kDa	8.1099	8.1263	7.9844	10.841	11.899	8.8118	0.827567	0.049909
Protein VAC14 homolog	Vac14	Q80W92	VAC14_RAT	88 kDa	2.4797	2.4542	4.137	4.0547	4.9644	5.2045	0.827369	0.0499302
MICOS complex subunit	Apoo	M0R7G4	M0R7G4_RAT	22 kDa	5.7621	3.4497	4.6547	5.9646	7.3803	6.5107	0.826412	0.0500597
COX15 cytochrome c oxidase assembly homolog	Cox15	D4A414	D4A414_RAT	46 kDa	0.92887	0.9419	3.7214	3.5075	3.571	2.7991	0.826228	0.0500865
Methylenetetrahydrofolate reductase	Mthfr	D4A7E8	D4A7E8_RAT	79 kDa	0.82656	0	0.8274	1.6219	1.6458	2.6023	0.824265	0.050379
Tetratricopeptide repeat protein 39B	Ttc39b	D3ZC96	TT39B_RAT	70 kDa	0.82656	0	0	2.4328	0.8229	2.6023	0.824265	0.050379
IL2RG (Fragment)	Il2rg	D3JTH6	D3JTH6_RAT	30 kDa	2.1165	2.9042	0	0	0	0	-0.824265	0.0505063
Uncharacterized protein	3 SV	D3ZPJ2	D3ZPJ2_RAT	12 kDa	0	6.1012	0	0	2.1786	0	-0.82334	0.0506994
Vacuolar protein-sorting-associated protein 25	Vps25	P0C0A1	VPS25_RAT	21 kDa	12.072	14.151	12.325	10.486	7.3803	12.795	-0.822686	0.0507954
Uncharacterized protein	1 SV	A0A0G2JT86	A0A0G2JT86_RAT	177 kDa	0	0	0	1.1514	2.3374	2.3301	0.824265	0.0508412
Regulation of nuclear pre-mRNA domain-containing 1B	Rprd1b	B5DEK0	B5DEK0_RAT	37 kDa	1.9281	0.95448	1.8818	2.6306	3.571	2.7991	0.823972	0.0508858
Isoform 2 of Receptor-type tyrosine-protein phosphatase C	Ptprc	P04157-2	PTPRC_RAT	130 kDa	4.9407	4.4538	3.2852	2.8786	2.0403	2.8792	-0.821314	0.0509897
F-actin-capping protein subunit alpha-1	Capza1	B2GUZ5	CAZA1_RAT	33 kDa	6.7485	5.7269	2.8227	3.5075	3.571	2.7991	-0.820253	0.0511415
Symplekin	Sympk	A0A0G2K1E5	A0A0G2K1E5_RAT	142 kDa	1.1613	2.3929	2.4194	3.4542	4.6749	2.3301	0.822024	0.0512453
Vacuolar ATPase assembly integral membrane protein VMA21	LOC100912478	D3ZM03	D3ZM03_RAT	11 kDa	6.0068	4.0675	2.0894	4.2718	6.5358	7.1327	0.821491	0.0513112
ELAV-like protein 1	Elavl1	B5DF91	ELAV1_RAT	36 kDa	12.108	9.9231	13.604	7.0687	10.208	10.684	-0.818255	0.05153
CXXC finger 1 (PHD domain)	Cxxc1	A1A5S2	A1A5S2_RAT	76 kDa	9.8046	8.4989	10.007	6.5131	8.4901	6.3553	-0.81764	0.0516841
Muc1 protein	Muc1	B2GV31	B2GV31_RAT	66 kDa	2.8288	3.8063	5.1197	0	5.3004	0.93304	-0.816879	0.0517778
Family with sequence similarity 210, member B	Fam210b	B2RYM8	B2RYM8_RAT	20 kDa	3.4573	2.2998	1.1637	0	1.23	1.3021	-0.816602	0.0518258
Creatine kinase B-type	Ckb	P07335	KCRB_RAT	43 kDa	10.076	9.387	7.7337	11.769	10.423	12.466	0.816024	0.0522903
CTR9 homolog, Paf1/RNA polymerase II complex component	Ctr9	G3V897	G3V897_RAT	133 kDa	2.8648	2.6962	2.6615	1.6606	1.6998	0.87542	-0.81366	0.0524131
SWAP complex protein (Predicted), isoform CRA_b	Swap70	D3ZRE7	D3ZRE7_RAT	69 kDa	13.225	10.635	9.1014	12.975	13.166	14.746	0.812973	0.0528451
Adipocyte plasma membrane-associated protein	Apmap	A0A0G2K6G2	A0A0G2K6G2_RAT	46 kDa	16.276	14.08	13.921	15.692	20.044	17.453	0.811842	0.0530628
Collagen type XXVI alpha 1 chain	Col26a1	F1M0M7	F1M0M7_RAT	46 kDa	1.2652	5.1537	3.7896	3.9969	0.94319	0.98458	-0.809413	0.0531856
Signal recognition particle 9 kDa protein	Srp9	D4A511	D4A511_RAT	10 kDa	0	0	2.0894	4.2718	0	2.3776	0.810474	0.0532861
N-acetylgalactosamine-6-sulfatase	Galns	Q32KJ6	GALNS_RAT	58 kDa	3.8556	5.4243	5.7007	2.8544	3.8173	3.0663	-0.808462	0.053324
Moesin	Msn	A0A096MK30	A0A096MK30_RAT	68 kDa	21.825	22.088	20.685	25.896	27.156	21.686	0.810112	0.0533609
Regulatory-associated protein of MTOR, complex 1	Rptor	D3ZDU2	D3ZDU2_RAT	149 kDa	6.3278	2.0145	3.2468	4.2651	7.5164	5.238	0.809708	0.0534413
Angiotensinogen	Agt	P01015	ANGT_RAT	52 kDa	4.7281	3.1663	8.4287	6.8088	8.5155	7.2246	0.809048	0.0535663
Isoform 2 of GRIP1-associated protein 1	Gripap1	Q9JHZ4-2	GRAP1_RAT	91 kDa	0.8562	0	0.88716	0.83032	3.3997	1.7508	0.807504	0.0538443
6-phosphogluconolactonase	Pgls	G3V8D5	G3V8D5_RAT	31 kDa	39.236	34.116	34.767	40.322	40.273	39.812	0.806874	0.053899
MOB kinase activator 1A	Mob1a	Q3T1J9	MOB1A_RAT	25 kDa	4.1626	5.3335	6.2716	3.7221	3.7728	2.9537	-0.805193	0.0539503
2',5'-phosphodiesterase 12	Pde12	Q6AXQ5	PDE12_RAT	67 kDa	4.9273	3.2551	1.6548	5.6766	3.2916	6.072	0.805888	0.0540631
Mitogen-activated protein kinase 1	Mapk1	P63086	MK01_RAT	41 kDa	6.5594	7.2914	8.9065	6.5536	5.7943	4.1555	-0.804191	0.0541379
Aminoacylase-1A	Acy1a	Q6AYS7	ACY1A_RAT	46 kDa	32.76	27.283	30.873	33.507	37.653	31.259	0.804502	0.0544382
Squamous cell carcinoma antigen recognized by T-cells 3	Sart3	D3ZAS8	D3ZAS8_RAT	109 kDa	5.056	3.4137	5.2092	6.5969	6.7512	6.0836	0.804315	0.0545498
Fam91a1 protein	Fam91a1	B2RYP3	B2RYP3_RAT	94 kDa	0.8562	1.7543	1.7743	3.3213	1.6998	3.5017	0.803262	0.0547128
Urocanate hydratase 1	Uroc1	D3ZIC2	D3ZIC2_RAT	75 kDa	98.298	98.499	96.16	99.347	117.34	94.249	0.802006	0.0551303
3-keto-steroid reductase	Hsd17b7	Q62904	DHB7_RAT	37 kDa	7.011	5.9223	8.9137	11.155	9.0466	8.3974	0.801345	0.0551917
Carbamoyl-phosphate synthetase 2, aspartate transcarbamylase, and dihydroorotase	Cad	D4A8A0	D4A8A0_RAT	243 kDa	83.635	88.292	92.278	97.848	88.828	94.664	0.801303	0.055194
Myosin VI	Myo6	D4A5I9	D4A5I9_RAT	148 kDa	3.4838	3.5893	4.8389	6.9083	7.0123	3.4952	0.800898	0.0552777
WD repeat-containing protein 61	Wdr61	Q4V7A0	WDR61_RAT	34 kDa	2.8922	1.909	0.94091	2.6306	2.6782	4.6652	0.800782	0.0553279
Pre-mRNA-processing factor 6	Prpf6	A1A5S1	PRP6_RAT	107 kDa	3.3951	6.0809	4.376	4.1516	7.6493	7.8788	0.800532	0.055357
Eukaryotic translation initiation factor 3 subunit D	Eif3d	Q6AYK8	EIF3D_RAT	64 kDa	14.88	15.819	11.26	14.959	16.149	19.453	0.800289	0.0554172
Serine dehydratase-like	Sdsl	D3ZHV7	D3ZHV7_RAT	35 kDa	13.497	16.226	17.877	19.345	18.657	18.559	0.80007	0.0554452
Rho-associated protein kinase	Rock1	D3ZN37	D3ZN37_RAT	158 kDa	19.407	31.925	22.985	26.482	26.88	31.456	0.799685	0.0554932
Leucine carboxyl methyltransferase 1	Lcmt1	Q6P4Z6	LCMT1_RAT	38 kDa	0	0.95448	0.94091	1.1514	2.4053	2.4933	0.799601	0.0555334
Heterogeneous nuclear ribonucleoprotein K	Hnrnpk	P61980	HNRPK_RAT	51 kDa	62.558	59.918	56.248	54.009	59.645	50.9	-0.795933	0.055885
Myeloid-derived growth factor	Mydgf	M0R3V4	M0R3V4_RAT	18 kDa	8.067	5.7495	6.9821	5.9646	3.6901	5.2086	-0.795243	0.0559397
Cleavage and polyadenylation specificity factor 3, isoform CRA_a	Cpsf3	G3V6W7	G3V6W7_RAT	78 kDa	2.4797	2.4542	0.8274	0.81095	0.8229	0.86742	-0.794772	0.0560514
Protocadherin 11 X-linked (Predicted)	Pcdh11x_predicted	D4A497	D4A497_RAT	113 kDa	2.9663	1.909	0.94091	0	0.89275	0	-0.794772	0.0560514
Thioredoxin, mitochondrial	Txn2	P97615	THIOM_RAT	18 kDa	6.0068	6.1012	4.1788	2.1359	6.5358	2.3776	-0.793384	0.0562378
Thioredoxin domain containing 1	Tmx1	Q52KJ9	Q52KJ9_RAT	31 kDa	2.7139	3.0337	2.0905	2.1234	0.94319	0.98458	-0.793117	0.0563572
Mannose-6-phosphate isomerase	Mpi	Q68FX1	MPI_RAT	46 kDa	2.3252	0.78225	2.3201	3.9229	3.2071	2.4933	0.796405	0.0563974
O-acyltransferase	Soat2	G3V7I6	G3V7I6_RAT	61 kDa	20.919	16.275	14.563	13.696	15.527	14.024	-0.792376	0.0564521
COP9 signalosome complex subunit 8	Cops8	Q6P4Z9	CSN8_RAT	23 kDa	6.9145	8.0493	4.6547	8.3504	8.6103	9.115	0.79571	0.056499
Adenylosuccinate synthetase isozyme 1	Adssl1	M0R629	M0R629_RAT	50 kDa	5.4254	7.0402	6.9604	4.7075	2.4053	6.6488	-0.791286	0.0566073
Lys-63-specific deubiquitinase BRCC36	Brcc3	B2RYM5	BRCC3_RAT	33 kDa	6.7485	5.7269	5.6454	8.7688	8.0347	7.4643	0.794797	0.0566073
O-linked N-acetylglucosamine (GlcNAc) transferase (UDP-N-acetylglucosamine:polypeptide-N-acetylglucosaminyl transferase), isoform CRA_a	Ogt	A0A0G2K3V4	A0A0G2K3V4_RAT	117 kDa	2.5686	2.6314	3.5486	4.1516	4.2496	5.1763	0.794167	0.0566397
Eukaryotic translation initiation factor 5A-1	Eif5a	Q3T1J1	IF5A1_RAT	17 kDa	28.508	28.481	28.854	34.344	31.7	31.025	0.79362	0.0567346
Uncharacterized protein	1 SV	A0A0G2JTM1	A0A0G2JTM1_RAT	80 kDa	1.7124	1.7543	3.5486	0.83032	0.84992	1.7508	-0.790607	0.0567524
RNA-binding motif protein 14	Rbm14	M0R3R6	M0R3R6_RAT	61 kDa	3.6132	3.9882	4.8851	2.1234	2.589	3.1178	-0.790434	0.0567614
Phosphoserine phosphatase	Psph	Q5M819	SERB_RAT	25 kDa	5.5732	5.6514	3.7074	6.5136	7.5455	6.8921	0.793499	0.0567792
Enolase-phosphatase E1	Enoph1	Q5PPH0	ENOPH_RAT	29 kDa	0.92887	1.8838	1.8537	1.861	3.7728	2.9537	0.793345	0.0568127
Serine (Or cysteine)ptidase inhibitor, clade B, member 6a	Serpinb6a	Q6P9U0	Q6P9U0_RAT	43 kDa	10.906	9.9037	13.084	7.0613	8.8195	10.804	-0.78978	0.0568663
Eukaryotic translation initiation factor 1A, X-linked	Eif1ax	B5DF60	B5DF60_RAT	16 kDa	0	0	1.1637	2.3858	2.4601	1.3021	0.791987	0.0570516
Thioredoxin reductase 1, cytoplasmic	Txnrd1	R9PXU4	R9PXU4_RAT	55 kDa	22.246	25.629	24.741	30.807	24.423	27.744	0.791959	0.0570561
Destrin	Dstn	Q7M0E3	DEST_RAT	19 kDa	49.554	49.446	43.982	51.295	50.432	54.69	0.791801	0.0570706
Deoxyribonuclease-2-alpha	Dnase2	Q9QZK8	DNS2A_RAT	38 kDa	0.92887	0.9419	1.8537	2.6843	2.7791	1.9176	0.79147	0.057122
1,5-anhydro-D-fructose reductase	Akr1e2	Q5U1Y4	AKCL2_RAT	35 kDa	13.497	13.363	13.173	12.276	9.8202	10.263	-0.787834	0.0572169
Srp72 protein (Fragment)	Srp72	Q32PZ7	Q32PZ7_RAT	44 kDa	2.4476	1.619	2.4499	3.1894	4.1145	3.4697	0.790069	0.057362
Importin 9	Ipo9	D4A857	D4A857_RAT	116 kDa	5.1372	6.14	7.9844	7.4729	8.4992	9.6296	0.789529	0.0574379
Coronin	Coro1c	G3V624	G3V624_RAT	53 kDa	9.3201	8.6234	10.076	6.921	7.0943	7.3522	-0.783788	0.0578934
RCG60635, isoform CRA_b	Snrpd3	M0R907	M0R907_RAT	14 kDa	22.933	22.285	22.772	26.222	13.916	18.399	-0.783387	0.0579325
Poly (ADP-ribose) polymerase family, member 12	Parp12	D4A3V3	D4A3V3_RAT	79 kDa	3.3062	4.0904	3.3096	4.8657	4.1145	6.9394	0.786316	0.0579704
Mitochondrial intermediateptidase	Mipep	A0A0G2K4T8	A0A0G2K4T8_RAT	81 kDa	8.2656	13.089	12.411	14.597	12.344	14.746	0.786009	0.058014
Matrin-3	Matr3	A0A0G2JSR7	A0A0G2JSR7_RAT	95 kDa	11.911	14.894	12.101	14.061	16.749	16.331	0.785223	0.0580765
Metallothionein	Mt1	Q53Z83	Q53Z83_RAT	6 kDa	3.1635	3.2302	2.0894	3.2873	5.5259	4.4757	0.784824	0.0581457
CTP synthase	Ctps1	B1WC02	B1WC02_RAT	67 kDa	0.82656	1.6362	0.8274	1.6219	2.4687	2.6023	0.783951	0.0583377
Glutaredoxin-2, mitochondrial	Glrx2	Q6AXW1	GLRX2_RAT	17 kDa	0	2.0337	2.0894	4.2718	2.1786	2.3776	0.783871	0.0583522
Transmembrane protein 256	Tmem256	F1LYI7	F1LYI7_RAT	12 kDa	2.0023	0	2.0894	2.1359	4.3572	2.3776	0.783871	0.0583522
IBA57, iron-sulfur cluster assembly	Iba57	D4ADG2	D4ADG2_RAT	39 kDa	10.605	10.499	8.4681	12.276	11.606	13.063	0.782479	0.0585867
Isochorismatase domain-containing protein 2	Isoc2	Q5U3Z3	ISOC2_RAT	23 kDa	10.372	6.8994	8.1458	12.072	9.923	10.449	0.782056	0.0586905
Unconventional myosin-Ib	Myo1b	Q05096	MYO1B_RAT	132 kDa	19.693	17.543	15.082	19.097	17.848	24.512	0.782047	0.0586938
Histone-lysine N-methyltransferase	Suv39h1l1	B1H256	B1H256_RAT	48 kDa	4.0045	0	0	0	0	0	-0.781932	0.058763
Transmembrane 9 superfamily member 4	Tm9sf4	Q4KLL4	TM9S4_RAT	75 kDa	7.2137	7.4171	6.2309	4.2845	5.7371	4.9564	-0.780819	0.0589249
Cytochrome c oxidase subunit	Cox6b1	D3ZD09	D3ZD09_RAT	10 kDa	14.016	18.304	22.983	19.223	13.072	14.265	-0.780083	0.0590399
Acetyl-CoA acetyltransferase, mitochondrial	Acat1	P17764	THIL_RAT	45 kDa	77.505	69.391	69.145	63.267	73.834	63.9	-0.77979	0.059098
Tetratricopeptide repeat domain 37	Ttc37	D3ZL50	D3ZL50_RAT	174 kDa	33.372	39.245	33.55	30.766	30.918	33.207	-0.778797	0.0593625
RCG56468, isoform CRA_b	Snrpg	B5DEP7	B5DEP7_RAT	8 kDa	6.0068	6.1012	4.1788	4.2718	4.3572	2.3776	-0.777156	0.0597298
Isoform 3 of Heterogeneous nuclear ribonucleoprotein D0	Hnrnpd	Q9JJ54-3	HNRPD_RAT	33 kDa	13.086	10.673	11.483	7.2458	12.491	8.4129	-0.776004	0.0598872
CDGSH iron sulfur domain 2	Cisd2	D4AAE9	D4AAE9_RAT	15 kDa	9.7667	7.7832	9.0715	8.1004	5.8688	6.284	-0.774867	0.0601619
Isoform 2 of Acyl-CoA-binding domain-containing protein 5	Acbd5	A0FKI7-2	ACBD5_RAT	52 kDa	8.9168	11.851	12.325	8.1004	11.738	6.284	-0.774795	0.0601809
Importin 7	Ipo7	D4AE96	D4AE96_RAT	119 kDa	15.412	14.911	16.856	14.116	12.749	12.256	-0.774578	0.0601965
Sarcoplasmic/endoplasmic reticulum calcium ATPase 2	Atp2a2	P11507	AT2A2_RAT	115 kDa	97.886	103.06	101.18	94.661	93.657	96.774	-0.77415	0.0602467
Aspartyl aminopeptidase	Dnpep	Q4V8H5	Q4V8H5_RAT	53 kDa	18.951	22.7	21.316	15.887	18.737	19.257	-0.773674	0.0603226
Beta-hexosaminidase subunit alpha	Hexa	Q641X3	HEXA_RAT	61 kDa	11.568	8.951	13.255	16.999	14.431	10.23	0.775507	0.0606252
Mitochondrial ribosomal protein S28	Mrps28	A0A0G2K8L9	A0A0G2K8L9_RAT	21 kDa	4.3071	2.2998	2.3274	4.7716	3.6901	5.2086	0.773651	0.0608551
Isoform 2 of Sister chromatid cohesion protein PDS5 homolog B	Pds5b	Q6TRW4-2	PDS5B_RAT	161 kDa	4.0349	4.1471	5.726	5.4359	2.3988	1.1651	-0.770947	0.0608842
Bucs1 protein	Acsm1	B5DFA3	B5DFA3_RAT	65 kDa	116.27	120.18	127.33	126.84	124.31	131.31	0.772199	0.0610952
Sco1 protein (Fragment)	Sco1	B0BNM7	B0BNM7_RAT	31 kDa	3.7155	3.9756	4.8711	1.861	2.7791	3.2713	-0.768888	0.0611956
Serum albumin	Alb	P02770	ALBU_RAT	69 kDa	461.59	470.53	478.45	480.27	486.66	474.81	0.771539	0.0612202
Glucosidase, alpha; neutral C	Ganc	D4A7G5	D4A7G5_RAT	104 kDa	5.1372	5.2628	4.4358	4.9819	8.4992	7.0033	0.771521	0.0612258
Target of myb1 homolog (Chicken)	Tom1	Q5XI21	Q5XI21_RAT	54 kDa	8.1659	6.0529	6.2958	7.2732	9.0045	10.689	0.771035	0.0613531
Carbonic anhydrase-related protein	Ca8	Q5PPN4	CAH8_RAT	33 kDa	4.7499	5.6891	3.7355	7.015	6.2492	6.5313	0.770937	0.0613966
Glucose-6-phosphate 1-dehydrogenase	G6pdx	P05370	G6PD_RAT	59 kDa	11.917	9.6109	13.517	8.3219	11.571	7.9919	-0.767557	0.0614033
Guanine nucleotide-binding protein G(I)/G(S)/G(T) subunit beta-1	Gnb1	P54311	GBB1_RAT	37 kDa	2.8922	2.8634	3.7636	5.2613	4.4637	4.6652	0.770045	0.0615116
Exocyst complex component 4	Exoc4	Q62824	EXOC4_RAT	111 kDa	4.281	1.7543	3.4889	4.1516	5.9495	4.3771	0.770045	0.0615116
Actin-related protein 3	Actr3	Q4V7C7	ARP3_RAT	47 kDa	24.046	26.652	21.654	29.156	27.29	25.988	0.770051	0.0615116
D-tyrosyl-tRNA deacylase 2	Dtd2	B0K034	B0K034_RAT	18 kDa	9.2194	5.7495	5.8184	9.5433	9.8404	7.8129	0.769773	0.0615328
Tricarboxylate transport protein, mitochondrial	Slc25a1	P32089	TXTP_RAT	34 kDa	30.206	29.432	31.778	37.263	31.16	33.905	0.769034	0.0616545
RCG34610, isoform CRA_c	Srsf1	D4A9L2	D4A9L2_RAT	28 kDa	10.533	7.8958	13.946	10.941	12.372	16.528	0.76897	0.0616567
Protein S100-A8	S100a8	P50115	S10A8_RAT	10 kDa	16.018	18.304	18.805	12.815	15.25	16.643	-0.765237	0.0619012
Serine--tRNA ligase, cytoplasmic	Sars	Q6P799	SYSC_RAT	59 kDa	16.813	15.252	15.237	17.672	18.719	19.461	0.767318	0.0619816
Alpha globin	Hba-a3	Q63910	Q63910_RAT	16 kDa	24.935	24.937	24.861	23.552	22.912	18.625	-0.761557	0.0625889
ISG15 ubiquitin-like modifier	Isg15	D4A3X3	D4A3X3_RAT	18 kDa	1.1524	0	1.1637	3.1968	2.08	1.3021	0.76408	0.0625911
LOC367586 protein	LOC367586	Q5M7V3	Q5M7V3_RAT	51 kDa	12.758	12.759	11.067	11.422	15.272	17.767	0.76369	0.0626425
Isoform 2 of Dynactin subunit 4	Dctn4	Q9QUR2-2	DCTN4_RAT	52 kDa	1.9469	0.80091	2.754	0.75653	0.77137	0	-0.760563	0.0628836
Isoform 2 ofroxisomal acyl-coenzyme A oxidase 1	Acox1	P07872-2	ACOX1_RAT	75 kDa	1.5501	1.5645	2.3201	0.78458	0.80177	0.8311	-0.760563	0.0628836
Glyoxalase domain-containing protein 4	Glod4	Q5I0D1	GLOD4_RAT	33 kDa	19.717	19.843	16.753	22.458	20.044	22.857	0.761697	0.0631203
60S ribosomal protein L24	Rpl24	P83732	RL24_RAT	18 kDa	26.75	22.05	33.961	31.877	29.333	32.223	0.761445	0.0631315
Plexin B2	Plxnb2	D3ZQ57	D3ZQ57_RAT	206 kDa	28.778	31.26	31.885	24.232	24.954	32.39	-0.758707	0.0632386
Biliverdin reductase A	Blvra	P46844	BIEA_RAT	34 kDa	23.102	25.012	25.39	20.168	22.319	21.511	-0.758475	0.0632721
Guanine nucleotide-binding protein subunit gamma	Gng12	G3V6P8	G3V6P8_RAT	8 kDa	14.016	18.304	20.894	23.495	19.608	19.021	0.7607	0.0633659
Uncharacterized protein	1 SV	F7F7H4	F7F7H4_RAT	97 kDa	0	0	0	1.1514	3.5061	0	0.760563	0.0634094
Antigen-presenting glycoprotein CD1d	Cd1d	Q63493	CD1D_RAT	39 kDa	2.3835	2.4027	4.749	2.2696	0.80177	2.3976	-0.757783	0.0634273
Annexin	Anxa4	Q5U362	Q5U362_RAT	36 kDa	32.602	31.46	28.213	28.06	27.675	26.125	-0.757694	0.0634318
Ubiquitin carboxyl-terminal hydrolase	Uchl5	A0A0G2K2A5	A0A0G2K2A5_RAT	39 kDa	6.7485	5.7269	5.6454	4.3844	3.571	4.6652	-0.757481	0.0634954
Glutathione hydrolase 5 proenzyme	Ggt5	Q9QWE9	GGT5_RAT	62 kDa	3.6321	4.0732	5.637	6.4876	6.9904	5.2045	0.759383	0.0636093
Eukaryotic translation initiation factor 2 subunit 3, Y-linked	Eif2s3y	C9WPN6	IF2H_RAT	51 kDa	2.3835	4.0045	4.7708	3.0261	2.3141	1.5984	-0.756198	0.0637008
Endoribonuclease LACTB2	Lactb2	Q561R9	LACB2_RAT	32 kDa	24.467	23.661	18.621	18.683	19	20.006	-0.75501	0.0639687
AP complex subunit beta	Ap1b1	G3V9N8	G3V9N8_RAT	105 kDa	30.995	33.673	35.326	32.062	28.223	29.04	-0.754879	0.0639877
ATP-binding cassette subfamily A member 8	Abca8	D3ZAE9	D3ZAE9_RAT	183 kDa	8.7528	13.577	10.232	12.04	15.892	12.118	0.756655	0.064192
COMM domain containing 2 (Predicted), isoform CRA_c	Commd2	D3ZLN7	D3ZLN7_RAT	23 kDa	2.3048	3.4497	1.1637	3.5787	3.6901	3.9064	0.756198	0.064221
TBC1 domain family, member 15	Tbc1d15	F7EZ89	F7EZ89_RAT	79 kDa	5.7859	6.6037	5.7918	7.2985	9.0789	7.8068	0.756062	0.06423
Dystonin	Dst	D3ZC56	D3ZC56_RAT	847 kDa	15.183	21.214	19.394	17.04	26.173	21.622	0.755972	0.0642501
Translation initiation factor eIF-2B subunit delta	Eif2b4	Q63186	EI2BD_RAT	58 kDa	1.589	0.80091	1.5903	2.7604	1.5731	3.2287	0.755631	0.0643081
ER membrane protein complex subunit 7	Emc7	D3ZQL1	D3ZQL1_RAT	26 kDa	5.7621	5.7495	3.4911	6.6327	6.8066	7.1778	0.75539	0.0644086
NADH dehydrogenase (Ubiquinone) Fe-S protein 5	Ndufs5	B5DEL8	B5DEL8_RAT	13 kDa	21.233	21.402	22.772	18.087	20.733	17.55	-0.753076	0.0644242
Mitochondrial dicarboxylate carrier	Slc25a10	O89035	O89035_RAT	31 kDa	38.084	41.86	38.474	37.024	35.371	34.675	-0.751503	0.0646922
Tubulin-specific chaperone E	Tbce	A0A0G2K191	A0A0G2K191_RAT	62 kDa	2.3835	3.2036	0.79513	1.5131	0.77137	0.79919	-0.750598	0.0648708
Annexin	Anxa11	Q5XI77	Q5XI77_RAT	54 kDa	12.519	17.654	16.216	14.919	12.038	11.67	-0.750242	0.06495
D-2-hydroxyglutarate dehydrogenase, mitochondrial	D2hgdh	P84850	D2HDH_RAT	59 kDa	13.254	15.286	17.834	11.516	14.067	13.01	-0.750242	0.06495
Solute carrier family 22 member 18	Slc22a18	Q6AY78	S22AI_RAT	43 kDa	9.5962	9.2177	8.925	9.1903	4.93	7.3384	-0.749799	0.0650193
Amine oxidase	2 SV	Q7TP38	Q7TP38_RAT	184 kDa	8.6329	6.0957	12.607	12.741	11.152	10.253	0.752436	0.0650405
Cytochrome b-c1 complex subunit 2, mitochondrial	Uqcrc2	P32551	QCR2_RAT	48 kDa	26.883	27.746	31.249	32.504	32.782	31.015	0.751962	0.0650885
SLIT-ROBO Rho GTPase-activating protein 2	Srgap2	D4A208	SRGP2_RAT	121 kDa	0	0.87714	1.7146	1.6606	2.5498	2.6183	0.751449	0.0651432
Neurolysin, mitochondrial	Nln	P42676	NEUL_RAT	80 kDa	31.409	29.451	29.786	29.194	29.624	21.686	-0.748126	0.0653999
LOC64038 protein	Otulin	B0BMY6	B0BMY6_RAT	40 kDa	1.5501	0	2.0894	4.0152	1.6035	2.5952	0.74881	0.0656344
Isoform 2 of Leukocyte surface antigen CD47	Cd47	P97829-2	CD47_RAT	35 kDa	8.324	8.0976	8.5041	8.1109	3.5648	7.1777	-0.746519	0.0657471
NSF attachment protein gamma	Napg	A0A0G2K350	A0A0G2K350_RAT	35 kDa	3.8563	2.8634	4.7045	3.5075	0.89275	2.7991	-0.7464	0.0657806
Adenosine deaminase	Ada	Q920P6	ADA_RAT	40 kDa	6.2004	3.9112	3.0935	5.4921	6.4142	6.6488	0.74799	0.0658231
Isoform M2 of Pyruvate kinase PKM	Pkm	P11980-2	KPYM_RAT	58 kDa	10.328	12.815	14.312	10.646	10.079	9.5903	-0.7459	0.0658822
60S ribosomal protein L37a	Rpl37a	A0A0H2UHU1	A0A0H2UHU1_RAT	10 kDa	36.343	33.69	33.807	33.481	41.965	39.485	0.747106	0.0659503
Erlin-2	Erlin2	B5DEH2	ERLN2_RAT	38 kDa	3.1002	3.129	1.5467	4.7075	3.2071	4.1555	0.746754	0.0660262
39S ribosomal protein L46, mitochondrial	Mrpl46	Q5RK00	RM46_RAT	32 kDa	0.92887	0	0.92684	1.861	2.8296	0.98458	0.74473	0.066532
Cytochrome P450 4F4	Cyp4f4	P51869	CP4F4_RAT	60 kDa	25.762	25.61	23.832	20.426	23.006	22.377	-0.743209	0.0665733
Stress-70 protein, mitochondrial	Hspa9	F1M953	F1M953_RAT	74 kDa	100.84	95.281	92.145	90.68	94.605	86.915	-0.741977	0.0667697
RCG43947	Txndc5	D3ZZC1	D3ZZC1_RAT	46 kDa	8.5256	10.951	12.396	14.661	10.423	14.013	0.742561	0.066887
CCR4-NOT transcription complex, subunit 1	Cnot1	G3V7M0	G3V7M0_RAT	267 kDa	18.475	20.043	16.739	18.608	26.569	18.759	0.742504	0.0669026
Adenylosuccinate synthetase isozyme 2	Adss	D4AEP0	D4AEP0_RAT	50 kDa	12.401	13.298	15.467	15.664	18.441	14.96	0.742242	0.0669283
RCG45489, isoform CRA_a	Stom	Q5XI04	Q5XI04_RAT	31 kDa	4.6443	3.7676	3.7074	5.5831	5.6591	5.9075	0.742204	0.0669383
RALY heterogeneous nuclear ribonucleoprotein	Raly	E9PTI6	E9PTI6_RAT	33 kDa	5.2712	3.0589	2.1046	2.0698	3.0155	1.3021	-0.740613	0.0670946
NHP2-like protein 1	Snu13	P55770	NH2L1_RAT	14 kDa	14.016	16.27	12.536	14.008	16.48	20.323	0.741255	0.0671348
RNA transcription, translation and transport factor	Rtraf	F7EMB2	F7EMB2_RAT	28 kDa	15.006	9.419	11.122	11.166	8.4887	8.8612	-0.740407	0.067146
Translin-associated protein X	Tsnax	Q9JHB5	TSNAX_RAT	33 kDa	5.714	3.8179	5.6454	7.015	7.142	6.5313	0.741007	0.0671716
Protein phosphatase 1, regulatory subunit 21	Ppp1r21	F1LYZ8	F1LYZ8_RAT	88 kDa	2.8737	2.6314	0.88716	3.3213	4.5684	2.6263	0.740613	0.0672933
NADH:ubiquinone oxidoreductase subunit B4	Ndufb4	F1LPG5	F1LPG5_RAT	15 kDa	10.372	11.499	11.637	13.122	15.991	11.719	0.73972	0.0674809
Cytochrome P450 2D3	Cyp2d3	A0A0G2JYL2	A0A0G2JYL2_RAT	58 kDa	1.5501	2.3467	1.5467	0.78458	0.80177	0.8311	-0.739054	0.0676472
Protein-glutamate O-methyltransferase	Armt1	Q6AYT5	ARMT1_RAT	50 kDa	1.5501	2.3467	1.5467	0	0.80177	0	-0.739054	0.0676472
TBC/LysM-associated domain-containing 1	Tldc1	D4A255	D4A255_RAT	50 kDa	1.5501	2.3467	1.5467	0.78458	0.80177	0.8311	-0.739054	0.0676472
Protein C, isoform CRA_b	Proc	F7FMY6	F7FMY6_RAT	54 kDa	0.7945	0.80091	0	3.128	1.5427	0.79919	0.739054	0.0678124
Spartin	Spart	E9PT90	E9PT90_RAT	86 kDa	0.82656	0	0.8274	0.81095	3.7073	0.86742	0.739054	0.0678124
Coatomer subunit gamma	Copg2	A0A0H2UHV9	A0A0H2UHV9_RAT	98 kDa	22.492	25.698	22.487	22.244	19.332	20.079	-0.737438	0.0683785
Low-density lipoprotein receptor	Ldlr	P35952	LDLR_RAT	97 kDa	0.8562	2.5552	2.5477	2.3028	3.2572	4.3706	0.738324	0.0684466
Exocyst complex component 7	Exoc7	O54922	EXOC7_RAT	75 kDa	1.6531	0	0	2.4328	2.4687	1.7348	0.737808	0.0685861
Platelet glycoprotein 4	Cd36	Q07969	CD36_RAT	53 kDa	1.6531	0.81808	0.8274	2.4328	2.4687	1.7348	0.737808	0.0685861
Uncharacterized protein	1 SV	F1M265	F1M265_RAT	108 kDa	0	2.4371	0.8274	1.6219	3.2916	2.6023	0.736753	0.0687848
2',3'-cyclic-nucleotide 3'-phosphodiesterase	Cnp	P13233	CN37_RAT	47 kDa	3.1002	3.129	0.77337	4.7075	4.0089	2.4933	0.73675	0.0687904
Aflatoxin B1 aldehyde reductase member 2	Akr7a2	Q8CG45	ARK72_RAT	41 kDa	64.161	61.588	69.561	68.773	69.645	70.953	0.736193	0.0688831
SCO-spondin	Sspo	Q700K0	SSPO_RAT	551 kDa	2.9663	3.6457	1.8677	1.6334	2.1786	0.98458	-0.734875	0.0689422
Splicing factor 3b, subunit 3	Sf3b3	E9PT66	E9PT66_RAT	136 kDa	22.729	12.28	20.485	16.097	17.706	13.466	-0.732676	0.0693397
Cytochrome P450-like	Cyp2c6v1	Q5EB99	Q5EB99_RAT	56 kDa	68.259	68.903	71.179	64.743	61.902	67.874	-0.732264	0.0693955
Glutaminase liver isoform, mitochondrial	Gls2	P28492	GLSL_RAT	66 kDa	33.503	34.58	29.92	29.559	31.971	26.079	-0.732059	0.0694971
Murinoglobulin-1	LOC297568	A0A0G2K926	A0A0G2K926_RAT	164 kDa	18.289	22.766	23.459	20.6	25.36	27.788	0.732643	0.069592
N-acyl-aromatic-L-amino acid amidohydrolase (carboxylate-forming)	Acy3	Q5M876	ACY3_RAT	35 kDa	19.246	21.941	21.627	17.538	17.855	18.712	-0.731351	0.0696322
Sema domain, immunoglobulin domain (Ig), transmembrane domain (TM) and short cytoplasmic domain, (Semaphorin) 4G (Predicted)	Sema4g	D4A6G2	D4A6G2_RAT	92 kDa	3.7147	0.87714	0.88716	0.83032	0.84992	0.87542	-0.731141	0.0696645
Transmembrane 6 superfamily member 2	Tm6sf2	B0BNG2	TM6S2_RAT	43 kDa	2.6843	0.9419	1.8537	0.83032	0.94319	0	-0.731141	0.0696645
Malic enzyme	Me1	A0A0G2K1S6	A0A0G2K1S6_RAT	64 kDa	16.178	13.736	17.687	16.001	21.806	18.011	0.731024	0.0699358
Vacuolar protein sorting-associated protein 29	Vps29	B2RZ78	VPS29_RAT	20 kDa	14.982	10.349	16.292	17.894	18.451	13.021	0.730636	0.0700497
40S ribosomal protein S29	Rps29	P62275	RS29_RAT	7 kDa	12.014	10.169	8.3576	10.679	8.7145	4.7551	-0.729809	0.0701234
Nodal modulator 1	Nomo1	D3ZSA9	D3ZSA9_RAT	133 kDa	36.442	40.671	33.308	43.719	41.222	36.748	0.730363	0.0702205
Peptidyl-prolyl cis-trans isomerase FKBP4	Fkbp4	Q9QVC8	FKBP4_RAT	51 kDa	19.029	19.166	21.447	18.157	16.199	16.783	-0.729074	0.0702361
Caspase 6, isoform CRA_a	Casp6	Q6AZ23	Q6AZ23_RAT	32 kDa	8.6766	12.383	7.5272	11.155	14.066	10.069	0.73009	0.0702562
GTP-binding protein SAR1b	Sar1b	Q5HZY2	SAR1B_RAT	22 kDa	36.053	32.527	28.124	29.752	26.244	30.458	-0.72876	0.0703221
Serine/arginine-rich splicing factor 6	Srsf6	G3V6S8	SRSF6_RAT	39 kDa	9.1842	5.7808	8.2843	5.93	4.4391	7.2832	-0.728271	0.0704192
Protein sel-1 homolog 1	Sel1l	Q80Z70	SE1L1_RAT	89 kDa	10.274	10.348	11.354	9.1336	8.4722	7.8708	-0.727492	0.0705297
Ectonucleotide pyrophosphatase/phosphodiesterase family member 3	Enpp3	P97675	ENPP3_RAT	99 kDa	12.233	14.994	9.1344	12.737	17.582	13.413	0.728647	0.0705621
Etoposide-induced protein 2.4 homolog	Ei24	Q4KM77	EI24_RAT	39 kDa	3.7957	3.836	3.9064	2.3685	1.2386	3.6509	-0.727274	0.0706023
Thrombospondin 1	Thbs1	M0R979	M0R979_RAT	127 kDa	3.1491	5.623	5.68	4.6055	6.4593	8.6081	0.72686	0.0709272
COP9 signalosome complex subunit 3	Cops3	Q68FW9	CSN3_RAT	48 kDa	6.2004	11.89	11.814	9.8233	7.2159	6.6488	-0.72512	0.0710712
Stromal antigen 2	Stag2	A0A0G2K4D9	A0A0G2K4D9_RAT	146 kDa	0	2.0736	2.0969	2.3028	2.3374	4.0809	0.726101	0.0710834
Acyl-coenzyme A thioesterase 12	Acot12	Q99NB7	ACO12_RAT	62 kDa	17.607	15.234	15.999	12.268	15.685	13.06	-0.724665	0.0711739
Attractin-like 1	Atrnl1	F1M3T8	F1M3T8_RAT	125 kDa	3.0454	4.1063	0	3.7314	7.748	0	0.725232	0.0712576
Protein RER1	Rer1	Q498C8	RER1_RAT	23 kDa	2.5305	2.5573	1.3021	1.2171	0	1.217	-0.724006	0.0714329
Poly [ADP-ribose] polymerase (Fragment)	1 SV	A0A096MJR6	A0A096MJR6_RAT	90 kDa	5.061	5.1146	5.2086	9.7371	6.1929	4.8679	0.723505	0.0717477
Similar to Vacuolar protein sorting 26 homolog (VPS26 protein homolog), isoform CRA_a	Vps26b	B1WBS4	B1WBS4_RAT	39 kDa	0.77505	1.5645	1.5467	2.3538	2.4053	2.4933	0.723006	0.0718582
Interferon-gamma-inducible GTPase Ifggd3 protein	Irgm	J7NUQ1	J7NUQ1_RAT	45 kDa	5.4254	4.6935	6.187	7.0613	8.1087	6.6488	0.72236	0.0719587
Murinoglobulin-2	Mug2	Q6IE52	MUG2_RAT	162 kDa	3.1787	3.0155	2.4194	3.5199	3.576	5.9291	0.721368	0.0722188
UMP-CMP kinase	Cmpk1	Q4KM73	KCY_RAT	22 kDa	79.415	80.631	77.444	75.813	76.124	71.065	-0.720477	0.0722389
Complement component C8 beta chain	C8b	P55314	CO8B_RAT	67 kDa	2.4797	2.4542	2.4822	4.0547	3.2916	4.3371	0.721199	0.0722702
Proteasome subunit alpha type-1	Psma1	P18420	PSA1_RAT	30 kDa	28.007	32.113	29.025	35.817	33.4	30.11	0.720908	0.072326
Sqrdl protein	Sqor	B0BMT9	B0BMT9_RAT	50 kDa	4.6503	5.4757	5.4136	5.4921	7.2159	8.311	0.720398	0.0724466
40S ribosomal protein S17	Rps17	P04644	RS17_RAT	16 kDa	30.813	28.481	27.691	34.344	30.47	32.327	0.720243	0.072499
Dipeptidylptidase 4	Dpp4	A0A0G2JTX5	A0A0G2JTX5_RAT	88 kDa	35.713	34.857	44.73	38.082	33.093	33.258	-0.719138	0.0726754
Isoform 2B of GTPase KRas	Kras	P08644-2	RASK_RAT	21 kDa	2.3048	1.1499	4.6547	3.5787	4.9202	3.9064	0.719575	0.0727536
Oxygen-dependent coproporphyrinogen-III oxidase, mitochondrial	Cpox	Q3B7D0	HEM6_RAT	49 kDa	29.13	23.518	24.734	20.999	23.905	23.24	-0.718774	0.0727915
Growth arrest-specific 2	Gas2	G3V857	G3V857_RAT	35 kDa	24.443	24.045	20.909	23.169	19.64	17.677	-0.71839	0.0729824
CLIP-associating protein 2	Clasp2	A0A0G2JZM8	A0A0G2JZM8_RAT	165 kDa	0	0	3.7355	0	0	0	-0.717401	0.0733542
Conserved oligomeric Golgi complex subunit 6	Cog6	Q68FP9	COG6_RAT	73 kDa	0.82656	2.4542	2.0371	0.81095	0.8229	0	-0.717401	0.0733653
Glucagon receptor	Gcgr	P30082	GLR_RAT	55 kDa	1.7124	1.7543	1.7743	0.83032	0	0	-0.717401	0.0733653
Pyruvate dehydrogenase phosphatase regulatory subunit	Pdpr	D3ZXA6	D3ZXA6_RAT	99 kDa	1.7124	1.7543	1.7743	0	0.84992	0	-0.717401	0.0733653
Hook homolog 1 (Drosophila) (Predicted)	Hook1	D3ZB48	D3ZB48_RAT	84 kDa	0.82656	0.80091	0	0.83032	1.6998	2.793	0.717401	0.0734669
Tripartite motif protein 21 (Predicted), isoform CRA_a	Trim21	D4ACF2	D4ACF2_RAT	54 kDa	0	0.80091	0	3.0261	1.5427	0	0.717401	0.0734669
Fc fragment of IgA and IgM receptor	Fcamr	D4A1M4	D4A1M4_RAT	57 kDa	1.9281	0.80091	3.0303	0.87688	0.89275	0.93304	-0.716238	0.073938
BolA family member 1	Bola1	Q06C60	Q06C60_RAT	14 kDa	4.0045	6.1012	8.3576	8.5435	10.893	4.7551	0.716115	0.0740809
EH domain-containing protein 3	Ehd3	Q8R491	EHD3_RAT	61 kDa	28.478	31.792	31.511	29.301	24.219	28.463	-0.714583	0.0743935
NEDD8	Nedd8	Q71UE8	NEDD8_RAT	9 kDa	8.0091	6.1012	8.3576	12.815	8.7145	7.1327	0.714693	0.0744907
Prohibitin-2	Phb2	Q5XIH7	PHB2_RAT	33 kDa	50.779	53.007	52.428	48.735	47.536	47.862	-0.714124	0.0745454
Calreticulin	Calr	P18418	CALR_RAT	48 kDa	108.33	104.34	110.08	106.1	97.206	103.31	-0.713891	0.0745989
Reticulon-3	Rtn3	Q6RJR6	RTN3_RAT	102 kDa	4.1626	1.8838	7.1984	1.861	4.0092	2.9537	-0.713578	0.0746659
Glutamine synthetase	Glul	P09606	GLNA_RAT	42 kDa	30.416	32.244	36.413	42.883	34.749	31.888	0.713575	0.0747988
TatD DNase domain-containing 1	Tatdn1	M0R6T1	M0R6T1_RAT	33 kDa	3.8563	2.8634	4.7045	5.2613	5.3565	5.5982	0.71283	0.0749227
Methionine adenosyltransferase 2 subunit beta	Mat2b	Q5U2R0	MAT2B_RAT	37 kDa	6.7485	5.7269	3.7496	7.7996	6.2492	7.4643	0.712837	0.0749227
Dimethylaniline monooxygenase [N-oxide-forming] 5	Fmo5	Q8K4C0	FMO5_RAT	60 kDa	3.9725	4.0045	3.9757	2.2696	2.3141	3.1968	-0.712425	0.0751862
Isoform PYBP1 of Polypyrimidine tract-binding protein 1	Ptbp1	Q00438-2	PTBP1_RAT	57 kDa	23.57	29.17	24.157	22.137	22.407	23.368	-0.711903	0.0753335
F-BAR domain only protein 2	Fcho2	D3ZYR1	FCHO2_RAT	89 kDa	1.8577	2.7735	1.8537	1.6606	0.84992	0.87542	-0.711871	0.075348
AP complex subunit sigma	Ap3s2	A0A0G2K302	A0A0G2K302_RAT	20 kDa	1.1524	1.1499	0	2.3858	2.4601	1.3021	0.710037	0.0758727
Exosome component 1	Exosc1	M0R5B6	M0R5B6_RAT	17 kDa	0	1.1499	1.1637	1.1929	3.6901	1.3021	0.710037	0.0758727
Mitogen-activated protein kinase kinase kinase 5	Map3k5	D3ZW27	D3ZW27_RAT	153 kDa	0.8562	2.6962	1.7743	0.83032	0	0.87542	-0.709655	0.0758884
Mitochondrial ribosomal protein S22	Mrps22	Q0D2L2	Q0D2L2_RAT	41 kDa	3.8644	0.95448	0.94091	0	0.80177	1.1651	-0.709207	0.0759844
Proteasome assembly chaperone 2	Psmg2	D3ZAQ4	D3ZAQ4_RAT	30 kDa	0	0	3.0163	4.9274	2.1786	0.98458	0.707531	0.0765102
DnaJ heat shock protein family (Hsp40) member C19	Dnajc19	M0R6L8	M0R6L8_RAT	19 kDa	8.0091	10.169	8.3576	14.951	10.893	7.1327	0.706336	0.0768473
Proteasome (Prosome, macropain) 26S subunit, non-ATPase, 12	Psmd12	Q5XIC6	Q5XIC6_RAT	53 kDa	17.401	20.26	18.289	21.94	20.056	22.409	0.705967	0.0769623
Bifunctional UDP-N-acetylglucosamine 2-epimerase/N-acetylmannosamine kinase	Gne	A0A0G2K7T2	A0A0G2K7T2_RAT	83 kDa	40.437	35.961	33.983	31.627	33.687	34.697	-0.704299	0.0772984
Histocompatibility 13 (Predicted), isoform CRA_d	Hm13	A0A0G2K1Z9	A0A0G2K1Z9_RAT	42 kDa	5.3878	4.8833	5.4503	4.3812	8.6009	8.1007	0.704734	0.0773765
6.8 kDa mitochondrial proteolipid	Mp68	D3Z9R8	68MP_RAT	7 kDa	0	2.0337	4.1788	6.4077	2.1786	2.3776	0.704331	0.0774826
Gamma-aminobutyric acid receptor-associated protein-like 2	Gabarapl2	P60522	GBRL2_RAT	14 kDa	4.3071	4.3335	4.4168	2.3858	3.6901	2.6043	-0.703524	0.0775105
ORM1-like protein 3	Ormdl3	Q6QI25	ORML3_RAT	17 kDa	1.1524	0	1.1637	1.1929	1.23	3.9064	0.7038	0.0776511
Trimethyllysine dioxygenase, mitochondrial	Tmlhe	Q91ZW6	TMLH_RAT	50 kDa	2.3252	3.129	3.8669	4.7075	3.2071	5.8177	0.703654	0.0776869
Complement factor B	Cfb	A0A0U1RRP9	A0A0U1RRP9_RAT	124 kDa	25.126	25.361	28.514	28.988	26.348	33.182	0.702663	0.0780385
Ubiquitin carboxyl-terminal hydrolase 7	Usp7	Q4VSI4	UBP7_RAT	128 kDa	23.294	16.827	14.92	19.817	19.868	23.61	0.702325	0.0780742
High mobility group protein B2	Hmgb2	P52925	HMGB2_RAT	24 kDa	4.8767	3.7676	6.6391	3.7221	3.9983	2.9537	-0.701153	0.0781691
ATPase, H+ transporting, V1 subunit E isoform 1, isoform CRA_a	Atp6v1e1	G3V7L8	G3V7L8_RAT	26 kDa	7.4661	7.5478	8.3556	5.5294	5.5583	6.789	-0.699938	0.0784795
Splicing factor 3a, subunit 1	Sf3a1	D3ZQM0	D3ZQM0_RAT	89 kDa	4.2513	3.5085	4.376	5.8123	5.9495	5.2525	0.69919	0.0788367
Angel homolog 2	Angel2	F1LT13	F1LT13_RAT	60 kDa	1.5695	0.78225	2.8489	0.75653	0.77137	0.79919	-0.6956	0.079703
Golgi integral membrane protein 4	Golim4	Q5BJK8	GOLI4_RAT	77 kDa	2.5686	1.7543	0	0	0.84992	0	-0.6956	0.079703
Parkinson disease 7 domain containing 1 (Predicted), isoform CRA_a	LOC100911365	D3ZVI9	D3ZVI9_RAT	23 kDa	2.3048	2.2998	2.3274	1.1929	1.23	1.3021	-0.695015	0.0798258
SPT16 homolog, facilitates chromatin-remodeling subunit	Supt16h	D4A4J0	D4A4J0_RAT	120 kDa	0	0	0	1.6606	1.6998	1.7508	0.6956	0.0798895
Mov10 RISC complex RNA helicase	Mov10	D3ZUC2	D3ZUC2_RAT	114 kDa	8.562	3.5085	6.2101	7.4729	9.3491	7.0033	0.694713	0.0801217
Aminopeptidase	Npepps	F1M9V7	F1M9V7_RAT	103 kDa	33.392	33.331	34.599	35.685	36.547	39.394	0.694342	0.0801887
Propionyl-CoA carboxylase beta chain, mitochondrial	Pccb	P07633	PCCB_RAT	59 kDa	2.3835	4.0217	3.9757	4.5936	4.6282	5.6626	0.69321	0.0804767
Serine racemase	Srr	Q76EQ0	SRR_RAT	36 kDa	5.7844	7.8313	7.75	12.62	7.142	7.4643	0.692841	0.0805459
Eukaryotic translation initiation factor 3 subunit B	Eif3b	Q4G061	EIF3B_RAT	91 kDa	26.335	34.318	28.679	35.491	32.443	31.243	0.692618	0.0805995
Deubiquitinating protein VCIP135	Vcpip1	Q8CF97	VCIP1_RAT	135 kDa	5.9934	5.2628	5.3229	3.3213	4.2496	4.3771	-0.691087	0.0807982
Bifunctional heparan sulfate N-deacetylase/N-sulfotransferase 1	Ndst1	Q02353	NDST1_RAT	101 kDa	4.281	3.5085	1.7743	2.491	0.84992	2.6263	-0.690903	0.0808473
cAMP-dependent protein kinase type I-alpha regulatory subunit	Prkar1a	P09456	KAP0_RAT	43 kDa	8.1285	8.3392	7.2954	7.2178	11.437	11.11	0.690987	0.0809846
C-type lectin domain family 4 member F	Clec4f	P10716	CLC4F_RAT	61 kDa	4.9593	5.7265	6.9555	5.6766	7.4061	9.9597	0.690435	0.0811488
Electron transfer flavoprotein subunit alpha, mitochondrial	Etfa	P13803	ETFA_RAT	35 kDa	135	137.32	151.85	133.52	132.71	140.67	-0.688926	0.0812492
Acidic leucine-rich nuclear phosphoprotein 32 family member A	Anp32a	P49911	AN32A_RAT	29 kDa	25.646	21.334	22.78	25.899	24.716	28.024	0.690018	0.081257
NADH:ubiquinone oxidoreductase subunit A13	Ndufa13	D3ZE15	D3ZE15_RAT	17 kDa	19.591	25.298	20.946	23.858	24.601	26.043	0.689139	0.081429
Ethanolamine kinase 2	Etnk2	D3ZRW8	EKI2_RAT	45 kDa	2.3252	3.129	3.8669	5.4921	5.6124	2.4933	0.688708	0.0815216
Very-long-chain enoyl-CoA reductase	Tecr	Q64232	TECR_RAT	36 kDa	28.02	24.612	26.761	24.377	23.346	22.764	-0.687157	0.0817884
Dimethylaniline monooxygenase [N-oxide-forming] 1	Fmo1	P36365	FMO1_RAT	60 kDa	27.807	28.013	26.239	21.94	23.912	27.172	-0.685941	0.0820396
ES1 protein homolog, mitochondrial	1 SV	P56571	ES1_RAT	28 kDa	35.503	43.833	36.44	42.149	40.535	43.784	0.686333	0.0821647
Cytochrome P450 3A18	Cyp3a18	Q64581	CP3AI_RAT	57 kDa	26.065	24.085	24.887	32.175	22.62	29.426	0.68626	0.0821725
Dysferlin	Dysf	A0A0G2K7B6	A0A0G2K7B6_RAT	242 kDa	35.427	39.638	41.669	41.383	43.35	42.594	0.684153	0.0827664
Transcription factor BTF3	3 SV	A0A0G2K4W2	A0A0G2K4W2_RAT	17 kDa	1.1524	0	1.1637	2.3858	2.4601	1.3021	0.683477	0.0829004
Ubiquitin-like protein 4A	Ubl4a	B2GV38	UBL4A_RAT	18 kDa	4.6097	2.2998	4.6547	4.7716	6.1502	5.2086	0.682927	0.083041
WD repeat-containing protein 1	Wdr1	Q5RKI0	WDR1_RAT	66 kDa	35.922	33.132	34.056	30.556	29.874	32.79	-0.681562	0.0831761
SEC14-like 2 (S. cerevisiae)	Sec14l2	Q5EBD0	Q5EBD0_RAT	46 kDa	37.202	40.162	37.289	41.675	39.378	44.15	0.682211	0.083223
Protein transport protein Sec61 subunit beta	Sec61b	B2RZD1	B2RZD1_RAT	10 kDa	18.02	15.386	13.7	17.337	13.353	24.002	0.681571	0.0833425
Heat shock 70 kDa protein 1A	Hspa1a	P0DMW0	HS71A_RAT	70 kDa	3.3062	4.9085	4.9644	2.4328	4.9374	1.7348	-0.680852	0.0833748
Myeloid differentiation primary response protein MyD88	Myd88	Q6Y1S1	MYD88_RAT	34 kDa	2.8922	1.909	1.8818	1.7538	0.89275	0.93304	-0.680757	0.0836003
ATP-binding cassette subfamily E member 1	Abce1	D3ZD23	D3ZD23_RAT	67 kDa	20.632	21.236	24.79	19.463	19.75	19.083	-0.679202	0.0844354
Fructose-bisphosphate aldolase A	Aldoa	P05065	ALDOA_RAT	39 kDa	16.276	15.332	16.783	11.769	14.432	14.96	-0.678413	0.0845582
Rho GDP-dissociation inhibitor 1	Arhgdia	Q5XI73	GDIR1_RAT	23 kDa	36.191	35.89	41.512	42.356	42.127	39.566	0.678294	0.0847625
Carbohydrate kinase-like, isoform CRA_b	Shpk	Q3MID4	Q3MID4_RAT	51 kDa	11.645	10.169	10.827	13.254	12.737	13.202	0.677593	0.084959
Transketolase	Tkt	P50137	TKT_RAT	68 kDa	2.4797	2.4542	3.3096	1.6219	1.6458	1.7348	-0.67632	0.0851789
Methylmalonic aciduria (cobalamin deficiency) cblB type	Mmab	M0R959	M0R959_RAT	26 kDa	9.2194	10.349	9.3095	7.3008	5.2897	10.449	-0.675843	0.0853039
Sec1 family domain-containing 2	Scfd2	Q5U2R9	Q5U2R9_RAT	75 kDa	7.7882	6.9422	4.137	7.2985	9.0519	7.8068	0.676426	0.0853285
Mitochondrial ribosomal protein S9	Mrps9	B0BN68	B0BN68_RAT	45 kDa	1.9281	1.909	3.0455	0.87688	0.89275	1.8661	-0.675423	0.0854189
Minichromosome maintenance complex component 3-associated protein	Mcm3ap	A0A0G2JV99	A0A0G2JV99_RAT	217 kDa	2.0813	0	1.1637	3.0539	2.1732	1.9692	0.674688	0.0858967
Deoxyhypusine hydroxylase	Dohh	Q5PPJ4	DOHH_RAT	33 kDa	0.96407	0	0.94091	0.87688	1.7855	2.7991	0.673768	0.0862529
Secretory carrier-associated membrane protein 1	Scamp1	P56603	SCAM1_RAT	38 kDa	0	0.95448	0.94091	0.87688	1.7855	2.7991	0.673768	0.0862529
5-demethoxyubiquinone hydroxylase, mitochondrial (Fragment)	Coq7	Q63619	COQ7_RAT	20 kDa	2.3048	2.2998	4.6547	5.9646	4.9202	2.6043	0.673721	0.0862908
Rab GTPase-binding effector protein 1	Rabep1	O35550	RABE1_RAT	99 kDa	0	0	0	1.7072	0.84992	2.6263	0.673648	0.0863634
Ecotropic viral integration site 5	Evi5	D3ZJN9	D3ZJN9_RAT	93 kDa	1.7554	0.81808	2.4822	0	0	0	-0.673648	0.0864092
Eukaryotic translation initiation factor 5B	Eif5b	B2GUV7	IF2P_RAT	138 kDa	10.677	9.2351	10.61	12.51	11.913	12.498	0.673356	0.0866056
N-acylneuraminate-9-phosphatase	Nanp	Q5M969	NANP_RAT	28 kDa	2.7866	2.8257	1.8537	3.7221	4.716	2.9537	0.673335	0.0866213
Protein lin-7 homolog A	Lin7a	Q9Z250	LIN7A_RAT	26 kDa	5.7968	7.9512	9.7421	5.5831	5.6591	6.8921	-0.671851	0.0868256
Radixin	Rdx	Q5PQK5	Q5PQK5_RAT	69 kDa	71.523	66.876	72.484	65.38	63.75	68.922	-0.670395	0.0873603
Tight junction protein 2	Tjp2	Q3ZB99	Q3ZB99_RAT	131 kDa	1.9878	4.0964	3.3694	4.4533	5.7101	3.5017	0.669114	0.0878303
B-cell receptor-associated protein 31	Bcap31	Q6AY58	Q6AY58_RAT	28 kDa	22.293	21.664	23.171	19.541	18.864	20.676	-0.668227	0.0879364
Receptor expression-enhancing protein 4	Reep4	Q4QQW1	REEP4_RAT	30 kDa	1.1613	0	0	1.1929	3.6288	0	0.667045	0.0883997
Integrin beta	Itgb2	B2RYB8	B2RYB8_RAT	85 kDa	2.5686	3.5859	1.7743	1.7608	1.23	1.6746	-0.666393	0.0884611
Serine protease inhibitor A3K	Serpina3k	P05545	SPA3K_RAT	47 kDa	36.659	39.837	41.207	36.928	35.284	35.402	-0.666105	0.088595
Adenosine kinase	Adk	Q64640	ADK_RAT	40 kDa	1.5501	1.5645	1.5467	3.1383	2.4053	2.4933	0.666393	0.0886531
Ecto-NOX disulfide-thiol exchanger 1	Enox1	D3ZYM3	D3ZYM3_RAT	73 kDa	2.9311	2.9109	7.3165	2.908	3.0285	3.0831	-0.66569	0.08871
Ubiquitin carboxyl-terminal hydrolase 10	Usp10	Q3KR59	UBP10_RAT	87 kDa	0	0.9419	0.8274	1.6606	2.643	0.87542	0.666247	0.0887837
Uncharacterized protein	1 SV	A0A0G2JVM2	A0A0G2JVM2_RAT	153 kDa	44.296	49.518	37.977	47.878	50.131	44.738	0.666016	0.0888205
Tubulin alpha-1B chain	Tuba1b	Q6P9V9	TBA1B_RAT	50 kDa	18.122	19.311	20.307	24.059	20.287	21.335	0.665934	0.0889244
Glutathione S-transferase, mu 7	Gstm7	A0A0G2K4U2	A0A0G2K4U2_RAT	26 kDa	22.258	25.529	22.265	23.525	19.438	19.025	-0.665018	0.08895
Na(+)/H(+) exchange regulatory cofactor NHE-RF2	Slc9a3r2	Q920G2	NHRF2_RAT	37 kDa	1.7391	1.7367	0.94091	3.2306	2.4963	1.7641	0.665316	0.0890751
NAD-dependent protein deacetylase	Sirt2	A0A0G2JWM2	A0A0G2JWM2_RAT	43 kDa	4.6313	5.5547	5.3104	3.4152	3.389	4.2574	-0.664465	0.0890807
Fc fragment of IgG-binding protein	Fcgbp	D3ZJF8	D3ZJF8_RAT	275 kDa	9.3558	7.1768	7.5333	7.7014	11.764	10.408	0.66499	0.0892124
UV excision repair protein RAD23 homolog B	Rad23b	Q4KMA2	RD23B_RAT	43 kDa	4.767	2.4027	3.1805	5.9291	4.4026	4.4137	0.66425	0.0893609
Transcription intermediary factor 1-beta	Trim28	O08629	TIF1B_RAT	89 kDa	12.784	10.408	8.6278	12.435	12.749	13.123	0.663529	0.0895864
Integrin alpha 5 (Mapped)	Itga5	A0A0G2K1E2	A0A0G2K1E2_RAT	119 kDa	5.7975	3.5893	10.749	5.7984	4.6749	4.6602	-0.662692	0.0896522
Isoform 2 of Chromatin target of PRMT1 protein	Chtop	Q498T2-2	CHTOP_RAT	22 kDa	3.86	6.0093	1.8537	2.7915	3.1164	1.9692	-0.662361	0.089784
Sulfotransferase 1C1	Sult1c1	P50237	ST1C1_RAT	36 kDa	1.9281	1.909	2.8227	0.87688	1.7855	0.93304	-0.66094	0.090197
Proteasome subunit beta type-2	Psmb2	P40307	PSB2_RAT	23 kDa	25.756	21.166	22.088	28.261	27.805	21.533	0.661754	0.0902395
Proteasome subunit beta type-6	Psmb6	P28073	PSB6_RAT	25 kDa	9.9247	13.383	10.236	15.926	11.727	12.386	0.66127	0.0903265
Antisecretory factor	Psmd4	O88321	O88321_RAT	41 kDa	8.9222	12.181	9.2615	7.5981	10.66	6.2949	-0.66026	0.090446
Meiosis regulator for oocyte development	Mios	D3Z9C0	D3Z9C0_RAT	98 kDa	0.8562	2.6314	0.88716	3.3213	1.6998	2.6263	0.660808	0.0904583
Lysophospholipid acyltransferase 5	Lpcat3	Q5FVN0	MBOA5_RAT	56 kDa	3.2827	2.0736	0.88716	4.0292	2.9384	2.9678	0.660233	0.0906816
Annexin A5	Anxa5	P14668	ANXA5_RAT	36 kDa	25.467	25.62	27.061	23.837	22.42	23.481	-0.65967	0.0907039
N-terminal asparagine amidase	Ntan1	Q5BK79	Q5BK79_RAT	35 kDa	2.8922	2.8634	2.8227	4.3844	4.4637	3.7322	0.660065	0.0907664
Hsp90 co-chaperone Cdc37	Cdc37	Q63692	CDC37_RAT	45 kDa	6.9755	6.258	6.9604	7.8178	9.6213	8.311	0.658872	0.0911047
DIS3-like exonuclease 2	Dis3l2	A0A0G2K6W6	A0A0G2K6W6_RAT	100 kDa	4.2703	2.4542	2.4822	4.0935	4.1415	5.2205	0.658692	0.0911214
La ribonucleoprotein domain family, member 1	Larp1	F1M062	F1M062_RAT	107 kDa	5.0726	2.4961	1.7146	5.0954	4.5414	3.7833	0.658692	0.0911214
Cytochrome P450 4V2	Cyp4v2	A2RRT9	CP4V2_RAT	61 kDa	14.281	13.615	12.7	10.591	12.342	11.189	-0.657127	0.09129
Acylpyruvase FAHD1, mitochondrial	Fahd1	Q6AYQ8	FAHD1_RAT	24 kDa	35.262	31.499	33.15	35.425	34.164	40.077	0.657717	0.0913849
Phosphopantothenoylcysteine synthetase	Ppcs	D4A6X7	D4A6X7_RAT	34 kDa	24.25	24.941	23.205	23.181	21.426	19.594	-0.656255	0.0915702
Cytochrome P450 4A14	Cyp4a14	P20817	CP4AE_RAT	58 kDa	5.5615	6.4073	4.7708	4.5392	4.6282	3.1968	-0.656113	0.0916059
Nudix (Nucleoside diphosphate linked moiety X)-type motif 14 (Predicted)	Nudt14	D4A1D4	D4A1D4_RAT	24 kDa	3.7155	6.5933	6.4879	3.7221	4.716	3.9383	-0.656113	0.0916059
Methylated-DNA--protein-cysteine methyltransferase	Mgmt	P24528	MGMT_RAT	22 kDa	2.0813	4.1836	4.4179	3.0539	1.8864	1.9692	-0.655291	0.0918471
Protein NDRG2	Ndrg2	Q8VBU2	NDRG2_RAT	41 kDa	29.981	34.158	25.044	25.845	26.475	28.006	-0.655236	0.0918515
NOP56 ribonucleoprotein	Nop56	Q4KLK7	Q4KLK7_RAT	65 kDa	8.1053	8.0591	6.4901	6.972	5.5542	4.9998	-0.655073	0.0919174
Chaperonin-containing TCP1 subunit 7	Cct7	D4AC23	D4AC23_RAT	60 kDa	32.703	30.469	37.6	35.884	35.823	38.77	0.655786	0.0919777
Peptidylprolyl isomerase	Fkbp3	G3V6L9	G3V6L9_RAT	25 kDa	12.075	11.511	12.976	11.166	9.4319	9.8458	-0.65378	0.0924253
Nipsnap homolog 3A (C. elegans)	Nipsnap3b	Q5M949	Q5M949_RAT	28 kDa	13.933	15.278	15.066	13.29	13.492	10.83	-0.65362	0.0924265
ATPase family AAA domain-containing protein 1	Atad1	A0A0H2UHI7	A0A0H2UHI7_RAT	45 kDa	4.8203	5.7269	5.6454	4.3844	4.4637	2.7991	-0.653051	0.0925392
Fatty acid-binding protein 5	Fabp5	P55053	FABP5_RAT	15 kDa	60.976	62.07	75.483	66.326	69.122	75.745	0.654246	0.0925615
Putative hydrolase RBBP9	Rbbp9	O88350	RBBP9_RAT	21 kDa	17.286	20.366	20.946	21.472	24.194	20.834	0.654126	0.0925839
Peroxisome assembly factor 2	Pex6	P54777	PEX6_RAT	104 kDa	17.124	14.911	17.743	12.455	15.299	14.882	-0.651718	0.0930795
Hypothetical protein LOC680396	LOC680396	D3ZAY4	D3ZAY4_RAT	19 kDa	1.1613	1.7543	1.9911	0.75653	0	0	-0.65154	0.0932928
Beta,beta-carotene 15,15'-dioxygenase	Bco1	G3V7N1	G3V7N1_RAT	64 kDa	0	0	0	1.6219	2.4687	0.86742	0.65154	0.0933944
Isoform 2 of Methionine synthase reductase	Mtrr	Q498R1-2	MTRR_RAT	57 kDa	0	0.81808	0.8274	0.81095	1.6458	2.6023	0.65154	0.0933944
Thyroid hormone-inducible hepatic protein	Thrsp	P04143	THRSP_RAT	17 kDa	0	0	0	1.1929	1.23	2.6043	0.65154	0.0933944
Uncharacterized protein	1 SV	M0R9U2	M0R9U2_RAT	11 kDa	0	0	0	1.5675	0.8229	2.6023	0.65154	0.0933944
Glycine N-methyltransferase	Gnmt	P13255	GNMT_RAT	33 kDa	64.314	69.589	66.932	66.13	62.672	59.804	-0.651209	0.09341
Serotransferrin	Tf	A0A0G2QC06	A0A0G2QC06_RAT	107 kDa	207.2	206.37	200.54	200.33	198.92	195.96	-0.651106	0.0934212
AH receptor-interacting protein	Aip	Q5FWY5	AIP_RAT	38 kDa	5.8585	5.8517	7.2395	6.1382	4.4637	3.7322	-0.650181	0.0936411
STT3A, catalytic subunit of the oligosaccharyltransferase complex	Stt3a	A0A0G2JWH5	A0A0G2JWH5_RAT	88 kDa	40.788	42.301	48.258	38.845	37.456	44.831	-0.650005	0.0936656
Ectonucleoside triphosphate diphosphohydrolase 5	Entpd5	Q6P6S9	ENTP5_RAT	47 kDa	21.115	23.64	18.728	21.276	18.532	15.893	-0.649803	0.0937047
Mitochondrial ribosomal protein S27	Mrps27	D4A3E8	D4A3E8_RAT	48 kDa	3.8753	3.9112	3.0935	3.1383	1.6035	2.4933	-0.649505	0.0937717
Carboxypeptidase	Ctsa	Q6AYS3	Q6AYS3_RAT	51 kDa	21.107	23.964	23.024	23.25	27.693	25.42	0.649962	0.094005
Developmentally-regulated GTP-binding protein 2	Drg2	A0A0G2KAI8	A0A0G2KAI8_RAT	41 kDa	2.3252	2.3467	1.5467	3.1383	3.2071	3.3244	0.64974	0.0940486
Ribonuclease inhibitor	Rnh1	A0A0G2K9E0	A0A0G2K9E0_RAT	54 kDa	22.476	23.467	24.748	23.538	29.807	25.764	0.64869	0.0943076
Nuclear pore complex protein Nup107	Nup107	F1LSL2	F1LSL2_RAT	107 kDa	1.7124	3.9101	1.7743	1.6606	1.6998	0.87542	-0.646376	0.0946804
Carboxylesterase 1D	Ces1d	P16303	CES1D_RAT	62 kDa	209.13	219.4	208.75	205.75	201.94	210.6	-0.645117	0.0953168
Sorting nexin 2	Snx2	B2RYP4	B2RYP4_RAT	59 kDa	22.265	26.72	21.993	21.467	21.322	20.227	-0.645017	0.095319
Asialoglycoprotein receptor 1	Asgr1	P02706	ASGR1_RAT	33 kDa	11.606	11.813	15.922	11.261	12.299	9.4479	-0.644995	0.0953268
Syntaxin binding protein 3, isoform CRA_a	Stxbp3	Q99PV2	Q99PV2_RAT	68 kDa	4.8952	4.8741	4.8676	5.6766	5.7603	7.8557	0.644173	0.0958649
V-type proton ATPase subunit G	Atp6v1g1	B2GUV5	B2GUV5_RAT	14 kDa	4.3071	7.2511	3.2531	4.5217	4.9202	1.3021	-0.643687	0.096029
Cysteinyl-tRNA synthetase	Cars	G3V9K0	G3V9K0_RAT	86 kDa	28.34	24.956	23.645	30.238	27.48	27.846	0.643707	0.0962713
EPS8-like 2	Eps8l2	F7DLY1	F7DLY1_RAT	82 kDa	4.1328	4.0904	4.137	5.6766	5.7603	5.2045	0.642317	0.0966453
Receptor of activated protein C kinase 1	Rack1	P63245	RACK1_RAT	35 kDa	42.611	41.338	38.024	39.513	49.932	42.725	0.642219	0.0966899
S-adenosylhomocysteine hydrolase-like protein 1	Ahcyl1	B5DFN2	SAHH2_RAT	54 kDa	6.356	4.8055	5.5659	3.7827	4.6282	3.9959	-0.64059	0.0969456
Transketolase	Tkt	G3V826	G3V826_RAT	71 kDa	223.48	227.49	216.52	218.28	208.43	221.56	-0.640218	0.0970025
GTP:AMP phosphotransferase AK3, mitochondrial	Ak3	Q6P2A5	Q6P2A5_RAT	25 kDa	36.897	33.174	30.133	35.622	27.639	27.886	-0.639328	0.0973787
6-phosphogluconate dehydrogenase, decarboxylating	Pgd	P85968	6PGD_RAT	53 kDa	2.3446	2.3654	4.0562	3.8668	4.7498	4.0917	0.639869	0.0975451
Eukaryotic translation initiation factor 3 subunit G	Eif3g	Q5RK09	EIF3G_RAT	36 kDa	1.7391	1.7367	1.5467	4.8921	2.4053	0.8311	0.639841	0.0975585
UDP-glucose 4-epimerase	Gale	A0A0G2JW36	A0A0G2JW36_RAT	38 kDa	2.8922	5.7269	4.7045	4.2921	5.2655	8.1935	0.639249	0.0976589
Dedicator of cytokinesis 5	Dock5	F1LVA9	F1LVA9_RAT	215 kDa	3.4838	4.8679	4.1197	3.5857	4.8844	8.4105	0.638879	0.0978476
Cytochrome P450 2A3	Cyp2a3	A0A0G2JTZ5	A0A0G2JTZ5_RAT	56 kDa	7.8283	5.4944	7.8208	7.7897	9.5301	9.0782	0.638601	0.0979425
Protein transport protein SEC23	Sec23b	D3ZCT7	D3ZCT7_RAT	86 kDa	15.705	14.784	18.263	19.54	17.416	19.115	0.638429	0.0980006
Interferon-induced with helicase C domain 1	Ifih1	G3V6W5	G3V6W5_RAT	116 kDa	0.92887	1.819	1.7743	3.3019	1.6998	2.6263	0.63767	0.098158
2-oxoglutarate dehydrogenase, mitochondrial	Ogdh	Q5XI78	ODO1_RAT	116 kDa	79.567	69.495	63.756	75.463	77.262	72.644	0.637402	0.0982294
Growth factor receptor-bound protein 14	Grb14	O88900	GRB14_RAT	61 kDa	6.121	2.9882	5.3577	5.3385	2.4659	2.5633	-0.635142	0.0988602
Solute carrier organic anion transporter family member 1A1	Slco1a1	P46720	SO1A1_RAT	74 kDa	22.921	19.657	14.182	15.865	17.7	15.967	-0.634692	0.0989372
Toll-interacting protein	Tollip	A2RUW1	TOLIP_RAT	30 kDa	5.0915	2.8257	3.9583	5.4758	5.5583	5.1374	0.635442	0.0989517
Molybdenum cofactor sulfurase	Mocos	A0A1W2Q693	A0A1W2Q693_RAT	95 kDa	3.4248	3.5085	5.3229	3.3213	2.5498	2.6263	-0.633934	0.0991292
Ubiquitin recognition factor in ER-associated degradation protein 1	Ufd1	Q9ES53	UFD1_RAT	34 kDa	2.7866	3.7802	5.6032	2.7379	2.7791	2.9022	-0.633934	0.0991292
PPFIA-binding protein 2	Ppfibp2	A0A0G2K383	A0A0G2K383_RAT	109 kDa	2.4257	1.6594	2.4557	2.4259	3.3515	4.2929	0.633972	0.0992799
Cytochrome P450 3A2	Cyp3a2	P05183	CP3A2_RAT	58 kDa	76.749	84.589	77.428	73.273	76.786	75.894	-0.633126	0.0995077
60S ribosomal protein L22	LOC100360057	Q6PDV8	Q6PDV8_RAT	15 kDa	31.605	26.533	23.724	23.358	24.705	25.363	-0.632079	0.0998415
Ubiquitin carboxyl-terminal hydrolase 15	Usp15	Q9R085	UBP15_RAT	109 kDa	11.506	10.587	12.769	13.065	14.178	13.882	0.632301	0.0999308
Cytoplasmic aconitate hydratase	Aco1	G3V6S2	G3V6S2_RAT	98 kDa	177.79	173.05	178.43	173.73	159.31	178.99	-0.631442	0.100009
Dipeptidylptidase 2	Dpp7	Q9EPB1	DPP2_RAT	55 kDa	5.6958	5.0874	7.5296	4.8872	5.1437	3.7529	-0.631383	0.100016
LSM7 homolog, U6 small nuclear RNA and mRNA degradation-associated	Lsm7	D4A2D8	D4A2D8_RAT	12 kDa	4.0045	2.0337	4.1788	2.1359	2.1786	2.3776	-0.630983	0.100147
Sulfotransferase	Sult2a1	A0A0G2JYC0	A0A0G2JYC0_RAT	33 kDa	22.398	19.084	22.523	16.797	19.892	19.751	-0.630051	0.10045
Copper chaperone for superoxide dismutase	Ccs	A0A0G2JSZ9	A0A0G2JSZ9_RAT	29 kDa	10.441	16.428	16.467	13.904	18.612	17.568	0.630437	0.100511
Fc fragment of IgG receptor IIb	Fcgr2b	A3RLA8	A3RLA8_RAT	38 kDa	3.953	3.2036	2.3854	2.2696	2.3141	1.5984	-0.629367	0.100548
Signal recognition particle subunit SRP72	LOC108348180	D4A7R0	D4A7R0_RAT	75 kDa	12.215	11.281	8.811	10.379	13.68	14.269	0.629931	0.100651
Cysteine protease	Atg4b	A0A0G2QC33	A0A0G2QC33_RAT	44 kDa	0	0.78225	0	1.5692	1.6035	1.6622	0.629271	0.10076
Endophilin-A2	Sh3gl1	O35964	SH3G1_RAT	41 kDa	0.77505	0.78225	0.77337	1.5692	1.6035	1.6622	0.629271	0.10076
Guanylate-binding protein family member 6	Gbp6	F1LW83	F1LW83_RAT	64 kDa	0	0	0	2.4328	0.8229	1.7348	0.629271	0.10076
Mitochondrial ribosomal protein L12	Mrpl12	D3ZXF9	D3ZXF9_RAT	29 kDa	0	0	0	2.3858	1.23	1.3021	0.629271	0.10076
Palmdelphin	Palmd	Q4KM62	PALMD_RAT	62 kDa	0	0	0.79513	1.5675	1.5943	1.7348	0.629271	0.10076
Guanidinoacetate N-methyltransferase	Gamt	P10868	GAMT_RAT	26 kDa	45.669	50.117	50.564	49.555	54.749	52.754	0.628889	0.10113
Family with sequence similarity 84 member B	Fam84b	D3ZV96	D3ZV96_RAT	35 kDa	1.9281	2.8634	0.94091	2.6306	2.6782	3.7322	0.628443	0.101272
Zinc-binding alcohol dehydrogenase, domain-containing 2	Zadh2	D4A264	D4A264_RAT	41 kDa	16.446	22.398	19.453	17.38	17.66	15.995	-0.627892	0.101387
Phospholysine phosphohistidine inorganic pyrophosphate phosphatase	Lhpp	Q5I0D5	LHPP_RAT	29 kDa	20.47	17.909	16.697	18.557	22.394	21.506	0.627535	0.101705
Hydroxymethylglutaryl-CoA lyase, mitochondrial	Hmgcl	P97519	HMGCL_RAT	34 kDa	43.43	46.877	54.021	39.674	46.069	48.212	-0.626005	0.102055
ER lipid raft-associated 1	Erlin1	B1WBY7	B1WBY7_RAT	39 kDa	3.1002	4.6935	2.3201	5.4921	4.4371	4.1555	0.626531	0.102065
Actin-related protein 2/3 complex subunit 1A	Arpc1a	Q99PD4	ARC1A_RAT	42 kDa	11.569	8.5903	7.5272	8.7688	7.142	6.5313	-0.625493	0.102254
Single-stranded DNA-binding protein, mitochondrial	Ssbp1	P28042	SSBP_RAT	17 kDa	16.379	15.566	13.726	15.258	9.8404	14.097	-0.625295	0.102414
Patatin-like phospholipase domain-containing 8	Pnpla8	D3ZRC4	D3ZRC4_RAT	88 kDa	2.4797	1.6362	1.6548	3.2438	3.2916	2.6023	0.625066	0.102751
Sterol 12alpha-hydroxylase P450	Cyp8b1	Q9WVT5	Q9WVT5_RAT	58 kDa	3.1002	3.9299	4.6838	5.436	4.7498	5.7539	0.624965	0.102967
Isoform 2 of Adenylate kinase 2, mitochondrial	Ak2	P29410-2	KAD2_RAT	26 kDa	78.358	82.543	78.278	88.602	80.66	82.655	0.624579	0.103093
Asialoglycoprotein receptor 2	Asgr2	P08290	ASGR2_RAT	35 kDa	4.7475	5.5877	3.9539	2.2977	3.8568	4.0598	-0.622509	0.103575
Xaa-Pro aminopeptidase 2	Xpnpep2	Q99MA2	XPP2_RAT	76 kDa	4.281	3.4495	3.4889	2.491	2.5498	2.6263	-0.622364	0.103668
Protein phosphatase 1A	Ppm1a	P20650	PPM1A_RAT	42 kDa	11.626	16.427	10.054	12.525	8.7891	10.804	-0.621295	0.104035
Bile acid-CoA:amino acid N-acyltransferase	Baat	Q63276	BAAT_RAT	46 kDa	141.28	155.26	153.44	148.28	159.36	158.49	0.621268	0.104153
Mitochondrial ribosomal protein S35	Mrps35	D4A9Z6	D4A9Z6_RAT	36 kDa	1.9281	0	0.94091	0.87688	3.571	1.8661	0.620975	0.104211
Heterogeneous nuclear ribonucleoprotein L-like	Hnrnpll	D4A3E1	D4A3E1_RAT	64 kDa	3.2742	1.6362	3.409	5.2476	3.2916	3.4697	0.620699	0.104303
Tryptophan--tRNA ligase, cytoplasmic	Wars	Q6P7B0	SYWC_RAT	54 kDa	9.9278	13.228	13.568	9.1065	11.288	10.421	-0.620293	0.104352
Multifunctional protein ADE2	Paics	P51583	PUR6_RAT	47 kDa	19.565	15.817	19.502	18.83	22.541	20.879	0.620069	0.104543
HIV-1 Tat interactive protein 2	Htatip2	A0A0G2QC15	A0A0G2QC15_RAT	30 kDa	4.6443	2.8257	4.6342	4.6526	6.6023	4.9229	0.619721	0.104655
Succinate dehydrogenase complex subunit C	Sdhc	Q641Z9	Q641Z9_RAT	18 kDa	44.655	39.173	37.16	43.967	36.932	30.74	-0.618735	0.104785
Component of oligomeric golgi complex 5	Cog5	A0A0G2K9P5	A0A0G2K9P5_RAT	84 kDa	3.3951	1.7543	5.3229	4.1516	4.2496	6.1279	0.618579	0.104936
Histone H2A.Z	H2afz	P0C0S7	H2AZ_RAT	14 kDa	7.4618	7.5172	7.4319	5.7146	8.0474	3.9064	-0.618202	0.104946
Cold shock domain-containing protein E1	Csde1	P18395	CSDE1_RAT	89 kDa	5.0779	6.8399	7.8052	7.4535	9.3221	7.8628	0.618386	0.105018
Helicase with zinc finger 2	Helz2	D4ADC2	D4ADC2_RAT	303 kDa	28.789	26.127	31.067	35.964	27.109	31.485	0.617786	0.105255
Prostaglandin F2 receptor negative regulator	Ptgfrn	Q62786	FPRP_RAT	99 kDa	6.2984	9.0907	7.0973	4.1516	7.1182	6.4176	-0.617001	0.105399
Ragulator complex protein LAMTOR3	Lamtor3	Q5U204	LTOR3_RAT	14 kDa	6.0068	10.169	6.2682	6.4077	6.5358	4.7551	-0.617001	0.105399
Elongation factor G, mitochondrial	Gfm1	Q07803	EFGM_RAT	83 kDa	8.2656	6.5446	7.4466	10.542	7.4061	9.5417	0.61606	0.105819
Isocitrate dehydrogenase [NAD] subunit beta, mitochondrial	Idh3B	Q68FX0	IDH3B_RAT	42 kDa	7.6166	14.801	13.379	8.7227	11.089	10.177	-0.615828	0.105831
Acetylserotonin O-methyltransferase-like	Asmtl	D4AA35	D4AA35_RAT	24 kDa	1.8577	3.7676	2.7805	4.5066	4.716	2.9537	0.615942	0.105879
Dis3 protein	Dis3	B2RYL7	B2RYL7_RAT	109 kDa	0.8562	0.87714	0	0.83032	1.6998	2.6263	0.61548	0.106082
NADH dehydrogenase [ubiquinone] 1 alpha subcomplex subunit 6	Ndufa6	D4A3V2	D4A3V2_RAT	15 kDa	23.235	18.484	17.667	15.951	16.376	19.927	-0.614193	0.10656
Diaphanous-related formin 1	Diaph1	F1M775	F1M775_RAT	140 kDa	35.857	35.43	36.463	29.344	34.327	35.171	-0.613757	0.106649
Alpha-aminoadipic semialdehyde synthase, mitochondrial	Aass	A2VCW9	AASS_RAT	103 kDa	52.963	55.084	62.944	53.944	52.978	53.324	-0.613691	0.106663
Phenylalanine-4-hydroxylase	Pah	P04176	PH4H_RAT	52 kDa	5.5031	3.9859	5.5006	6.8649	6.2014	6.4254	0.613842	0.106803
RGD1566320 (Predicted)	Smim26	D4ABV0	D4ABV0_RAT	12 kDa	1.9275	1.1499	1.1637	2.3858	2.0529	2.6043	0.612521	0.107251
RCG35065	Rnf222	D3ZTZ3	D3ZTZ3_RAT	23 kDa	2.1165	3.4921	1.2097	3.1289	3.5061	3.6323	0.611342	0.107615
Ras-related protein Rab-18	Rab18	Q5EB77	RAB18_RAT	23 kDa	18.215	18.398	20.472	20.16	20.993	23.153	0.611276	0.107761
Isoform 2 of Adhesion G protein-coupled receptor L2	Adgrl2	O88923-1	AGRL2_RAT	166 kDa	1.7124	2.6314	1.7743	1.6606	0.84992	0.87542	-0.610966	0.107799
V-type proton ATPase 16 kDa proteolipid subunit	Atp6v0c	P63081	VATL_RAT	16 kDa	4.0045	2.0337	4.1788	3.3288	3.4087	7.3594	0.60978	0.108275
CD163 molecule	Cd163	A0A0G2JVY2	A0A0G2JVY2_RAT	120 kDa	12.878	10.768	8.468	9.2111	10.518	6.9903	-0.609579	0.108285
Monoglyceride lipase	Mgll	Q8R431	MGLL_RAT	33 kDa	10.605	7.6359	7.5272	7.015	6.2492	7.4643	-0.607871	0.108806
DEAD (Asp-Glu-Ala-Asp) box polypeptide 19a	Ddx19a	Q68FX3	Q68FX3_RAT	54 kDa	5.5615	4.0045	3.9757	6.0523	5.3996	6.3935	0.607661	0.109067
60S ribosomal protein L29	Rpl29	P25886	RL29_RAT	17 kDa	7.7644	5.4834	6.7442	4.5217	3.6901	7.2686	-0.607034	0.109081
EEF1A lysine methyltransferase 1	Eef1akmt1	A0A0G2KAX1	A0A0G2KAX1_RAT	26 kDa	0	0	0	0.93051	1.8864	1.9692	0.606838	0.109349
Importin subunit alpha	Kpna4	Q56R17	Q56R17_RAT	58 kDa	1.589	1.6018	1.5903	0.75653	0.77137	0.79919	-0.606838	0.109895
Importin subunit alpha-5	Kpna1	P83953	IMA5_RAT	60 kDa	2.364	1.6018	0.79513	0	0.8229	0	-0.606838	0.109895
NEDD8-activating enzyme E1 regulatory subunit	Nae1	A1L122	A1L122_RAT	60 kDa	3.9725	3.2036	3.1805	2.2696	3.0855	1.5984	-0.605739	0.110447
Disks large homolog 1	Dlg1	F1LNM0	F1LNM0_RAT	101 kDa	5.9934	5.2628	5.2632	6.6232	7.6493	7.0033	0.605564	0.110592
NAD kinase 2, mitochondrial	Nadk2	A0A096MKG5	A0A096MKG5_RAT	51 kDa	37.376	39.274	44.572	36.969	36.704	38.288	-0.605101	0.11061
Alcohol dehydrogenase class-3	Adh5	P12711	ADHX_RAT	40 kDa	7.4086	4.4279	5.3104	5.0767	4.2818	3.5283	-0.604893	0.110712
Decapping enzyme, scavenger	Dcps	Q3B8P4	Q3B8P4_RAT	39 kDa	6.5594	7.6359	9.4091	6.1382	6.2492	6.5313	-0.604326	0.110874
Alpha-tocopherol transfer protein	Ttpa	P41034	TTPA_RAT	32 kDa	49.336	43.768	46.593	50.499	48.491	50.805	0.604552	0.110928
Exocyst complex component 2	Exoc2	O54921	EXOC2_RAT	104 kDa	2.5069	3.7118	4.3438	3.3213	5.021	6.0517	0.603971	0.11123
Dual specificity mitogen-activated protein kinase kinase 1	Map2k1	Q01986	MP2K1_RAT	43 kDa	2.3252	3.129	2.3201	3.9229	4.0089	3.3244	0.603662	0.111377
Mitochondrial amidoxime reducing component 1	2020-03-01	G3V6I4	G3V6I4_RAT	38 kDa	41.914	42.741	44.554	42.914	40.563	36.195	-0.602839	0.111533
Non-POU domain-containing octamer-binding protein	Nono	Q5FVM4	NONO_RAT	55 kDa	4.7086	6.3513	4.749	7.6495	5.4604	7.2246	0.603078	0.111596
Epoxide hydrolase 1	Ephx1	P07687	HYEP_RAT	53 kDa	127.91	128.98	134.83	136.82	134.53	135.28	0.602649	0.111731
CDK5 regulatory subunit associated protein 3, isoform CRA_b	Cdk5rap3	Q642E3	Q642E3_RAT	57 kDa	4.3304	5.9554	5.1176	4.219	3.5442	3.6997	-0.601943	0.111853
Peroxisomal biogenesis factor 1	Pex1	D3ZZB2	D3ZZB2_RAT	141 kDa	16.11	16.269	20.686	21.422	17.955	20.688	0.602415	0.111859
TBC1 domain family, member 13	Tbc1d13	D4AEG7	D4AEG7_RAT	46 kDa	2.3048	2.2998	1.1637	1.5692	0	0	-0.600961	0.11218
1-phosphatidylinositol 4,5-bisphosphate phosphodiesterase beta-1	Plcb1	P10687	PLCB1_RAT	138 kDa	1.1613	2.3929	2.4194	4.6055	2.3374	2.3301	0.601124	0.112228
Cadherin-1	Cdh1	Q9R0T4	CADH1_RAT	99 kDa	3.7147	0.87714	1.6548	0.83032	0	2.0405	-0.600821	0.112246
Nuclear pore complex protein Nup85	Nup85	Q4QQS8	NUP85_RAT	75 kDa	0.82656	1.6362	0.8274	1.6219	1.6458	2.6023	0.600961	0.112277
Platelet-activating factor acetylhydrolase IB subunit gamma	Pafah1b3	O35263	PA1B3_RAT	26 kDa	1.8577	0.9419	2.6811	2.7915	2.8296	2.9537	0.599784	0.112898
Arginine--tRNA ligase, cytoplasmic	Rars	P40329	SYRC_RAT	76 kDa	34.83	31.172	28.035	34.653	34.323	33.554	0.597829	0.113668
Arylsulfatase B	Arsb	P50430	ARSB_RAT	59 kDa	1.6312	2.816	2.8628	4.4896	2.9804	3.2087	0.597674	0.113717
RAB10, member RAS oncogene family	Rab10	Q5RKJ9	Q5RKJ9_RAT	23 kDa	12.006	16.625	13.254	11.548	13.039	11.434	-0.597008	0.113777
4-nitrophenylphosphatase domain and non-neuronal SNAP25-like protein homolog 1 (C. elegans), isoform CRA_b	Nipsnap1	G3V728	G3V728_RAT	33 kDa	49.454	53.688	59.569	48.279	50.781	53.382	-0.596511	0.113977
Myomegalin	Pde4dip	A0A0G2JW66	A0A0G2JW66_RAT	262 kDa	2.0023	0	0.94091	0.87688	3.1873	2.3301	0.595977	0.114439
7,8-dihydro-8-oxoguanine triphosphatase	Nudt1	P53369	8ODP_RAT	18 kDa	2.3048	1.1499	1.1637	2.3858	2.4601	2.6043	0.595919	0.114513
Parathymosin	Ptms	P04550	PTMS_RAT	12 kDa	2.3048	1.1499	1.1637	2.3858	2.4601	2.6043	0.595919	0.114513
Peptidyl-prolyl cis-trans isomerase	Ppih	D4A5R0	D4A5R0_RAT	19 kDa	2.3048	1.1499	1.1637	2.3858	2.4601	2.6043	0.595919	0.114513
Ring finger protein 170	Rnf170	M0R436	M0R436_RAT	30 kDa	1.1524	1.1499	2.3274	2.3858	1.23	3.9064	0.595919	0.114513
Golgin subfamily A member 5	Golga5	Q3ZU82	GOGA5_RAT	82 kDa	1.6531	2.4542	1.6548	0.81095	1.6458	0.86742	-0.595608	0.114562
U2 snRNP-associated SURP domain-containing	U2surp	D3ZAI0	D3ZAI0_RAT	118 kDa	3.3571	0	1.7146	1.6413	0.84992	0.86742	-0.595608	0.114562
Mitochondrial Rho GTPase 2	Rhot2	Q7TSA0	MIRO2_RAT	69 kDa	3.3062	3.2723	4.1968	2.4328	3.2916	1.7348	-0.595072	0.114814
Ribokinase	Rbks	D3ZVU4	D3ZVU4_RAT	34 kDa	18.47	13.363	16.936	16.977	19.422	19.081	0.595151	0.114904
Sodium/potassium-transporting ATPase subunit beta-3	Atp1b3	Q63377	AT1B3_RAT	32 kDa	0.96407	2.6912	2.4877	4.1998	2.4963	2.6972	0.594958	0.115011
Focadhesin	Focad	F1LU27	F1LU27_RAT	198 kDa	6.6008	8.7976	11.767	10.362	8.181	13.981	0.59496	0.115011
Tcerg1 protein	Tcerg1	B5DEZ4	B5DEZ4_RAT	122 kDa	12.083	10.449	13.307	10.362	9.3497	10.485	-0.593855	0.115159
Plasminogen	Plg	Q01177	PLMN_RAT	91 kDa	37.701	46.082	47.488	44.231	40.148	37.603	-0.592554	0.115725
Carbonic anhydrase 2	Ca2	P27139	CAH2_RAT	29 kDa	17.907	20.942	18.788	25.279	21.51	17.937	0.593006	0.115726
Guanylate cyclase soluble subunit alpha-1	Gucy1a1	P19686	GCYA1_RAT	78 kDa	2.4797	2.4542	2.4822	4.0547	3.2916	3.4697	0.59251	0.115856
LDL receptor-related protein 8	Lrp8	D3ZE75	D3ZE75_RAT	105 kDa	3.7188	2.8634	0.94091	2.9051	5.0642	2.8507	0.59251	0.115856
Acid phosphatase 2, lysosomal	Acp2	Q642D2	Q642D2_RAT	48 kDa	14.181	14.752	15.619	13.552	11.288	13.557	-0.59166	0.116152
Nucleoporin 133	Nup133	D3Z8B2	D3Z8B2_RAT	128 kDa	4.281	0	1.7743	4.1516	3.3727	2.6263	0.591819	0.116164
Ras-related protein Rab-9A	Rab9a	Q99P75	RAB9A_RAT	23 kDa	4.3861	4.5996	3.4911	2.7915	2.8296	3.2713	-0.591382	0.11619
Tight junction protein ZO-1	Tjp1	A0A0G2K2P5	ZO1_RAT	197 kDa	3.9668	7.9516	7.9918	6.7845	11.08	6.8564	0.591512	0.116311
Complement component 1 Q subcomponent-binding protein, mitochondrial	C1qbp	O35796	C1QBP_RAT	31 kDa	10.218	8.4771	10.195	7.4441	8.4887	7.8766	-0.59011	0.11655
Heterogeneous nuclear ribonucleoprotein R	Hnrnpr	Q566E4	Q566E4_RAT	71 kDa	1.6531	0.81808	3.2773	4.0003	3.2401	1.7348	0.589924	0.116815
VPS8 CORVET complex subunit	Vps8	D4A5F7	D4A5F7_RAT	147 kDa	3.4838	1.1964	2.4194	0	1.1687	2.3301	-0.588982	0.117205
Serpin family F member 2	Serpinf2	F7FHF3	F7FHF3_RAT	62 kDa	5.1702	6.8003	5.9865	8.1869	6.6015	7.8016	0.588935	0.117388
Sulfotransferase family cytosolic 1B member 1	Sult1b1	P52847	ST1B1_RAT	35 kDa	67.838	64.781	71.318	68.802	64.312	59.726	-0.588243	0.117466
NADH dehydrogenase (Ubiquinone) Fe-S protein 3 (Predicted), isoform CRA_c	Ndufs3	D3ZG43	D3ZG43_RAT	30 kDa	15.791	18.838	20.391	19.487	14.148	14.769	-0.58823	0.117466
26S proteasome regulatory subunit 6A	Psmc3	Q63569	PRS6A_RAT	49 kDa	17.226	17.359	15.663	21.66	16.533	18.764	0.58865	0.117491
Glutaredoxin 5	Glrx5	D4ADD7	D4ADD7_RAT	16 kDa	14.016	18.304	18.805	14.951	13.072	16.643	-0.587507	0.117815
Similar to 60S ribosomal protein L23a	RGD1564606	F1LT35	F1LT35_RAT	18 kDa	28.608	27.9	27.697	27.08	29.272	35.903	0.587042	0.118321
Oxidoreductase NAD-binding domain containing 1 (Predicted), isoform CRA_a	Oxnad1	A0A0G2K466	A0A0G2K466_RAT	35 kDa	9.2887	9.4316	9.2684	8.3746	5.6591	8.8612	-0.585932	0.118437
Vesicle-associated membrane protein 7	Vamp7	Q9JHW5	VAMP7_RAT	25 kDa	0	2.2998	0	2.1234	2.1732	2.2867	0.586707	0.118439
E3 ubiquitin-protein ligase UBR4	Ubr4	A0A0G2JU89	A0A0G2JU89_RAT	574 kDa	117.75	113.94	112.96	116.66	124.56	117.21	0.586194	0.11862
Acyl-CoA thioesterase 2	Acot2	Q6IMX8	Q6IMX8_RAT	50 kDa	26.541	22.857	22.428	21.184	21.648	21.71	-0.584673	0.118937
ALG5, dolichyl-phosphate beta-glucosyltransferase	Alg5	Q4QQS6	Q4QQS6_RAT	37 kDa	5.7844	4.7724	5.6454	7.015	8.0347	5.5982	0.58523	0.118951
RuvB-like 1	Ruvbl1	P60123	RUVB1_RAT	50 kDa	4.767	5.6064	4.7708	6.0523	6.1709	7.1927	0.585136	0.119044
Cystatin-related protein 2	Crp2	P22283	22P2_RAT	21 kDa	1.1524	2.2998	1.1637	0	0	0	-0.584234	0.119413
Cysteine-rich with EGF-like domain protein 1	Creld1	Q4V7F2	CREL1_RAT	46 kDa	1.5501	1.5645	1.5467	0.78458	0.80177	0	-0.584234	0.119413
Cytochrome P450 20A1	Cyp20a1	Q6P7D4	CP20A_RAT	52 kDa	1.5501	1.5645	1.5467	0.78458	0.80177	0.8311	-0.584234	0.119413
Serine-threonine kinase receptor-associated protein	Strap	Q5XIG8	STRAP_RAT	38 kDa	8.2986	7.2914	11.562	11.446	11.68	9.4479	0.584301	0.119454
Isoform 2 of WD repeat-containing protein 7	Wdr7	Q9ERH3-2	WDR7_RAT	160 kDa	0.7945	0	0	2.3028	1.1687	1.1651	0.584234	0.119464
Aspartate aminotransferase, mitochondrial	Got2	P00507	AATM_RAT	47 kDa	101.16	103.93	105.83	105.97	94.019	97.946	-0.583843	0.119514
Methylthioribose-1-phosphate isomerase	Mri1	Q5HZE4	MTNA_RAT	40 kDa	8.5256	7.0402	7.7337	7.8458	8.8195	11.635	0.584156	0.119723
DEAD-box helicase 3, X-linked	Ddx3x	A0A0G2K719	A0A0G2K719_RAT	73 kDa	52.721	43.911	51.449	44.962	46.777	46.535	-0.583104	0.119798
Dihydrolipoyllysine-residue acetyltransferase component of pyruvate dehydrogenase complex, mitochondrial	Dlat	P08461	ODP2_RAT	67 kDa	18.947	17.18	22.308	15.408	19.75	16.481	-0.582807	0.119931
L-xylulose reductase	Dcxr	Q920P0	DCXR_RAT	26 kDa	36.814	34.966	28.558	37.734	33.418	37.851	0.583422	0.120041
Phospholipase A-2-activating protein	Plaa	P54319	PLAP_RAT	87 kDa	22.726	28.658	26.243	29.868	28.872	26.629	0.582961	0.120162
Estradiol 17-beta-dehydrogenase 8	Hsd17b8	Q6MGB5	DHB8_RAT	27 kDa	15.121	13.395	16.021	14.727	13.997	9.7943	-0.582221	0.120222
Cytochrome P450 2B3	Cyp2b3	P13107	CP2B3_RAT	56 kDa	48.68	52.284	51.868	40.574	53.006	49.515	-0.581577	0.120413
AP-1 complex subunit gamma	Ap1g1	B2RYN6	B2RYN6_RAT	91 kDa	18.659	22.451	24.39	19.87	20.29	18.352	-0.581169	0.120605
Receptor expression-enhancing protein	Reep3	B0BNL5	B0BNL5_RAT	29 kDa	0	2.1044	3.2531	1.861	0.94319	0	-0.58055	0.120941
Cullin-5	Cul5	A0A0H2UHG3	A0A0H2UHG3_RAT	99 kDa	3.3062	4.0904	2.4822	1.6219	2.4687	2.6023	-0.580497	0.121039
Rho-associated protein kinase	Rock2	A0A0G2K5N6	A0A0G2K5N6_RAT	161 kDa	4.6451	5.9821	6.0486	5.7569	8.181	6.9903	0.580346	0.121301
Microsomal glutathione S-transferase 3	Mgst3	D4ADS4	D4ADS4_RAT	17 kDa	26.506	25.032	30.302	30.653	27.061	31.9	0.578941	0.121877
Glutathione S-transferase	Gstm6	B0BN47	B0BN47_RAT	26 kDa	0.92887	2.8257	1.8537	2.7915	3.7728	1.9692	0.57859	0.122003
5'-AMP-activated protein kinase catalytic subunit alpha-1	Prkaa1	P54645	AAPK1_RAT	64 kDa	1.589	2.4027	0.79513	0.81095	0.8229	0.86742	-0.577573	0.122188
ASH1-like histone lysine methyltransferase	Ash1l	A0A0G2K2W6	A0A0G2K2W6_RAT	326 kDa	0	3.2109	0	0	0	0.86742	-0.577573	0.122188
Serine/threonine-protein phosphatase PP1-alpha catalytic subunit	Ppp1ca	P62138	PP1A_RAT	38 kDa	12.533	16.226	11.291	11.399	10.763	12.13	-0.57733	0.122252
Aly/REF export factor	Alyref	D3ZXH7	D3ZXH7_RAT	20 kDa	4.9031	3.9882	4.8851	5.7918	5.8956	6.1735	0.57785	0.122316
Protein kinase, cAMP-dependent, catalytic, alpha	Prkaca	A1L1M0	A1L1M0_RAT	41 kDa	8.5256	4.6935	6.9604	9.415	8.0177	7.4799	0.577655	0.12235
Eukaryotic initiation factor 4A-III	Eif4a3	Q3B8Q2	IF4A3_RAT	47 kDa	4.6503	5.4757	3.8669	5.4921	2.4053	2.4933	-0.576474	0.122573
Aa2-277	Mrpl49	Q7TP77	Q7TP77_RAT	19 kDa	1.1524	1.1499	2.3274	2.3858	3.6901	1.3021	0.577003	0.122588
Peptidyl-prolyl cis-trans isomerase	Ppil1	Q4KLI4	Q4KLI4_RAT	18 kDa	2.3048	1.1499	1.1637	2.3858	3.6901	1.3021	0.577003	0.122588
3-oxoacyl-[acyl-carrier-protein] synthase, mitochondrial	Oxsm	G3V6R7	G3V6R7_RAT	48 kDa	5.4254	5.1627	5.4136	3.1383	4.8106	4.1555	-0.576042	0.122699
Syntaxin-12	Stx12	G3V7P1	STX12_RAT	31 kDa	1.9281	1.909	3.7099	3.461	3.571	3.6745	0.576181	0.1229
N-acetyl-alpha-glucosaminidase	Naglu	D3ZZL3	D3ZZL3_RAT	82 kDa	8.5323	8.6533	7.8649	7.4535	6.7724	6.1119	-0.575674	0.122923
Acyl-CoA synthetase short-chain family member 2	Acss2	G3V9U0	G3V9U0_RAT	79 kDa	14.846	16.742	17.81	19.166	18.637	17.991	0.575662	0.123166
Carboxylic ester hydrolase	Ces1f	M0R7R1	M0R7R1_RAT	62 kDa	19.164	23.436	20.007	17.564	20.262	17.855	-0.5751	0.123179
RCG48018	Rfk	Q6AYA7	Q6AYA7_RAT	17 kDa	2.3048	1.1499	2.3274	2.3858	3.6901	2.6043	0.575385	0.12327
Adenine phosphoribosyltransferase	Aprt	P36972	APT_RAT	20 kDa	45.1	40.384	40.21	46.859	45.848	42.205	0.573519	0.124164
ARP1 actin-related protein 1 homolog B	Actr1b	B2RYJ7	B2RYJ7_RAT	42 kDa	4.6503	5.4757	6.9604	7.8458	7.2159	6.6488	0.573287	0.124268
Succinate dehydrogenase assembly factor 1, mitochondrial	Sdhaf1	B0K036	SDHF1_RAT	13 kDa	1.1524	2.2998	1.1637	2.3858	2.4601	2.6043	0.573204	0.124285
Prolactin regulatory element-binding protein	Preb	G3V6W2	G3V6W2_RAT	45 kDa	6.9755	6.258	6.187	5.4921	4.0089	5.8177	-0.570839	0.12491
Cell division cycle and apoptosis regulator 1	Ccar1	D4A2P1	D4A2P1_RAT	132 kDa	1.7124	3.4495	0	1.6606	0.84992	0.87542	-0.569764	0.125409
HD domain containing 2 (Predicted), isoform CRA_b	Hddc2	D3ZKT8	D3ZKT8_RAT	23 kDa	1.8577	3.7676	1.8537	1.861	1.8864	0.98458	-0.569496	0.125585
Cox7a2l protein	Cox7a2l	B2RYT5	B2RYT5_RAT	13 kDa	18.02	18.304	16.715	17.087	18.659	23.776	0.569132	0.125992
Fragile X mental retardation syndrome-related protein 1	Fxr1	Q5XI81	FXR1_RAT	64 kDa	2.4282	2.3826	1.6548	3.135	4.0418	2.534	0.569034	0.126024
Bco2 protein	Bco2	A3KN98	A3KN98_RAT	60 kDa	4.767	4.0045	3.9757	3.0261	2.3141	3.9959	-0.567628	0.126243
Serine hydroxymethyltransferase	Shmt1	Q6TXG7	Q6TXG7_RAT	75 kDa	60.683	44.854	55.227	52.045	56.973	61.845	0.567958	0.126479
Hebp1 protein	Hebp1	B4F7C7	B4F7C7_RAT	21 kDa	25.164	23.842	26.034	23.501	23.701	20.612	-0.566355	0.12684
60S ribosomal protein L11	Rpl11	P62914	RL11_RAT	20 kDa	19.289	21.848	21.635	18.824	20.342	16.928	-0.566082	0.126938
Lipoma-preferred partner homolog	Lpp	Q5XI07	LPP_RAT	68 kDa	0.92887	1.8964	4.9121	1.6219	1.6458	1.7348	-0.565874	0.12699
Similar to ATP-binding cassette, sub-family G (WHITE), member 3	Abcg3l4	Q498U1	Q498U1_RAT	74 kDa	8.8153	11.999	12.108	10.194	14.042	14.178	0.566018	0.127275
Ferric-chelate reductase 1	Frrs1	D4A8Z3	D4A8Z3_RAT	66 kDa	7.7644	12.117	9.0715	6.9075	9.5589	7.5862	-0.565257	0.127283
Cystatin	Cstl1	D3ZZA3	D3ZZA3_RAT	16 kDa	0.77505	6.0743	2.2431	4.3955	0	0.93304	-0.563183	0.128025
Choline/ethanolaminephosphotransferase 1	Cept1	Q6AXM5	CEPT1_RAT	46 kDa	2.6116	3.175	5.2668	4.1223	4.6775	6.0425	0.564067	0.128059
Agmatinase, mitochondrial	Agmat	Q0D2L3	SPEB_RAT	38 kDa	21.139	25.733	21.627	21.152	17.905	22.393	-0.562997	0.12808
ATP-dependent RNA helicase DHX29	Dhx29	D3ZHW0	D3ZHW0_RAT	154 kDa	16.809	20.259	17.501	13.496	16.362	18.351	-0.562523	0.128202
Cleavage and polyadenylation specificity factor subunit 5	Nudt21	Q4KM65	CPSF5_RAT	26 kDa	5.5732	5.6514	3.7074	5.5831	6.6023	6.8921	0.561632	0.129124
Potassium channel subfamily K member 12	Kcnk12	Q9ERS1	KCNKC_RAT	47 kDa	0	0.78225	0	0	2.4601	1.3021	0.561455	0.129139
Transmembrane and tetratricopeptide repeat containing 3 (Predicted), isoform CRA_a	Tmtc3	D3ZUJ8	D3ZUJ8_RAT	104 kDa	2.8737	0.87714	0.8274	0.81095	0.8229	0	-0.561455	0.12924
ADP-ribosylation factor 5	Arf5	P84083	ARF5_RAT	21 kDa	8.9168	10.083	9.0715	7.1575	8.3288	7.8129	-0.56074	0.129455
Elongin-B	Elob	P62870	ELOB_RAT	13 kDa	5.7621	3.4497	5.8184	2.3858	3.6901	5.2086	-0.560695	0.129477
Isoform 1 of Core histone macro-H2A.1	H2afy	Q02874-2	H2AY_RAT	39 kDa	3.1002	4.3254	3.0935	3.5467	4.8106	5.8177	0.559918	0.130238
RCC1 and BTB domain-containing protein 2	Rcbtb2	Q6P798	RCBT2_RAT	60 kDa	1.589	2.4027	1.5903	0	0	1.5984	-0.558927	0.130647
Discs large MAGUK scaffold protein 5	Dlg5	D4A3K3	D4A3K3_RAT	203 kDa	0	0	1.2097	0	3.5061	0	0.559172	0.130722
KDEL motif-containing protein 2	Kdelc2	Q566E5	KDEL2_RAT	59 kDa	1.589	0	0	0.81095	1.5943	3.245	0.558927	0.130816
Dipeptidylptidase 3	Dpp3	O55096	DPP3_RAT	83 kDa	37.195	40.904	38.06	42.169	42.791	39.902	0.558897	0.131108
Dead end homolog 1 (Zebrafish)	Hars	Q4QQV4	Q4QQV4_RAT	57 kDa	15.095	15.217	15.108	12.105	12.342	15.185	-0.557622	0.131135
Eosinophil cationic protein	Rnase3	P70709	ECP_RAT	18 kDa	2.3048	2.2998	2.3274	2.3858	3.6901	3.9064	0.558239	0.13131
Sulfotransferase	Sult2a1	M3ZCQ0	M3ZCQ0_RAT	33 kDa	1.8577	1.8838	1.8537	2.7915	3.7728	1.9692	0.557549	0.13154
40S ribosomal protein S21	Rps21	P05765	RS21_RAT	9 kDa	32.036	30.506	25.073	32.038	34.858	28.531	0.557437	0.131584
Probable ATP-dependent RNA helicase DDX46	Ddx46	Q62780	DDX46_RAT	117 kDa	0.8562	2.0967	3.2531	2.4343	3.6459	3.2574	0.557425	0.131605
MON2 homolog, regulator of endosome-to-Golgi-trafficking	Mon2	D3ZCG3	D3ZCG3_RAT	188 kDa	12.706	16.989	17.959	14.835	16.757	10.248	-0.556022	0.131675
Nesprin-1	2 SV	Q8VHJ9	Q8VHJ9_RAT	325 kDa	1.2652	4.591	4.1788	4.9943	0	1.1651	-0.555654	0.131812
V-type proton ATPase subunit B, brain isoform	Atp6v1b2	P62815	VATB2_RAT	57 kDa	12.712	13.615	17.493	13.618	16.97	19.181	0.55573	0.13217
Replication protein A 32 kDa subunit	Rpa2	Q63528	RFA2_RAT	29 kDa	0.92887	1.8838	1.8537	0.93051	0	0	-0.554991	0.132232
Pyridoxal kinase	Pdxk	G3V647	G3V647_RAT	35 kDa	34.591	40.87	32.764	37.521	39.19	40.019	0.554233	0.132874
Arylsulfatase E	Arse	Q32KK0	Q32KK0_RAT	66 kDa	0.82656	0	1.6548	2.4328	1.6458	1.7348	0.553867	0.133042
Sterol-4-alpha-carboxylate 3-dehydrogenase, decarboxylating	Nsdhl	Q5PPL3	NSDHL_RAT	40 kDa	47.803	45.102	43.392	44.668	42.516	40.184	-0.552281	0.133419
Retinol dehydrogenase 2	Rdh2	P50170	RDH2_RAT	36 kDa	11.217	11.315	9.2825	14.459	10.123	12.49	0.552697	0.133604
Histidine triad nucleotide-binding protein 3	Hint3	Q8K3P7	HINT3_RAT	20 kDa	5.5386	5.5415	5.5816	5.1774	4.3465	3.2713	-0.551381	0.13373
Glutaredoxin-1	Glrx	Q9ESH6	GLRX1_RAT	12 kDa	18.02	18.304	18.805	21.359	10.893	16.643	-0.551312	0.133745
Sorbitol dehydrogenase	Sord	P27867	DHSO_RAT	38 kDa	117.33	118.06	110.5	116.4	106.63	110.13	-0.551121	0.133834
Histidine-rich glycoprotein	Hrg	Q99PS8	HRG_RAT	59 kDa	19.271	20.071	18.319	20.118	21.048	23.158	0.551739	0.134041
DEXH-box helicase 58	Dhx58	D3ZD46	D3ZD46_RAT	77 kDa	0.82656	1.6362	2.4499	2.4328	1.6458	3.4697	0.550686	0.13437
High affinity copper uptake protein 1	Slc31a1	Q9JK41	COPT1_RAT	21 kDa	2.0813	3.0337	2.0905	2.1234	3.6901	4.5219	0.550613	0.134387
Mitochondrial ribosomal protein L53	Mrpl53	B2RYW4	B2RYW4_RAT	13 kDa	11.164	12.202	10.447	12.815	12.123	14.265	0.55066	0.134387
Vitamin K epoxide reductase complex subunit 1	Vkorc1	Q6TEK4	VKOR1_RAT	18 kDa	13.836	13.944	13.582	13.531	13.036	9.3415	-0.549116	0.134507
T-complex protein 1 subunit beta	Cct2	Q5XIM9	TCPB_RAT	57 kDa	48.053	48.478	53.932	50.045	46.424	44.909	-0.548986	0.134521
Dehydrogenase/reductase (SDR family) member 1	Dhrs1	Q6AXY8	Q6AXY8_RAT	34 kDa	23.067	22.895	21.627	21.045	22.712	17.164	-0.548965	0.134666
Trypsin domain containing 1 (Predicted), isoform CRA_a	Tysnd1	B1H261	B1H261_RAT	59 kDa	3.9725	3.3572	4.6206	2.2696	4.0086	2.4295	-0.548918	0.134712
RNA polymerase II subunit A C-terminal domain phosphatase SSU72	Ssu72	Q4KLK9	SSU72_RAT	23 kDa	0.92887	0.9419	0	0.93051	1.8864	1.9692	0.548797	0.135115
ATPase H+-transporting V1 subunit D	Atp6v1d	Q6P503	Q6P503_RAT	28 kDa	0.92887	0.9419	0	1.861	1.8864	0.98458	0.548797	0.135136
Mitochondrial ribosomal protein S18B	Mrps18b	F6Q5K7	F6Q5K7_RAT	29 kDa	0.92887	0	0.92684	1.861	1.8864	0.98458	0.548797	0.135136
Cysteine dioxygenase type 1	Cdo1	P21816	CDO1_RAT	23 kDa	3.4573	5.7495	5.8184	8.7561	5.5765	4.5735	0.548515	0.135293
Isoform 2 of Dihydropyrimidinase-related protein 3	Dpysl3	Q62952-2	DPYL3_RAT	74 kDa	3.2742	0.81808	0	0.81095	3.2916	3.4697	0.547162	0.135877
Mitochondrial ribosomal protein S34	Mrps34	D4ABM5	D4ABM5_RAT	26 kDa	2.7866	4.964	1.8537	1.861	2.8296	1.9692	-0.546523	0.136087
Mitochondrial carnitine/acylcarnitine carrier protein	Slc25a20	P97521	MCAT_RAT	33 kDa	3.7859	3.7928	3.7496	2.6306	2.6782	2.7991	-0.545909	0.136323
Mitochondrial ribosomal protein L1-like	LOC100359687	A0A0G2JWU3	A0A0G2JWU3_RAT	35 kDa	3.8211	3.8053	3.7496	2.6306	1.7855	3.7322	-0.545909	0.136323
Uncharacterized protein	3 SV	A0A1W2Q6L2	A0A1W2Q6L2_RAT	51 kDa	13.27	15.428	13.213	14.233	14.44	19.115	0.546352	0.136498
Ribosomal protein S19	Rps19l2	A0A0H2UI38	A0A0H2UI38_RAT	17 kDa	33.968	31.665	33.271	31.959	35.108	39.913	0.546149	0.136626
Golgin subfamily A member 2	Golga2	A0A0G2K977	A0A0G2K977_RAT	116 kDa	5.0755	4.3857	2.6615	2.812	1.6998	4.3771	-0.544811	0.136901
DEAD (Asp-Glu-Ala-Asp) box polypeptide 17, isoform CRA_a	Ddx17	A0A096MIX2	A0A096MIX2_RAT	73 kDa	7.3428	8.1464	9.7997	10.815	8.126	11.14	0.545424	0.136959
Nuclease-sensitive element-binding protein 1	Ybx1	P62961	YBOX1_RAT	36 kDa	10.517	10.614	7.0518	12.477	10.993	9.662	0.545199	0.137061
Platelet factor 4	Pf4	P06765	PLF4_RAT	11 kDa	4.0045	6.1012	6.2682	5.4647	7.6191	7.3594	0.544629	0.13732
Complement C3	C3	M0RBF1	M0RBF1_RAT	186 kDa	405.54	408.8	385.46	394.29	396.26	388.71	-0.543748	0.137382
Lysocardiolipin acyltransferase 1	Lclat1	D3ZFF4	D3ZFF4_RAT	45 kDa	1.2652	4.2294	2.1893	0	2.0885	2.0924	-0.543719	0.13739
Transferrin receptor protein 1	Tfrc	G3V679	G3V679_RAT	86 kDa	0.8562	0	1.7743	2.491	2.5498	0.87542	0.544234	0.137441
Lysosomal acid lipase/cholesteryl ester hydrolase	Lipa	Q64194	LICH_RAT	45 kDa	12.023	13.051	10.054	11.076	9.0014	9.9732	-0.542994	0.137681
Parvin, beta	Parvb	D3ZKG5	D3ZKG5_RAT	42 kDa	2.5142	0.78225	1.7143	2.5383	2.5873	2.5952	0.543719	0.137694
Malate dehydrogenase, mitochondrial	Mdh2	P04636	MDHM_RAT	36 kDa	165.88	164.68	164.08	153.21	161.87	165.13	-0.542885	0.137733
Rho GDP dissociation inhibitor beta	Arhgdib	Q5M860	Q5M860_RAT	23 kDa	4.8679	5.8594	4.6342	7.0384	6.2329	6.225	0.543567	0.137749
60S ribosomal protein L10a	Rpl10a	P62907	RL10A_RAT	25 kDa	37.041	30.765	34.077	32.83	31.412	29.855	-0.542837	0.13775
Cytochrome P450 2D4	Cyp2d4	Q64680	CP2D4_RAT	57 kDa	3.1002	3.9112	5.4354	4.7075	5.582	5.7858	0.543368	0.13784
Isoaspartylptidase/L-asparaginase	Asrgl1	Q8VI04	ASGL1_RAT	34 kDa	15.761	21.859	20.051	20.57	22.684	21.025	0.543202	0.137867
WW domain binding protein 2, isoform CRA_b	Wbp2	G3V721	G3V721_RAT	28 kDa	0	0.95448	0.94091	0.87688	1.7855	2.2352	0.542854	0.138033
Perilipin	Plin2	F6QBA3	F6QBA3_RAT	46 kDa	3.254	7.8868	4.0203	3.1383	4.1503	4.309	-0.541472	0.138449
Isoform 2 of Phosphatidylinositol-binding clathrin assembly protein	Picalm	O55012-2	PICAL_RAT	65 kDa	11.25	12.876	13.061	9.6506	10.531	11.935	-0.540736	0.138734
Ras-related protein Rap-1A	Rap1a	P62836	RAP1A_RAT	21 kDa	3.4573	1.1499	2.3274	3.5787	3.6901	2.6043	0.541355	0.138783
Glia maturation factor gamma	Gmfg	F1M8F4	F1M8F4_RAT	17 kDa	2.3048	2.2998	2.3274	4.7716	2.4601	2.6043	0.541355	0.138792
U5 small nuclear ribonucleoprotein 200 kDa helicase	Snrnp200	M3ZCQ2	M3ZCQ2_RAT	245 kDa	87.094	88.563	94.456	77.873	85.956	94.924	-0.540545	0.138818
DNA polymerase delta-interacting protein 2	Poldip2	E9PT51	E9PT51_RAT	42 kDa	11.569	11.579	12.439	11.399	9.8202	9.3304	-0.540436	0.138843
Tubulin beta-2A chain	Tubb2a	P85108	TBB2A_RAT	50 kDa	16.754	18.445	19.217	19.957	20.199	20.503	0.538645	0.140141
Methylsterol monooxygenase 1	Msmo1	O35532	MSMO1_RAT	35 kDa	0	0	0	0	1.8359	1.8661	0.538496	0.140204
RNA-binding motif protein 25-like 1	Rbm25l1	D3Z8R4	D3Z8R4_RAT	97 kDa	2.5686	6.4127	2.6615	4.1516	2.5498	1.7508	-0.537315	0.140625
BWK4	Erp44	Q5VLR5	Q5VLR5_RAT	47 kDa	21.701	22.704	20.108	21.184	23.191	26.767	0.537505	0.140732
Retinol dehydrogenase 13	Rdh13	D3ZFR9	D3ZFR9_RAT	36 kDa	1.9281	3.8179	2.8227	5.2613	3.571	2.7991	0.537315	0.140851
ADP-ribosylation factor-like 6 (Predicted), isoform CRA_a	Arl6	B1WC73	B1WC73_RAT	21 kDa	0	0	1.1637	1.1929	1.23	2.6043	0.537143	0.14096
Peroxisomal trans-2-enoyl-CoA reductase	Pecr	Q9WVK3	PECR_RAT	32 kDa	98.943	94.579	88.544	93.517	99.853	100.31	0.536928	0.141046
Insulin-like growth factor 2 receptor	Igf2r	G3V824	G3V824_RAT	274 kDa	45.549	43.474	49.482	47.468	42.112	40.16	-0.53627	0.141117
Cysteine and glycine-rich protein 2	Csrp2	Q62908	CSRP2_RAT	21 kDa	1.1524	2.2998	2.3274	3.5787	3.6901	1.3021	0.536657	0.141124
Granulin, isoform CRA_c	Grn	G3V8V1	G3V8V1_RAT	65 kDa	10.011	12.202	12.536	14.951	13.072	11.888	0.535649	0.141653
Alanyl-tRNA editing protein Aarsd1	Aarsd1	Q5XI97	AASD1_RAT	45 kDa	1.5501	1.5645	1.5467	2.3538	3.2071	1.6622	0.535292	0.141754
ALG2, alpha-1,3/1,6-mannosyltransferase	Alg2	G3V6U3	G3V6U3_RAT	47 kDa	0.77505	0	3.0935	2.3538	2.4053	2.4933	0.535292	0.141791
Golgin B1	Golgb1	A0A0G2JWG6	A0A0G2JWG6_RAT	369 kDa	1.2652	0	2.6043	2.4343	2.4772	2.4339	0.535292	0.141791
Dpy-19-like C-mannosyltransferase 1	Dpy19l1	D4AD75	D4AD75_RAT	84 kDa	2.9463	0.87714	2.9168	1.6606	1.6728	0	-0.534555	0.141908
Isoform II of V-type proton ATPase 116 kDa subunit a isoform 1	Atp6v0a1	P25286-2	VPP1_RAT	96 kDa	3.3951	1.7543	3.4889	0.83032	2.5498	2.6263	-0.533738	0.142101
Similar to chromosome 1 open reading frame 50	RGD1564804	D4A7G9	D4A7G9_RAT	22 kDa	9.2194	10.349	10.473	8.7561	8.3235	8.1623	-0.533666	0.142113
Caprin-1	Caprin1	Q5M9G3	CAPR1_RAT	78 kDa	1.7906	1.6362	0.8274	1.6219	2.4957	2.6103	0.534555	0.142197
40S ribosomal protein S9	Rps9	P29314	RS9_RAT	23 kDa	41.557	41.298	38.381	38.484	35.059	39.51	-0.532538	0.142527
Ketimine reductase mu-crystallin	Crym	Q9QYU4	CRYM_RAT	34 kDa	24.102	20.999	23.523	25.429	24.906	25.09	0.533145	0.142653
Methanethiol oxidase	Selenbp1	Q8VIF7	SBP1_RAT	53 kDa	84.551	85.461	86.646	90.018	91.828	86.122	0.532778	0.14277
NADH-ubiquinone oxidoreductase chain 1	ND1	D2E6L7	D2E6L7_RAT	36 kDa	0	0	0.88716	1.6606	0.84992	2.0924	0.532233	0.142898
1-phosphatidylinositol 4,5-bisphosphate phosphodiesterase gamma-1	Plcg1	P10686	PLCG1_RAT	149 kDa	5.8063	5.7402	8.468	9.2111	5.8436	9.3204	0.532068	0.143107
Apolipoprotein A-IV	Apoa4	P02651	APOA4_RAT	44 kDa	14.726	11.734	10.827	15.692	14.432	12.466	0.531978	0.143249
Isochorismatase domain-containing protein 1	LOC103694869	F2Z3T7	F2Z3T7_RAT	32 kDa	29.546	34.538	32.225	36.035	35.204	32.711	0.531602	0.143524
Haptoglobin	Hp	P06866	HPT_RAT	39 kDa	40.483	37.473	40.499	35.047	40.427	35.045	-0.530893	0.143526
LRP chaperone MESD	Mesd	Q5U2R7	MESD_RAT	25 kDa	6.2439	4.9175	2.7805	3.7221	3.7728	2.9537	-0.530354	0.143778
Poly [ADP-ribose] polymerase	Parp10	D3ZZ94	D3ZZ94_RAT	104 kDa	0	0	2.6615	3.3213	1.6998	1.7508	0.53069	0.143936
GTP-binding nuclear protein Ran	Ran	P62828	RAN_RAT	24 kDa	27.047	26.679	28.773	26.698	25.25	23.546	-0.529485	0.144015
Mitochondrial ribosomal protein L43	Mrpl43	D3ZXF8	D3ZXF8_RAT	18 kDa	3.4573	4.5996	2.3274	2.3858	3.6901	1.3021	-0.529172	0.14415
Solute carrier family 25 member 12	Slc25a12	F1LX07	F1LX07_RAT	72 kDa	19.011	15.667	21.48	17.841	15.635	16.779	-0.528822	0.14422
Zinc finger RNA-binding protein	Zfr	A0A0H2UHJ5	A0A0H2UHJ5_RAT	117 kDa	2.8288	2.8518	1.7542	2.3538	0.8229	1.7348	-0.528359	0.14453
Isoform 9 of Dynamin-3	Dnm3	Q08877-10	DYN3_RAT	97 kDa	7.7058	5.2628	5.3229	3.3213	5.9495	5.2525	-0.528347	0.144589
LYR motif-containing protein 2	Lyrm2	B2GV91	LYRM2_RAT	10 kDa	2.0023	2.0337	4.1788	2.1359	4.3572	4.7551	0.527677	0.145395
Ubiquitin-fold modifier 1	Ufm1	Q5BJP3	UFM1_RAT	9 kDa	2.0023	2.0337	4.1788	4.2718	2.1786	4.7551	0.527677	0.145395
Acidic leucine-rich nuclear phosphoprotein 32 family member E	Anp32e	Q5XIE0	AN32E_RAT	29 kDa	2.0813	2.0918	3.2542	3.3163	4.6333	2.6043	0.526853	0.145699
60S ribosomal protein L26	Rpl26	G3V6I9	G3V6I9_RAT	17 kDa	37.727	33.081	34.673	39.116	38.131	36.233	0.526801	0.14572
Nicalin	Ncln	A0A0H2UHD9	A0A0H2UHD9_RAT	63 kDa	6.3365	8.7913	7.1562	5.2957	8.111	4.7951	-0.525258	0.146273
Spliceosome RNA helicase Ddx39b	Ddx39b	Q63413	DX39B_RAT	49 kDa	14.745	16.446	15.489	15.664	16.837	19.914	0.525647	0.146413
Odr-4 GPCR localization factor homolog	Odr4	D3ZV63	D3ZV63_RAT	50 kDa	2.5179	4.9464	2.3854	3.7827	1.5427	1.5984	-0.524408	0.146631
Hexokinase-3	Hk3	P27926	HXK3_RAT	100 kDa	5.1372	4.3857	5.3229	6.6426	7.6493	4.3771	0.524629	0.146918
Isoform Short of Galectin-9	Lgals9	P97840-2	LEG9_RAT	36 kDa	10.394	15.685	12.628	15.98	15.415	12.673	0.524426	0.147031
Acyl-Coenzyme A dehydrogenase, very long chain	Acadvl	Q5M9H2	Q5M9H2_RAT	71 kDa	100.19	97.829	102.53	97.742	94.429	96.878	-0.52294	0.14714
Mitochondrial import inner membrane translocase subunit TIM17	LOC100911130	D4ACA5	D4ACA5_RAT	18 kDa	4.6097	5.7495	3.4911	4.7716	4.9202	7.8129	0.523866	0.147143
Exopolyphosphatase PRUNE1	Prune1	Q6AYG3	PRUN1_RAT	50 kDa	1.589	3.9859	0.79513	0.75653	0.77137	2.3976	-0.52261	0.147446
Gamma-glutamylaminecyclotransferase	Ggact	Q4KM86	GGACT_RAT	17 kDa	3.4573	3.4497	2.3274	5.9646	2.4601	3.9064	0.523384	0.147486
Nicotinamide phosphoribosyltransferase	Nampt	Q80Z29	NAMPT_RAT	55 kDa	21.225	20.513	23.841	18.011	22.431	18.784	-0.522202	0.147686
Proline dehydrogenase	Prodh1	F1MAR6	F1MAR6_RAT	68 kDa	25.754	25.12	18.753	24.954	28.394	22.964	0.522367	0.148026
Ubiquitin-like modifier-activating enzyme ATG7	Atg7	Q641Y5	ATG7_RAT	77 kDa	0.82656	1.6362	3.3096	1.6219	3.2916	3.4697	0.521644	0.1483
Similar to StAR-related protein 1-4E (Predicted), isoform CRA_a	Stard5	D3ZN38	D3ZN38_RAT	24 kDa	8.1016	6.0674	7.1984	3.9845	6.2329	7.2096	-0.521031	0.14831
Uncharacterized protein	1 SV	F1M7L9	F1M7L9_RAT	89 kDa	4.8311	10.227	5.2442	9.3001	2.1786	4.7551	-0.52019	0.148565
Cullin 9	Cul9	A0A0G2K652	A0A0G2K652_RAT	281 kDa	1.2652	5.0324	0	1.2171	2.1818	1.217	-0.51968	0.148778
ER membrane protein complex subunit 10	Emc10	Q6AYH6	EMC10_RAT	27 kDa	0.92887	0.9419	0.92684	0.93051	1.8864	1.9692	0.52048	0.148923
Ras-related protein Rap-2b	Rap2b	P61227	RAP2B_RAT	21 kDa	4.4213	1.1499	2.3274	4.4556	3.6901	2.6043	0.520109	0.149027
C4b-binding protein alpha chain	C4bpa	Q63514	C4BPA_RAT	62 kDa	15.705	14.725	14.861	13.786	13.989	12.084	-0.518655	0.149327
Protein-9	Os9	Q5RKH6	OS9_RAT	75 kDa	4.1007	1.6362	0.8274	1.6219	1.5943	0.86742	-0.51865	0.149336
Isoform 2 of Basigin	Bsg	P26453-2	BASI_RAT	30 kDa	10.284	9.7501	8.8422	7.9381	8.1087	8.4129	-0.518275	0.149429
Carboxylic ester hydrolase	Ces2a	Q8K3R0	Q8K3R0_RAT	62 kDa	33.093	31.201	31.54	36.32	36.251	30.71	0.518793	0.149692
Eukaryotic translation initiation factor 3 subunit I	Eif3i	B0BNA7	EIF3I_RAT	36 kDa	15.425	17.181	15.054	13.938	14.284	13.996	-0.517396	0.149854
Protein O-glucosyltransferase 1	Poglut1	G3V9D0	PGLT1_RAT	47 kDa	2.3252	1.5645	1.5467	0.78458	0.80177	1.6303	-0.516339	0.150204
SET and MYND domain containing 5 (Predicted)	Smyd5	D3ZII8	D3ZII8_RAT	47 kDa	2.3252	1.5645	1.5467	1.5692	0.80177	0	-0.516339	0.150204
Alpha-mannosidase 2C1	Man2c1	Q5M9I2	Q5M9I2_RAT	116 kDa	23.974	22.806	24.84	27.401	25.498	25.387	0.517204	0.15037
Clusterin	Clu	Q6P7S6	Q6P7S6_RAT	51 kDa	3.2892	1.5832	2.3201	2.446	4.1908	3.5283	0.517176	0.150397
Spermidine synthase	LOC100912604	Q99MI5	Q99MI5_RAT	34 kDa	8.6766	10.499	8.4681	11.399	10.713	10.263	0.51671	0.15049
LSM8 homolog, U6 small nuclear RNA associated (S. cerevisiae)	Lsm8	B2RZB6	B2RZB6_RAT	10 kDa	4.0045	4.0675	4.1788	4.2718	4.3572	7.1327	0.516728	0.15049
Fascin	Fscn1	P85845	FSCN1_RAT	54 kDa	0	1.6018	0.79513	1.5131	2.3141	1.5984	0.516339	0.150569
Prostaglandin E synthase 2	Ptges2	D4AE56	D4AE56_RAT	43 kDa	7.5365	9.3157	12.629	12.237	10.721	11.3	0.516263	0.150722
Fatty-acid amide hydrolase 1	Faah	P97612	FAAH1_RAT	63 kDa	40.692	37.746	37.533	38.992	36.697	32.377	-0.51552	0.150861
Heat shock 70 kDa protein 4L	Hspa4l	F7F2F3	F7F2F3_RAT	114 kDa	0	2.7088	0.88716	0	0	0	-0.51535	0.151109
Lysosome-associated membrane glycoprotein 2	Lamp2	P17046	LAMP2_RAT	45 kDa	13.689	15.82	16.58	12.37	12.596	15.74	-0.514931	0.151302
Fructose-1,6-bisphosphatase isozyme 2	Fbp2	Q9Z1N1	F16P2_RAT	37 kDa	0	0	0	1.6615	1.7855	0.93304	0.51535	0.151345
B-cell receptor-associated protein 29	Bcap29	Q5XIU4	Q5XIU4_RAT	28 kDa	2.9311	0.9419	2.229	1.861	0.94319	0.87542	-0.51469	0.151499
RGD1565784	RGD1565784	D4ACY1	D4ACY1_RAT	16 kDa	0	0	1.1637	2.3858	1.23	1.3021	0.514953	0.151663
Basic leucine zipper and W2 domain-containing protein 2	Bzw2	Q9WTT7	BZW2_RAT	48 kDa	0.77505	1.7241	1.7002	2.3538	2.5467	1.6622	0.514798	0.15175
Structural maintenance of chromosomes protein	Smc3	D4A1B9	D4A1B9_RAT	142 kDa	20.903	19.225	25.404	19.574	17.531	22.183	-0.513749	0.151776
Thioredoxin domain containing 9	Txndc9	Q5M8C7	Q5M8C7_RAT	26 kDa	0	2.0337	0.92684	1.861	3.1164	0.98458	0.51469	0.151853
Epsin-1	Epn1	O88339	EPN1_RAT	60 kDa	5.7859	6.8764	6.9232	5.6766	4.9374	5.2045	-0.512886	0.152061
Mitochondrial ribosomal protein L58	Mrpl58	D3ZDP2	D3ZDP2_RAT	23 kDa	3.4573	2.2998	2.3274	4.7716	3.6901	2.6043	0.513669	0.152186
Importin subunit alpha	Kpna6	A0A0G2JZS1	A0A0G2JZS1_RAT	60 kDa	3.178	3.2036	1.5903	1.5131	2.3141	1.5984	-0.512365	0.1523
General vesicular transport factor p115	Uso1	P41542	USO1_RAT	107 kDa	56.436	53.176	55.408	48.053	52.971	55.04	-0.511797	0.152524
Chuk protein	Chuk	B5DF32	B5DF32_RAT	82 kDa	1.6531	0.81808	2.9569	1.6219	0	0.86742	-0.511585	0.152648
Serum paraoxonase/arylesterase 2	Pon2	Q6AXM8	PON2_RAT	40 kDa	14.12	14.597	14.088	11.076	15.507	11.008	-0.51077	0.152893
Protein/nucleic acid deglycase DJ-1	Park7	O88767	PARK7_RAT	20 kDa	79.02	80.211	81.55	75.561	76.04	78.92	-0.510674	0.152953
Na(+)/H(+) exchange regulatory cofactor NHE-RF1	Slc9a3r1	Q9JJ19	NHRF1_RAT	39 kDa	15.332	17.121	14.732	15.2	15.254	11.186	-0.510408	0.153048
Gamma-glutamyl cyclotransferase	Ggct	D3ZPV8	D3ZPV8_RAT	21 kDa	29.739	31.989	31.183	35	33.581	31.601	0.510964	0.153181
Selenoprotein O	Selenoo	A0A0G2K1N9	A0A0G2K1N9_RAT	74 kDa	9.0921	9.7998	8.2417	8.9204	10.698	12.144	0.510007	0.153662
Prefoldin subunit 2	Pfdn2	B0BN18	PFD2_RAT	17 kDa	4.6097	4.5996	4.6547	4.7716	4.9202	7.8129	0.509029	0.154388
Protein-L-isoaspartate(D-aspartate) O-methyltransferase	Pcmt1	P22062	PIMT_RAT	25 kDa	7.4309	5.6514	5.5611	9.3051	7.5455	5.9075	0.508059	0.154689
Presequence translocase-associated motor 16	Pam16	D3ZZV1	D3ZZV1_RAT	14 kDa	7.4618	9.5509	8.5956	6.9075	8.3288	6.284	-0.507027	0.154759
Guanine nucleotide binding protein, alpha q polypeptide, isoform CRA_a	Gnaq	D4AE68	D4AE68_RAT	42 kDa	5.2419	3.9112	5.9964	6.6582	7.2179	4.8753	0.507837	0.154772
Solute carrier family 22 member 7	Slc22a7	Q5RLM2	S22A7_RAT	59 kDa	8.4806	5.3938	5.0194	4.3057	6.4458	4.5063	-0.506675	0.154893
Paxillin	Pxn	Q66H76	PAXI_RAT	64 kDa	1.7039	0	1.8537	1.6219	2.4687	2.6831	0.507399	0.154973
GDP-mannose pyrophosphorylase B	Gmppb	D4A746	D4A746_RAT	40 kDa	14.14	12.516	13.921	15.692	16.035	14.129	0.506518	0.155387
Histone cell cycle regulation defective interacting protein 5 (Predicted), isoform CRA_a	Nfu1	D3ZA85	D3ZA85_RAT	28 kDa	1.8577	2.8257	4.6342	4.6526	4.716	2.9537	0.506031	0.155641
Cytochrome P450 2C6	Cyp2c6	P05178	CP2C6_RAT	56 kDa	2.3252	3.129	3.1153	3.0822	4.7498	3.7316	0.505515	0.155894
Thiamine pyrophosphokinase	Tpk1	B5DEJ6	B5DEJ6_RAT	27 kDa	4.1626	7.4253	6.2716	4.6526	4.716	4.9229	-0.504066	0.156119
40S ribosomal protein S14	Rps14	P13471	RS14_RAT	16 kDa	38.275	38.032	34.197	38.616	37.287	42.291	0.50484	0.156182
Sister chromatid cohesion protein PDS5 homolog A	Pds5a	A4L9P7	PDS5A_RAT	150 kDa	5.4423	3.8278	7.4124	5.303	6.9058	8.1619	0.504142	0.156464
5-hydroxyisourate hydrolase	RGD1309350	D3ZCS9	D3ZCS9_RAT	16 kDa	123.65	119.29	125.39	128.71	117.16	110.5	-0.503804	0.156467
Uridine phosphorylase	Upp1	Q499V1	Q499V1_RAT	34 kDa	2.8922	0	0.94091	0.87688	0.89275	0	-0.503496	0.156729
Septin-2	2020-09-02	Q91Y81	SEPT2_RAT	42 kDa	12.078	12.363	9.9766	7.8458	10.196	11.789	-0.503353	0.156814
Ubiquitin-conjugating enzyme E2M	Ube2m	D3ZNQ6	D3ZNQ6_RAT	21 kDa	9.2194	6.8994	5.8184	7.1575	9.8404	9.115	0.503729	0.156851
COMM domain-containing protein 5	Commd5	Q9ERR2	COMD5_RAT	24 kDa	0.92887	0.9419	0	1.861	1.8864	0	0.503496	0.156892
Target of rapamycin complex subunit LST8	Mlst8	Q9Z2K5	LST8_RAT	36 kDa	0.96407	0	0	0.87688	1.7855	1.8661	0.503496	0.156892
FERM, ARHGEF and pleckstrin domain-containing protein 1	Farp1	F1LYQ8	FARP1_RAT	119 kDa	0.8562	1.619	5.066	0.83032	2.5498	1.7508	-0.503045	0.157071
Twinfilin-1	Twf1	Q5RJR2	TWF1_RAT	40 kDa	7.7125	7.6359	9.395	7.8919	7.142	5.5982	-0.50289	0.157113
Isoform 2 of Dynamin-1-like protein	Dnm1l	O35303-2	DNM1L_RAT	80 kDa	18.382	22.981	18.837	22.816	22.115	21.413	0.502819	0.157517
Cold-inducible RNA-binding protein	Cirbp	P60825	CIRBP_RAT	19 kDa	1.1524	1.1499	1.1637	2.3858	2.4601	0	0.502541	0.157587
Methionine aminopeptidase 2	Metap2	P38062	MAP2_RAT	53 kDa	1.589	0.80091	1.5903	0.75653	2.3141	3.1968	0.502496	0.158092
ADP-dependent glucokinase	Adpgk	G3V784	G3V784_RAT	54 kDa	2.3252	3.9112	4.6402	3.1383	3.9785	0.8311	-0.501613	0.158351
Uroporphyrinogen decarboxylase	Urod	B0BN55	B0BN55_RAT	41 kDa	15.822	15.365	14.719	16.292	18.111	17.014	0.501791	0.158548
Aldose reductase	Akr1b1	P07943	ALDR_RAT	36 kDa	13.497	15.272	14.114	10.523	14.193	13.063	-0.500216	0.159162
Transmembrane protein 145	Tmem145	D3Z9I0	D3Z9I0_RAT	82 kDa	0	2.9042	0.88716	3.8967	2.1786	0.87542	0.500375	0.159376
Mitochondrial ribosomal protein S21	Mrps21	B2RYT0	B2RYT0_RAT	11 kDa	10.011	10.169	8.3576	12.815	10.893	9.5103	0.500261	0.159407
Thyroid hormone receptor-associated protein 3	Thrap3	Q5M7V8	TR150_RAT	108 kDa	2.844	7.5457	5.5286	3.5857	8.4604	7.3903	0.499903	0.159532
Late endosomal/lysosomal adaptor, MAPK and MTOR activator 2	Lamtor2	D4A465	D4A465_RAT	13 kDa	8.0091	6.1012	8.3576	8.5435	8.7145	9.5103	0.498925	0.159902
ElaC homolog 2 (E. coli)	Elac2	G3V6F5	G3V6F5_RAT	92 kDa	12.813	12.221	13.248	16.587	13.599	13.131	0.498309	0.16018
Methylthioribulose-1-phosphate dehydratase	Apip	D3ZUI1	D3ZUI1_RAT	27 kDa	1.8577	0	0.92684	1.861	1.8864	1.9692	0.498234	0.160211
Isoform 2 of Voltage-dependent P/Q-type calcium channel subunit alpha-1A	Cacna1a	P54282-2	CAC1A_RAT	252 kDa	0	1.1499	0	1.1514	0.77137	2.6653	0.497935	0.161155
Integrin subunit alpha L	Itgal	F1LP44	F1LP44_RAT	128 kDa	2.3225	2.3929	2.4194	2.3028	1.1687	1.1651	-0.496993	0.161782
Phosphotyrosine interaction domain-containing 1	Pid1	A0A0G2K8X3	A0A0G2K8X3_RAT	25 kDa	3.1547	2.0337	1.8537	2.7915	0.94319	0.98458	-0.496993	0.161782
RCG42279	Spcs1	D3ZFK5	D3ZFK5_RAT	18 kDa	11.173	12.242	14.311	13.646	7.3858	11.888	-0.495788	0.16236
Trafficking protein particle complex subunit 3	Trappc3	Q5U1Z2	TPPC3_RAT	20 kDa	5.7621	5.7495	5.8184	7.1575	7.3803	6.5107	0.496916	0.162389
Ribulose-phosphate 3-epimerase	Rpe	A0A0G2JW38	A0A0G2JW38_RAT	25 kDa	5.7621	4.5996	5.8184	4.2468	5.2897	3.2713	-0.495782	0.162416
Vacuolar protein sorting-associated protein 26A	Vps26a	Q6AY86	VP26A_RAT	38 kDa	2.8922	5.7269	6.4188	5.6767	7.6708	5.1905	0.495785	0.16292
14-3-3 protein zeta/delta	Ywhaz	P63102	1433Z_RAT	28 kDa	45.62	41.469	37.325	45.482	42.529	44.314	0.495338	0.163178
Transcription factor BTF3	Btf3	Q5U3Y8	Q5U3Y8_RAT	18 kDa	6.9145	8.0493	8.1458	9.5433	8.6103	9.115	0.495044	0.163416
Component of oligomeric golgi complex 2	Cog2	D3ZT01	D3ZT01_RAT	82 kDa	1.6531	0.81808	1.6548	2.4328	3.2916	0	0.49493	0.163483
Ribonuclease 4	Rnase4	O55004	RNAS4_RAT	17 kDa	13.469	8.401	17.191	16.894	17.325	9.9637	0.494111	0.163856
LSM4 homolog, U6 small nuclear RNA and mRNA degradation-associated	Lsm4	D4A2C6	D4A2C6_RAT	15 kDa	4.6097	3.4497	2.3274	2.3858	2.4601	2.6043	-0.493675	0.163978
Fatty acid desaturase 1	Fads1	Q920R3	FADS1_RAT	52 kDa	2.3252	3.6254	2.8489	1.5692	2.0403	2.4933	-0.49266	0.164342
Olfactory receptor	Olr854	D4AAX4	D4AAX4_RAT	34 kDa	1.1613	1.1964	2.4194	1.1514	0	0	-0.492596	0.164502
3-hydroxyisobutyryl-CoA hydrolase, mitochondrial	Hibch	Q5XIE6	HIBCH_RAT	43 kDa	26.049	26.819	22.853	23.122	22.666	23.647	-0.492473	0.164514
Tubulin polymerization-promoting protein	Tppp	A0A0G2K2D6	A0A0G2K2D6_RAT	26 kDa	3.939	3.9756	5.1079	5.8455	4.0596	6.4574	0.493143	0.164728
Peroxisomal membrane protein 4	Pxmp4	P59382	PXMP4_RAT	24 kDa	2.3048	0	1.1637	0	0	0	-0.492011	0.164864
Proteasomal ubiquitin receptor ADRM1	Adrm1	Q9JMB5	ADRM1_RAT	42 kDa	4.4071	3.4735	3.4145	2.446	2.4963	3.5479	-0.491477	0.165192
Mitochondrial import receptor subunit TOM70	Tomm70	Q75Q39	TOM70_RAT	67 kDa	19.011	19.634	19.858	19.463	19.75	25.087	0.491786	0.165589
Sulfate anion transporter 1	Slc26a1	P45380	S26A1_RAT	75 kDa	4.1624	8.2989	7.9484	5.696	5.7873	5.2125	-0.490329	0.165727
Scavenger receptor class A, member 3	Scara3	D3ZPA7	D3ZPA7_RAT	65 kDa	1.7586	2.0337	1.6225	0.87688	1.6035	0	-0.490233	0.165824
Eukaryotic translation initiation factor 2A	Eif2a	D3ZUV3	D3ZUV3_RAT	65 kDa	3.9336	3.9672	3.1588	3.8388	3.9176	6.6231	0.491261	0.165863
Unconventional myosin-Id	Myo1d	Q63357	MYO1D_RAT	116 kDa	5.9934	6.14	7.0973	5.8123	8.4992	8.7542	0.491209	0.165909
Elongator complex protein 2	Elp2	Q496Z0	ELP2_RAT	92 kDa	0.82656	1.6362	2.4822	3.2438	3.2916	0	0.490473	0.166314
Splicing factor 3b, subunit 1	Sf3b1	G3V7T6	G3V7T6_RAT	146 kDa	31.699	33.319	34.963	30.18	40.31	36.715	0.490415	0.166347
ATPase H+-transporting V1 subunit A	Atp6v1a	D4A133	D4A133_RAT	68 kDa	28.897	26.997	27.272	25.139	24.687	26.89	-0.489381	0.166366
5'-AMP-activated protein kinase catalytic subunit alpha-2	Prkaa2	Q09137	AAPK2_RAT	62 kDa	6.2976	6.3513	3.9757	3.7827	5.4604	3.9959	-0.489278	0.166425
APOBEC1 complementation factor	A1cf	Q923K9	A1CF_RAT	66 kDa	15.96	14.398	20.989	21.024	18.393	17.648	0.49	0.166609
Guanine nucleotide-binding protein subunit alpha-11	Gna11	Q9JID2	GNA11_RAT	42 kDa	2.3252	3.129	2.3201	3.1383	3.2071	4.1555	0.489391	0.166976
Inositol-1-monophosphatase	Impa1	F1M978	F1M978_RAT	30 kDa	7.4309	11.303	8.3416	10.182	10.375	10.83	0.489095	0.167076
Angiogenin ribonuclease 1	Ang1	Q5GAM6	Q5GAM6_RAT	16 kDa	2.0023	4.0675	7.4319	3.3288	3.4087	3.6797	-0.487289	0.16721
Diphosphoinositol polyphosphate phosphohydrolase 2	Nudt4	Q99MY2	NUDT4_RAT	20 kDa	5.315	3.0337	4.1811	3.9845	2.1732	3.2713	-0.48701	0.167289
Mitochondrial import inner membrane translocase subunit Tim8 B	Timm8b	P62078	TIM8B_RAT	9 kDa	4.0045	4.0675	4.1788	4.2718	6.5358	4.7551	0.488458	0.167289
Ubiquitin-Like 5 Protein, isoform CRA_a	Ubl5	A9UMW0	A9UMW0_RAT	9 kDa	4.0045	4.0675	4.1788	4.2718	6.5358	4.7551	0.488458	0.167289
Pyridine nucleotide-disulfide oxidoreductase domain-containing protein 2	Pyroxd2	Q68FT3	PYRD2_RAT	63 kDa	38.8	36.676	41.707	31.884	37.864	39.998	-0.486567	0.167398
Slc25a32 protein	Slc25a32	B2GV53	B2GV53_RAT	35 kDa	0	2.6912	0.94091	0	0.89275	0	-0.486169	0.167593
LUC7-like 2 (S. cerevisiae)	Luc7l2	B2RYP6	B2RYP6_RAT	47 kDa	3.3056	0.78225	2.2431	4.0034	1.2386	3.6509	0.487515	0.167685
BMP and activin membrane-bound inhibitor homolog	Bambi	Q91XN4	BAMBI_RAT	29 kDa	0	2.0337	3.3371	1.1514	1.8864	0	-0.486081	0.167743
Similar to RIKEN cDNA 1110059P08	Vta1	A0A096MKH2	A0A096MKH2_RAT	34 kDa	1.9281	2.1044	2.1046	2.0698	0.89275	0.93304	-0.486081	0.167743
Probable gluconokinase	Idnk	Q32PY9	GNTK_RAT	20 kDa	2.3048	4.5996	4.6547	2.3858	3.6901	2.6043	-0.485739	0.167883
SRP receptor subunit alpha	Srpra	Q3KRC3	Q3KRC3_RAT	70 kDa	17.924	18.701	18.569	18.717	21.803	20.384	0.485685	0.168555
5'-AMP-activated protein kinase subunit beta-1	Prkab1	P80386	AAKB1_RAT	30 kDa	2.8922	1.909	0.94091	1.7538	3.571	2.7991	0.485421	0.168637
Phosphatidylinositol transfer protein alpha isoform	Pitpna	P16446	PIPNA_RAT	32 kDa	8.6766	10.499	11.291	8.7688	7.142	10.263	-0.48347	0.169131
Cathepsin D	Ctsd	Q6P6T6	Q6P6T6_RAT	45 kDa	17.065	16.143	18.338	14.143	15.29	16.813	-0.482764	0.169359
Phosphatidylinositol-glycan-specific phospholipase D	Gpld1	Q8R2H5	PHLD_RAT	94 kDa	5.2825	3.6381	2.6615	3.4215	6.0427	5.3617	0.483918	0.169487
Coagulation factor IX	F9	P16296	FA9_RAT	52 kDa	4.9593	4.8913	4.9644	4.0547	4.1145	3.4697	-0.482496	0.169591
Aldehyde dehydrogenase family 1 subfamily A3	Aldh1a3	A9EEP5	A9EEP5_RAT	56 kDa	3.178	2.4027	2.3854	4.5392	3.0855	3.1968	0.48321	0.169832
Inosine-5'-monophosphate dehydrogenase	Impdh2	Q6P9U9	Q6P9U9_RAT	56 kDa	3.9725	2.4027	1.5903	3.0261	4.6282	3.1968	0.48321	0.169832
THUMP domain containing 1	Thumpd1	Q5M943	Q5M943_RAT	39 kDa	4.2727	2.6912	5.7487	5.769	4.9926	5.1905	0.483107	0.169865
AP complex subunit sigma	Ap1s1	B5DFI3	B5DFI3_RAT	19 kDa	5.7621	5.7495	4.6547	7.1575	7.3803	5.2086	0.48266	0.170075
Synaptojanin-2-binding protein	Synj2bp	Q9WVJ4	SYJ2B_RAT	16 kDa	3.4573	6.8994	5.8184	7.1575	7.3803	5.2086	0.48266	0.170075
Transcription initiation factor TFIID subunit 9B	Taf9b	Q62880	TAF9B_RAT	28 kDa	2.0023	6.9783	1.6605	4.6356	5.7434	3.5037	0.482597	0.170101
EH domain-containing protein 2	Ehd2	Q4V8H8	EHD2_RAT	61 kDa	3.2227	1.619	1.6548	3.2438	3.2916	2.6103	0.48256	0.170155
Mitochondrial proton/calcium exchanger protein	Letm1	Q5XIN6	LETM1_RAT	83 kDa	22.233	17.945	19.804	16.219	18.104	19.951	-0.480216	0.17091
Glucokinase regulatory protein	Gckr	Q07071	GCKR_RAT	69 kDa	69.327	64.598	65.698	62.087	61.363	67.084	-0.479993	0.170987
Dehydrogenase/reductase X-linked	Dhrsx	B2RZ76	B2RZ76_RAT	33 kDa	0.92887	0	0.92684	2.7915	0	0.93304	0.480576	0.171187
LSM12 homolog	Lsm12	D4A8G0	D4A8G0_RAT	22 kDa	0.92887	0.9419	0	2.7915	0.94319	0	0.480576	0.171187
5'-nucleotidase	Nt5c3a	B2GUX5	B2GUX5_RAT	34 kDa	1.9281	1.909	1.8818	0.87688	1.7855	0.93304	-0.477332	0.172681
Transmembrane protein 19	Tmem19	Q6P726	TMM19_RAT	38 kDa	1.8577	1.8838	1.8537	1.861	0.94319	0	-0.477332	0.172681
Mitochondrialptide methionine sulfoxide reductase	Msra	Q923M1	MSRA_RAT	26 kDa	22.74	25.529	27.136	27.51	29.813	24.265	0.477804	0.172765
Heterogeneous nuclear ribonucleoprotein U-like 2	Hnrnpul2	D4ABT8	D4ABT8_RAT	85 kDa	16.09	17.188	14.783	18.962	16.863	17.468	0.475687	0.174311
Threonine synthase-like 2	Thnsl2	Q5M7T9	THNS2_RAT	54 kDa	20.657	20.824	17.493	19.67	16.97	16.783	-0.474381	0.17445
Mitochondrial ribosomal protein S33	Mrps33	Q0ZFS4	Q0ZFS4_RAT	12 kDa	2.0023	6.1012	6.2682	3.3288	5.5873	2.3776	-0.47368	0.174746
ATP-dependent Clp protease proteolytic subunit	Clpp	M0RAD5	M0RAD5_RAT	30 kDa	7.4309	5.8594	7.4147	8.3746	3.7728	4.9229	-0.473594	0.174771
DEAH (Asp-Glu-Ala-His) box polypeptide 36 (Predicted), isoform CRA_a	Dhx36	D4A2Z8	D4A2Z8_RAT	114 kDa	3.4248	3.5085	4.4358	2.491	2.5498	3.5017	-0.473506	0.174826
Receptor (chemosensory) transporter protein 4	Rtp4	D4A238	D4A238_RAT	28 kDa	4.7889	1.8838	2.7805	1.861	1.8864	3.1342	-0.473175	0.17498
Inositol-3-phosphate synthase 1	Isyna1	Q6AYK3	INO1_RAT	61 kDa	2.3835	0.80091	1.5903	3.0805	2.3141	1.6666	0.474502	0.175181
Density-regulated protein	Denr	B0BNB2	B0BNB2_RAT	22 kDa	1.8577	0.9419	0.92684	1.861	1.8864	1.9692	0.4733	0.175723
Glutathione S-transferase	2 SV	B6DYQ3	B6DYQ3_RAT	25 kDa	1.8577	0.9419	0.92684	1.861	1.8864	1.9692	0.4733	0.175723
RCG27500, isoform CRA_c	Snrpb2	B5DEQ4	B5DEQ4_RAT	25 kDa	1.8577	0.9419	0.92684	1.861	1.8864	1.9692	0.4733	0.175723
Nudix hydrolase 8	Nudt8	D3ZEH6	D3ZEH6_RAT	23 kDa	5.5386	5.7495	4.6547	3.5787	8.3235	7.4953	0.472816	0.176088
Perilipin	Plin3	M0RA08	M0RA08_RAT	47 kDa	6.9055	6.9404	7.6382	9.513	8.3003	7.4861	0.472698	0.176099
60S ribosomal protein L12	Rpl12	P23358	RL12_RAT	18 kDa	30.589	30.781	30.018	34.095	31.7	32.327	0.472379	0.17622
L-2-hydroxyglutarate dehydrogenase	L2hgdh	D3ZVS2	D3ZVS2_RAT	51 kDa	8.5256	8.6047	8.5071	7.0613	8.0177	6.6488	-0.470363	0.176396
CCR4-NOT transcription complex subunit 9	Cnot9	Q5PQL2	CNOT9_RAT	34 kDa	0.92887	1.8838	1.8537	0.93051	0.94319	0.98458	-0.470068	0.176668
Mitochondrial ribosomal protein S17	Mrps17	D3ZTR1	D3ZTR1_RAT	14 kDa	1.1524	2.2998	1.1637	1.1929	0	0	-0.470068	0.176668
WD repeat domain 45B	Wdr45b	Q2MCP5	Q2MCP5_RAT	38 kDa	1.8577	1.8838	0.92684	0.93051	0.94319	0.98458	-0.470068	0.176668
Nischarin	Nisch	Q4G017	NISCH_RAT	167 kDa	3.178	3.185	2.3854	0	1.5427	3.9959	-0.469856	0.176825
Aminoacyl tRNA synthase complex-interacting multifunctional protein 2	Aimp2	Q32PX2	AIMP2_RAT	35 kDa	5.7492	4.7724	5.6314	5.169	7.8528	6.5313	0.47075	0.176997
Hydroxyproline dehydrogenase	Prodh2	Q2V057	HYPDH_RAT	51 kDa	24.428	20.689	17.963	24.869	23.241	20.803	0.470271	0.177284
60S ribosomal protein L18	Rpl18	P12001	RL18_RAT	22 kDa	24.683	19.132	25.581	24.813	26.658	23.852	0.469388	0.178032
RUN and FYVE domain-containing 1	Rufy1	F1LR42	F1LR42_RAT	80 kDa	0	0.81808	0.8274	0	0	2.6023	0.468473	0.178352
Autophagy related 2B	Atg2b	F1MAF8	F1MAF8_RAT	220 kDa	0	0	0	0	1.745	1.6622	0.468473	0.178378
ADP-ribosylhydrolase like 2 (Predicted)	Adprhl2	B0K017	B0K017_RAT	39 kDa	2.7032	2.6912	2.6552	2.446	1.6035	1.6622	-0.467187	0.179363
X-ray repair cross-complementing 6	Xrcc6	E9PT85	E9PT85_RAT	70 kDa	4.9593	7.6945	5.8912	5.6766	4.9374	4.6348	-0.467093	0.179469
Rab GDP dissociation inhibitor alpha	Gdi1	P50398	GDIA_RAT	51 kDa	23.835	25.629	27.166	22.696	24.684	23.176	-0.466413	0.179825
60S ribosomal protein L39	Rpl39	P62893	RL39_RAT	6 kDa	9.1615	8.1349	4.1788	4.2718	6.5358	7.1327	-0.466029	0.180004
Serine/threonine-protein kinase Nek7	Nek7	D3ZBE5	NEK7_RAT	35 kDa	0.96407	1.909	2.8227	3.5075	1.7855	2.7991	0.467187	0.180269
Methionine aminopeptidase	Metap1	D3ZE72	D3ZE72_RAT	43 kDa	0.77505	4.3254	3.8669	1.5692	2.4053	2.4933	-0.465055	0.180563
Tubulin alpha-4A chain	Tuba4a	Q5XIF6	TBA4A_RAT	50 kDa	26.302	26.295	24.313	26.124	27.557	29.432	0.466673	0.180682
Signalptidase complex subunit 3	Spcs3	D3ZF12	D3ZF12_RAT	20 kDa	4.7225	5.8783	3.4911	4.7716	6.1502	6.4256	0.465916	0.181036
N-acetylgalactosamine kinase	Galk2	Q5XIG6	GALK2_RAT	50 kDa	6.3542	5.6354	3.0935	3.9229	4.8106	3.3244	-0.46399	0.181458
Dystroglycan 1	Dag1	F1M8K0	F1M8K0_RAT	97 kDa	1.7124	0	1.7743	0.83032	0.84992	0.87542	-0.46285	0.18192
Coiled-coil domain-containing protein 93	Ccdc93	Q5BJT7	CCD93_RAT	73 kDa	2.4797	4.0904	2.4822	2.4328	2.4687	1.7348	-0.46272	0.181985
Diacylglycerol kinase	Dgkq	D3ZEY4	D3ZEY4_RAT	103 kDa	0	0.87714	0	1.6606	0.84992	1.7508	0.46285	0.182738
Erythrocyte membrane protein band 4.1-like 2	Epb41l2	D3ZDT1	D3ZDT1_RAT	103 kDa	0	0	0.88716	0	1.6517	1.7508	0.46285	0.182738
Eukaryoticptide chain release factor subunit 1	Etf1	Q5U2Q7	ERF1_RAT	49 kDa	6.9949	5.4757	4.6402	6.9771	7.8657	5.722	0.460885	0.183816
Type II pneumocyte CD36-related class B scavenger receptor	SRB1R	O88548	O88548_RAT	57 kDa	4.9593	4.9085	5.8516	6.4876	5.7603	6.9394	0.460802	0.183833
Mitochondrial ribosomal protein L51	Mrpl51	D3ZPE6	D3ZPE6_RAT	15 kDa	6.0068	4.0675	4.1788	4.2718	2.1786	4.7551	-0.459046	0.183988
Annexin A3	Anxa3	P14669	ANXA3_RAT	36 kDa	38.358	41.818	42.404	42.808	36.441	36.255	-0.4583	0.184411
WAS protein family, member 2	Wasf2	A0A0G2K5T9	A0A0G2K5T9_RAT	54 kDa	0	3.6699	0.8274	3.3634	2.4687	1.7348	0.459626	0.184447
Isoform Short of 14-3-3 protein beta/alpha	Ywhab	P35213-2	1433B_RAT	28 kDa	28.09	26.581	25.498	28.542	29.712	28.191	0.459435	0.184502
Clathrin interactor 1	Clint1	Q6DGF2	Q6DGF2_RAT	52 kDa	8.4123	8.7167	11.417	12.199	9.963	10.472	0.458439	0.185186
Major vault protein	Mvp	A0A140TAE0	A0A140TAE0_RAT	97 kDa	35.104	35.085	32.825	35.704	36.547	37.643	0.458412	0.185198
Stromal cell derived factor 2 (Predicted), isoform CRA_b	Sdf2	D4A4H5	D4A4H5_RAT	24 kDa	4.1626	3.0337	3.0174	2.7915	2.8296	1.9692	-0.458224	0.185226
V-type proton ATPase subunit a	Tcirg1	G3V887	G3V887_RAT	93 kDa	8.0108	4.3857	4.4358	3.3213	5.9495	4.3771	-0.45805	0.185316
Tubulin beta chain	Tubb4b	G3V7C6	G3V7C6_RAT	61 kDa	43.821	43.319	44.806	41.238	42.818	40.637	-0.457848	0.185566
Chaperonin containing Tcp1, subunit 6A (Zeta 1)	Cct6a	Q3MHS9	Q3MHS9_RAT	58 kDa	52.347	55.347	53.698	52.857	50.202	50.331	-0.457831	0.185579
Solute carrier organic anion transporter family member 2B1	Slco2b1	Q9JHI3	SO2B1_RAT	74 kDa	1.6531	1.6952	3.3694	2.4522	3.3186	3.4857	0.458176	0.185917
Dimethylaniline monooxygenase [N-oxide-forming] 3	Fmo3	Q9EQ76	FMO3_RAT	60 kDa	61.121	58.211	58.764	59.758	55.485	54.599	-0.457101	0.186126
Mast cell protease 8-like 2	Mcpt8l2	M0R9B5	M0R9B5_RAT	28 kDa	3.7507	1.8838	3.7074	4.5989	3.7223	3.9383	0.457678	0.186321
Cytochrome c, somatic	Cycs	P62898	CYC_RAT	12 kDa	126.5	128.57	124.46	124.69	118.67	125.22	-0.456183	0.186785
Myb-binding protein 1A	Mybbp1a	O35821	MBB1A_RAT	152 kDa	25.379	28.125	35.027	31.096	33.566	30.223	0.456966	0.186786
LYR motif-containing 4	Lyrm4	D3ZYM7	D3ZYM7_RAT	11 kDa	8.0091	10.169	12.536	11.872	9.9445	13.19	0.456641	0.187051
Xaa-Pro dipeptidase	Pepd	Q5I0D7	PEPD_RAT	55 kDa	7.945	9.6109	9.5416	7.5653	12.342	11.189	0.456617	0.187069
Histone H3.3	H3f3b	P84245	H33_RAT	15 kDa	31.78	31.152	36.644	27.245	31.352	34.467	-0.455317	0.187204
Cytochrome P450 2C11	Cyp2c11	P08683	CP2CB_RAT	57 kDa	112.49	120.8	113.91	111.32	112.19	113.06	-0.45515	0.187393
N-acetylglutamate synthase	Nags	D4A904	D4A904_RAT	57 kDa	1.589	2.4027	5.5442	4.5392	4.6282	3.1968	0.456034	0.187419
Cytochrome P450 4A10	Cyp4a10	P08516	CP4AA_RAT	58 kDa	3.8947	5.5504	5.5224	6.0803	5.43	6.7913	0.455957	0.187515
Dephospho-CoA kinase domain-containing protein	Dcakd	Q6AY55	DCAKD_RAT	27 kDa	1.1524	1.1499	0	2.1234	1.8864	0.98458	0.455776	0.187571
Proteasome subunit alpha type-2	Psma2	P17220	PSA2_RAT	26 kDa	23.187	21.346	21.101	22.857	25.097	23.28	0.45569	0.187605
Lymphocyte cytosolic protein 1	Lcp1	A0A0G2K014	A0A0G2K014_RAT	72 kDa	17.165	13.873	18.041	13.786	16.458	13.879	-0.454336	0.187756
Hdac2 protein (Fragment)	Hdac2	B1WBY8	B1WBY8_RAT	61 kDa	1.5695	1.6018	1.5903	1.5131	2.3141	3.1968	0.455209	0.187793
SWI/SNF-related, matrix-associated, actin-dependent regulator of chromatin, subfamily a, member 2	Smarca2	E9PTG1	E9PTG1_RAT	182 kDa	0	3.2109	0	1.2171	3.4172	2.382	0.455209	0.187864
Tumor protein D54	Tpd52l2	Q6PCT3	TPD54_RAT	24 kDa	4.8679	4.9175	4.8711	4.915	3.7728	2.9537	-0.453576	0.188155
Protein kinase C and casein kinase substrate in neurons 3	Pacsin3	G3V9N7	G3V9N7_RAT	49 kDa	1.5695	2.3654	1.5467	2.2696	2.3141	3.1968	0.454131	0.188394
14-3-3 protein eta	Ywhah	P68511	1433F_RAT	28 kDa	13.933	12.245	9.2684	12.097	14.722	13.117	0.453314	0.188907
28S ribosomal protein S15, mitochondrial	Mrps15	Q5XI37	RT15_RAT	30 kDa	0.92887	1.8838	0.92684	0.93051	2.8296	1.9692	0.452408	0.189352
ERO1-like protein alpha	Ero1a	Q8R4A1	ERO1A_RAT	54 kDa	7.945	8.81	6.3611	6.0523	6.1709	7.1927	-0.452115	0.190101
Golgin A3	Golga3	D3ZLD5	D3ZLD5_RAT	163 kDa	12.774	13.161	14.517	14.968	11.687	9.3204	-0.450547	0.190703
Ab1-205	Surf4	Q7TP91	Q7TP91_RAT	83 kDa	23.169	22.559	21.311	22.767	21.501	17.258	-0.450324	0.190794
NADPH--cytochrome P450 reductase	Por	P00388	NCPR_RAT	77 kDa	80.796	84.926	76.056	81.095	75.707	75.901	-0.449994	0.190948
2'-deoxynucleoside 5'-phosphate N-hydrolase 1	Dnph1	O35820	DNPH1_RAT	18 kDa	5.7621	4.5996	2.3274	3.5787	3.6901	2.6043	-0.449666	0.191251
Protein FAM162A	Fam162a	Q4QQV3	F162A_RAT	18 kDa	8.067	11.499	10.473	10.736	13.249	10.417	0.449476	0.19184
Eukaryotic translation initiation factor 3 subunit J	Eif3j	A0JPM9	EIF3J_RAT	29 kDa	5.714	3.8053	3.7496	6.1918	4.4637	5.6498	0.448916	0.192184
TATA-binding protein-associated factor 2N-like	LOC103694865	A0A0G2JWR5	A0A0G2JWR5_RAT	58 kDa	0.82656	2.5735	1.7683	0.81095	1.6458	0.86742	-0.447087	0.192559
60S ribosomal protein L27	Rpl27	P61354	RL27_RAT	16 kDa	25.051	29.631	24.199	27.187	28.01	29.723	0.447534	0.192775
MICOS complex subunit Mic25	Chchd6	D4A7N1	MIC25_RAT	29 kDa	0.96407	0.95448	0	0.87688	1.7855	1.8661	0.447363	0.192874
Ankyrin repeat and FYVE domain-containing 1	Ankfy1	D4A1J6	D4A1J6_RAT	129 kDa	13.699	12.28	13.307	12.455	11.899	10.505	-0.445764	0.193454
Collagen type XVIII alpha 1 chain	Col18a1	F1LR02	F1LR02_RAT	135 kDa	16.552	17.107	17.865	18.489	20.744	17.473	0.446385	0.193517
Trafficking protein particle complex 11	Trappc11	A0A0G2K1K5	A0A0G2K1K5_RAT	135 kDa	7.7058	7.8942	6.2101	10.794	6.7994	7.8788	0.446206	0.193728
Small glutamine-rich tetratricopeptide repeat-containing protein alpha	Sgta	O70593	SGTA_RAT	34 kDa	8.5358	8.5526	10.294	7.9455	7.1924	8.5004	-0.445093	0.19387
Evolutionarily conserved signaling intermediate in Toll pathway, mitochondrial	Ecsit	Q5XIC2	ECSIT_RAT	50 kDa	0.77505	0.78225	0	0	0.80177	2.4933	0.44473	0.194736
Interferon-induced GTP-binding protein Mx2	Mx2	P18589	MX2_RAT	75 kDa	0	0	0	1.6219	0.8229	1.7348	0.44473	0.194736
Opioid growth factor receptor	Ogfr	Q9QXY4	OGFR_RAT	65 kDa	0.82656	0.81808	0	1.6219	0.8229	1.7348	0.44473	0.194736
Protein kinase C alpha type	Prkca	P05696	KPCA_RAT	77 kDa	0.82656	0	0	2.4328	0	0.86742	0.44473	0.194736
Ras-related GTP-binding C	Rragc	Q0D2L6	Q0D2L6_RAT	44 kDa	0	0.78225	0.77337	0	0	2.4933	0.44473	0.194736
SCY1-like pseudokinase 2	Scyl2	A0A0G2JVC2	A0A0G2JVC2_RAT	104 kDa	0	0.81808	0	2.4522	0.8229	0	0.44473	0.194736
Ephrin A2	Efna2	F1MA19	F1MA19_RAT	24 kDa	0	2.5437	0	0.75653	0.77137	0	-0.44473	0.194808
Putative homeodomain transcription factor 1	Phtf1	F1M8G0	F1M8G0_RAT	87 kDa	2.5305	0	0	0	0	0	-0.44473	0.194808
NHL repeat containing 2 (Predicted)	Nhlrc2	D3ZLM5	D3ZLM5_RAT	79 kDa	12.398	13.089	14.066	13.805	14.839	15.622	0.444601	0.195407
Translation initiation factor eIF-2B subunit gamma	Eif2b3	P70541	EI2BG_RAT	50 kDa	3.178	4.0045	4.7708	3.0261	3.0855	3.1968	-0.443684	0.195412
Enoyl-[acyl-carrier-protein] reductase, mitochondrial	Mecr	Q9Z311	MECR_RAT	40 kDa	16.94	16.824	15.774	12.969	15.887	15.76	-0.443408	0.19552
Enoyl-CoA delta isomerase 1, mitochondrial	Eci1	P23965	ECI1_RAT	32 kDa	46.703	46.068	45.463	39.654	48.397	42.98	-0.443091	0.19574
DEAH (Asp-Glu-Ala-His) box polypeptide 15 (Predicted), isoform CRA_b	Dhx15	D3ZD97	D3ZD97_RAT	91 kDa	25.36	17.829	20.634	19.02	19.44	20.079	-0.442588	0.196151
Cytochrome P-450	Cyp3a23/3a1	Q06884	Q06884_RAT	58 kDa	2.3446	1.6018	2.754	2.2696	3.0855	3.6997	0.443001	0.196259
Calumenin	Calu	G3V6S3	G3V6S3_RAT	37 kDa	5.4254	3.9112	3.8669	3.9229	3.2071	3.3244	-0.44214	0.196327
Gamma-butyrobetaine dioxygenase	Bbox1	Q9QZU7	BODG_RAT	45 kDa	24.404	25.572	27.849	25.515	27.315	30.862	0.442485	0.19663
Delta-aminolevulinic acid dehydratase	Alad	P06214	HEM2_RAT	36 kDa	75.227	69.169	75.271	71.053	70.23	69.751	-0.441445	0.196767
Peptidyl-prolyl cis-trans isomerase FKBP1A	Fkbp1a	Q62658	FKB1A_RAT	12 kDa	24.027	18.304	16.715	23.495	21.786	19.021	0.441196	0.197397
Aldehyde dehydrogenase X, mitochondrial	Aldh1b1	Q66HF8	AL1B1_RAT	58 kDa	1.589	4.7868	4.7708	2.2696	2.3141	3.9959	-0.439539	0.197844
Nuclear RNA export factor 1	Nxf1	O88984	NXF1_RAT	70 kDa	0.82656	1.6362	1.7683	0	0	0.86742	-0.439331	0.197908
Ectonucleoside triphosphate diphosphohydrolase 8	Entpd8	Q5DRK1	ENTP8_RAT	54 kDa	1.6531	0.81808	1.6548	0.81095	0.8229	0.86742	-0.439331	0.197932
U2 snRNP auxiliary factor large subunit	U2af2	F2Z3T9	F2Z3T9_RAT	53 kDa	1.5695	2.8618	3.1588	3.0542	3.8872	3.2287	0.43955	0.198275
[truncated: 1,566 more rows]
